# Supplementary material for: Molecular Insights into miRNA-Driven Resistance to 5-Fluorouracil and Oxaliplatin Chemotherapy: miR-23b Modulates the Epithelial–Mesenchymal Transition of Colorectal Cancer Cells
Source: J Clin Med. 2019 Dec 2;8(12):2115. doi: 10.3390/jcm8122115 (PMC6947029; doi:10.3390/jcm8122115)
Supplement: Supplementary file 1 [file jcm-08-02115-s001.zip]

Archive with 5 entries (4 files):
- Supplemetary files/
- Supplemetary files/Supplementary data.pdf
- Supplemetary files/Supplementary file 1.xlsx
- Supplemetary files/Supplementary file 2.xlsx
- Supplemetary files/Supplementary file 3.xlsx
