# Supplementary material for: Molecular Insights into miRNA-Driven Resistance to 5-Fluorouracil and Oxaliplatin Chemotherapy: miR-23b Modulates the Epithelial–Mesenchymal Transition of Colorectal Cancer Cells
Source: J Clin Med. 2019 Dec 2;8(12):2115. doi: 10.3390/jcm8122115 (PMC6947029; doi:10.3390/jcm8122115)
Supplement: Supplementary file 1 [file jcm-08-02115-s001.zip › Supplemetary files/Supplementary file 1.xlsx]

## Sheet: ResS2_S8rn_RC_v22_miRNA_Diff
Supplement file 1. A detailed evaluation of differential miRNA-Seq data of each cell line sample assessed in the present study
				Raw read counts									Normalized read counts
		HCT116			HCT-FU			HCT-Oxa			HCT116			HCT-FU			HCT-Oxa
	1	2	3	1	2	3	1	2	3	1	2	3	1	2	3	1	2	3
miRNA	RC_HCT116_1	RC_HCT116_2	RC_HCT116_3	RC_HCT_FU_1	RC_HCT_FU_2	RC_HCT_FU_3	RC_HCT_Oxa_1	RC_HCT_Oxa_2	RC_HCT_Oxa_3	D2_HCT116_1	D2_HCT116_2	D2_HCT116_3	D2_HCT_FU_1	D2_HCT_FU_2	D2_HCT_FU_3	D2_HCT_Oxa_1	D2_HCT_Oxa_2	D2_HCT_Oxa_3	baseMean	LogFoldChange (HCT-FU/HCT116)	HCT-FU/HCT116 p-value	LogFoldChange (HCT-Oxa/HCT116)	HCT-Oxa /HCT116 p-value	LogFoldChange (HCT-Oxa/HCT-FU)	HCT-Oxa /HCT-FU p-value
hsa-let-7a-2-3p	6	13	8	12	18	3	30	22	2	5.5	12.5	13.1	11.7	12	4.6	20.9	13.6	2.7	10.7	-0.0436	0.9239	0.221	0.7322	-0.2822	0.6593
hsa-let-7a-3p	171	307	133	237	409	130	401	440	165	155.6	295.6	218.1	230.7	272.3	199.9	279.7	272.8	224	238.8	0.0663	0.8419	0.1929	0.587	-0.111	0.7345
hsa-let-7a-5p	17871	31828	29727	31404	36922	30034	56177	62586	36925	16260.3	30650.9	48753	30573	24585.7	46181.9	39190.4	38800.2	50119.8	36123.9	0.0649	0.8636	0.373	0.355	-0.2938	0.3994
hsa-let-7b-3p	38	60	19	43	59	20	117	105	35	34.6	57.8	31.2	41.9	39.3	30.8	81.6	65.1	47.5	47.7	-0.1089	0.7765	0.5774	0.1859	-0.7029	0.0915
hsa-let-7b-5p	1004	1116	353	1053	1777	581	1691	2262	652	913.5	1074.7	578.9	1025.1	1183.3	893.4	1179.7	1402.3	885	1015.1	0.2382	0.4551	0.3971	0.2648	-0.1282	0.696
hsa-let-7c-5p	18	39	33	52	46	54	56	55	48	16.4	37.6	54.1	50.6	30.6	83	39.1	34.1	65.2	45.6	0.4221	0.3186	0.2996	0.5507	0.2363	0.6178
hsa-let-7d-3p	267	414	88	292	618	121	336	395	99	242.9	398.7	144.3	284.3	411.5	186.1	234.4	244.9	134.4	253.5	0.1358	0.7237	-0.329	0.4427	0.5025	0.2157
hsa-let-7d-5p	1311	2056	1290	1903	2924	1482	2322	2495	1210	1192.8	1980	2115.6	1852.6	1947	2278.8	1619.9	1546.8	1642.4	1797.3	0.1763	0.5741	-0.141	0.6661	0.3481	0.2326
hsa-let-7e-3p	11	14	11	24	19	3	10	13	8	10	13.5	18	23.4	12.7	4.6	7	8.1	10.9	12	0.0048	0.9915	-0.5539	0.3442	0.5479	0.372
hsa-let-7e-5p	698	764	726	802	1473	881	1188	1266	816	635.1	735.7	1190.7	780.8	980.8	1354.7	828.8	784.9	1107.6	933.2	0.2372	0.4898	0.0682	0.8475	0.2093	0.5488
hsa-let-7f-1-3p	22	18	2	29	26	14	31	41	13	20	17.3	3.3	28.2	17.3	21.5	21.6	25.4	17.6	19.2	0.4233	0.3424	0.5025	0.3867	0.0488	0.9204
hsa-let-7f-2-3p	8	10	1	6	36	9	7	5	3	7.3	9.6	1.6	5.8	24	13.8	4.9	3.1	4.1	8.3	0.6204	0.1779	-0.4401	0.5268	1.3972	0.0295
hsa-let-7f-5p	18832	26802	51022	35089	37201	46428	61404	63788	68145	17134.7	25810.8	83677.4	34160.5	24771.5	71390.1	42836.9	39545.4	92495.9	47980.3	0.0254	0.9527	0.3814	0.4573	-0.3544	0.436
hsa-let-7g-3p	2	3	3	4	7	4	3	5	0	1.8	2.9	4.9	3.9	4.7	6.2	2.1	3.1	0	3.3	0.2635	0.561	-0.3673	0.6131	0.7901	0.2736
hsa-let-7g-5p	18702	19418	8590	21034	31410	9666	27230	29516	10298	17016.5	18699.9	14087.8	20477.4	20915.3	14862.9	18996.3	18298.5	13977.9	17481.4	0.1578	0.5862	0.0296	0.9212	0.1497	0.6371
hsa-let-7i-3p	23	66	15	44	124	12	66	57	25	20.9	63.6	24.6	42.8	82.6	18.5	46	35.3	33.9	40.9	0.2731	0.5355	0.0563	0.9109	0.3134	0.5375
hsa-let-7i-5p	14326	12758	7684	12094	17544	8606	17330	19278	7133	13034.8	12286.2	12602	11774	11682.2	13233	12089.8	11951.4	9681.9	12037.3	-0.043	0.8692	-0.1746	0.5283	0.1404	0.6317
hsa-miR-100-3p	167	235	52	93	167	44	373	380	43	151.9	226.3	85.3	90.5	111.2	67.7	260.2	235.6	58.4	143	-0.6123	0.103	0.2168	0.6697	-0.8865	0.0683
hsa-miR-100-5p	60630	54310	40122	50581	41049	39688	113428	133277	84070	55165.6	52301.5	65801.1	49242.5	27333.8	61026.3	79130	82625.1	114112	65193.1	-0.2835	0.3961	0.6263	0.0387	-0.9107	0.015
hsa-miR-101-3p	2744	2075	1505	2547	3773	1819	3644	3718	1792	2496.7	1998.3	2468.2	2479.6	2512.4	2797	2542.1	2305	2432.4	2448	0.1453	0.5973	0.0481	0.8634	0.1176	0.6804
hsa-miR-101-5p	0	0	0	0	0	0	0	0	2	0	0	0	0	0	0	0	0	2.7	0.3			0.182	0.693	-0.1951	0.6729
hsa-miR-10395-3p	0	0	0	0	0	1	0	0	0	0	0	0	0	0	1.5	0	0	0	0.2	0.0382	0.8471			0.1402	0.761
hsa-miR-10399-3p	6	6	24	5	8	8	28	20	18	5.5	5.8	39.4	4.9	5.3	12.3	19.5	12.4	24.4	14.4	-0.5496	0.2325	0.1288	0.8401	-1.0653	0.0694
hsa-miR-10399-5p	8	6	14	5	1	20	17	17	42	7.3	5.8	23	4.9	0.7	30.8	11.9	10.5	57	16.9	-0.0069	0.9878	0.8231	0.2011	-0.7365	0.2877
hsa-miR-103a-2-5p	0	2	2	8	4	0	3	1	2	0	1.9	3.3	7.8	2.7	0	2.1	0.6	2.7	2.3	0.2461	0.5261	0.0288	0.9677	0.4982	0.4935
hsa-miR-103a-3p	11936	10977	4115	10858	14876	5170	13477	15393	5501	10860.2	10571	6748.7	10570.7	9905.7	7949.7	9401.9	9542.9	7466.7	9224.2	0.0121	0.9684	-0.0991	0.7583	0.1235	0.6845
hsa-miR-10401-3p	15	9	0	25	16	3	21	18	0	13.6	8.7	0	24.3	10.7	4.6	14.7	11.2	0	9.7	0.3498	0.445	0.1081	0.8813	0.405	0.554
hsa-miR-10523-5p	2	0	2	3	3	0	1	0	0	1.8	0	3.3	2.9	2	0	0.7	0	0	1.2	0.0129	0.9717	-0.5406	0.3733	0.6078	0.3348
hsa-miR-10526-3p	0	0	0	0	0	0	1	0	1	0	0	0	0	0	0	0.7	0	1.4	0.2			0.1715	0.7098	-0.1915	0.6785
hsa-miR-10527-5p	3	1	0	2	0	3	1	2	0	2.7	1	0	1.9	0	4.6	0.7	1.2	0	1.4	0.1168	0.742	-0.2452	0.7035	0.5108	0.4568
hsa-miR-105-5p	0	0	0	0	0	1	0	0	0	0	0	0	0	0	1.5	0	0	0	0.2	0.0382	0.8471			0.1402	0.761
hsa-miR-106a-5p	6	2	4	10	7	13	10	4	2	5.5	1.9	6.6	9.7	4.7	20	7	2.5	2.7	6.7	0.6099	0.1854	-0.1017	0.8859	1.0117	0.1293
hsa-miR-106b-3p	524	313	121	403	564	177	563	564	178	476.8	301.4	198.4	392.3	375.6	272.2	392.8	349.7	241.6	333.4	0.0727	0.8376	-0.0023	0.9953	0.0962	0.7823
hsa-miR-106b-5p	1071	1021	696	1225	1578	830	1484	1451	926	974.5	983.2	1141.5	1192.6	1050.8	1276.3	1035.3	899.5	1256.9	1090.1	0.1651	0.5464	0.0261	0.9293	0.1577	0.6094
hsa-miR-107	135	165	129	177	280	156	215	264	145	122.8	158.9	211.6	172.3	186.4	239.9	150	163.7	196.8	178	0.2401	0.4678	0.0366	0.9177	0.2409	0.4784
hsa-miR-10a-3p	75	88	56	105	164	66	77	116	97	68.2	84.7	91.8	102.2	109.2	101.5	53.7	71.9	131.7	90.6	0.3109	0.3341	0.0432	0.9192	0.2932	0.4803
hsa-miR-10a-5p	14587	12731	34558	24283	13146	37921	13681	16324	40078	13272.3	12260.2	56676	23640.4	8753.7	58309.3	9544.2	10120.1	54399.5	27441.7	0.0824	0.8542	-0.1382	0.8148	0.2531	0.6665
hsa-miR-10b-3p	2	0	3	3	6	3	3	20	11	1.8	0	4.9	2.9	4	4.6	2.1	12.4	14.9	5.3	0.2571	0.5443	1.2098	0.0927	-0.8784	0.1979
hsa-miR-10b-5p	1147	1122	3414	1956	1089	3599	2343	3082	7592	1043.6	1080.5	5599	1904.2	725.1	5534	1634.5	1910.7	10304.9	3304.1	0.0425	0.9254	0.6358	0.2935	-0.5767	0.3361
hsa-miR-1178-3p	0	0	0	0	1	0	0	0	0	0	0	0	0	0.7	0	0	0	0	0.1	0.0382	0.8471			0.1402	0.761
hsa-miR-1179	1	0	0	0	0	0	1	0	0	0.9	0	0	0	0	0	0.7	0	0	0.2	-0.0552	0.7805	-0.0454	0.9213	-0.0771	0.8671
hsa-miR-1180-3p	232	186	84	74	127	86	265	349	127	211.1	179.1	137.8	72	84.6	132.2	184.9	216.4	172.4	154.5	-0.7288	0.0358	0.0999	0.7672	-0.9051	0.0154
hsa-miR-1180-5p	14	3	0	1	0	0	0	10	3	12.7	2.9	0	1	0	0	0	6.2	4.1	3	-0.6242	0.0967	-0.2956	0.6829	-0.942	0.1707
hsa-miR-1185-1-3p	0	0	0	2	2	0	4	2	4	0	0	0	1.9	1.3	0	2.8	1.2	5.4	1.4	0.1725	0.4482	1.113	0.0968	-0.6168	0.3958
hsa-miR-1185-2-3p	0	0	0	2	2	0	0	0	0	0	0	0	1.9	1.3	0	0	0	0	0.4	0.1725	0.4482			0.4466	0.3914
hsa-miR-1185-5p	0	0	0	1	0	0	0	0	0	0	0	0	1	0	0	0	0	0	0.1	0.0382	0.8471			0.1402	0.761
hsa-miR-1197	0	0	0	0	0	0	3	2	1	0	0	0	0	0	0	2.1	1.2	1.4	0.5			0.6304	0.2866	-0.7018	0.2498
hsa-miR-12129	0	0	0	0	1	0	0	0	0	0	0	0	0	0.7	0	0	0	0	0.1	0.0382	0.8471			0.1402	0.761
hsa-miR-12132	0	1	0	0	0	0	0	0	0	0	1	0	0	0	0	0	0	0	0.1	-0.0552	0.7805	-0.1583	0.7306
hsa-miR-12135	3	0	2	5	1	2	2	0	5	2.7	0	3.3	4.9	0.7	3.1	1.4	0	6.8	2.5	0.1286	0.7479	0.134	0.8483	0.0748	0.9179
hsa-miR-12136	26	14	7	25	28	24	18	28	15	23.7	13.5	11.5	24.3	18.6	36.9	12.6	17.4	20.4	19.9	0.4633	0.277	0.003	0.9957	0.588	0.2445
hsa-miR-1224-3p	2	1	0	2	1	1	2	0	0	1.8	1	0	1.9	0.7	1.5	1.4	0	0	0.9	0.078	0.8247	-0.1919	0.7356	0.3939	0.5448
hsa-miR-1224-5p	3	1	0	0	6	0	0	3	0	2.7	1	0	0	4	0	0	1.9	0	1.1	0.0227	0.942	-0.2113	0.7262	0.2315	0.6934
hsa-miR-122-5p	2	0	45	0	0	20	7	3	45	1.8	0	73.8	0	0	30.8	4.9	1.9	61.1	19.4	-0.0708	0.7411	-0.0536	0.935	-0.2389	0.6924
hsa-miR-1226-3p	21	28	2	20	30	11	19	37	2	19.1	27	3.3	19.5	20	16.9	13.3	22.9	2.7	16.1	0.1016	0.8212	-0.2396	0.7168	0.4091	0.4911
hsa-miR-1226-5p	2	1	0	1	0	0	0	0	0	1.8	1	0	1	0	0	0	0	0	0.4	-0.1244	0.6359	-0.3367	0.4748	0.1402	0.761
hsa-miR-1227-3p	2	0	0	5	3	0	6	1	3	1.8	0	0	4.9	2	0	4.2	0.6	4.1	2	0.2566	0.4371	0.7065	0.3103	-0.131	0.8571
hsa-miR-1228-3p	0	0	0	0	1	0	0	0	0	0	0	0	0	0.7	0	0	0	0	0.1	0.0382	0.8471			0.1402	0.761
hsa-miR-1229-3p	3	4	0	1	5	1	5	3	0	2.7	3.9	0	1	3.3	1.5	3.5	1.9	0	2	-0.0472	0.9059	-0.1184	0.8674	0.0532	0.9412
hsa-miR-122b-5p	0	1	0	0	0	0	0	0	2	0	1	0	0	0	0	0	0	2.7	0.4	-0.0552	0.7805	0.1269	0.7967	-0.1951	0.6729
hsa-miR-1234-3p	0	0	0	4	4	0	0	3	0	0	0	0	3.9	2.7	0	0	1.9	0	0.9	0.334	0.2409	0.2193	0.6352	0.5258	0.4338
hsa-miR-1237-3p	0	2	0	0	0	0	0	0	0	0	1.9	0	0	0	0	0	0	0	0.2	-0.0999	0.6141	-0.2658	0.5631
hsa-miR-1243	0	1	2	1	3	1	0	2	8	0	1	3.3	1	2	1.5	0	1.2	10.9	2.3	0.0443	0.9033	0.527	0.4514	-0.5525	0.4446
hsa-miR-124-3p	0	0	0	2	1	0	0	0	0	0	0	0	1.9	0.7	0	0	0	0	0.3	0.1333	0.5236			0.351	0.4702
hsa-miR-1244	0	0	0	0	0	0	2	0	0	0	0	0	0	0	0	1.4	0	0	0.2			0.1659	0.7188	-0.1896	0.6814
hsa-miR-124-5p	0	0	0	0	0	0	0	1	0	0	0	0	0	0	0	0	0.6	0	0.1			0.0584	0.8989	-0.0771	0.8671
hsa-miR-1246	2	0	23	2	0	3	13	5	21	1.8	0	37.7	1.9	0	4.6	9.1	3.1	28.5	9.6	-0.5867	0.1431	0.0152	0.9832	-1.5637	0.0282
hsa-miR-1247-5p	102	105	13	81	110	31	77	120	38	92.8	101.1	21.3	78.9	73.2	47.7	53.7	74.4	51.6	66.1	-0.0787	0.8511	-0.2388	0.6364	0.1646	0.6829
hsa-miR-1248	3	0	0	0	0	0	0	0	0	2.7	0	0	0	0	0	0	0	0	0.3	-0.1281	0.5209	-0.3221	0.4868
hsa-miR-1249-3p	11	11	1	13	21	5	8	23	1	10	10.6	1.6	12.7	14	7.7	5.6	14.3	1.4	8.6	0.3226	0.4824	-0.0401	0.9543	0.4911	0.4517
hsa-miR-1250-5p	0	0	0	0	1	0	0	0	0	0	0	0	0	0.7	0	0	0	0	0.1	0.0382	0.8471			0.1402	0.761
hsa-miR-1252-3p	0	0	0	0	0	0	0	0	1	0	0	0	0	0	0	0	0	1.4	0.2			0.0584	0.8989	-0.0771	0.8671
hsa-miR-1252-5p	8	3	0	4	6	3	8	0	0	7.3	2.9	0	3.9	4	4.6	5.6	0	0	3.1	0.0753	0.8639	-0.298	0.6648	0.5117	0.4809
hsa-miR-1255a	8	14	24	9	14	22	23	16	33	7.3	13.5	39.4	8.8	9.3	33.8	16	9.9	44.8	20.3	-0.1171	0.7985	0.166	0.79	-0.3291	0.5914
hsa-miR-1255b-5p	0	1	1	0	1	3	4	2	0	0	1	1.6	0	0.7	4.6	2.8	1.2	0	1.3	0.1426	0.6645	0.2134	0.745	0.0825	0.9051
hsa-miR-1257	5	1	2	2	0	1	7	4	1	4.5	1	3.3	1.9	0	1.5	4.9	2.5	1.4	2.3	-0.3191	0.4137	0.0082	0.991	-0.6085	0.4
hsa-miR-1258	4	1	3	0	0	0	0	0	2	3.6	1	4.9	0	0	0	0	0	2.7	1.4	-0.5611	0.1032	-0.688	0.3251	-0.1951	0.6729
hsa-miR-125a-3p	12	10	4	12	16	9	25	11	14	10.9	9.6	6.6	11.7	10.7	13.8	17.4	6.8	19	11.8	0.2354	0.5991	0.4794	0.4272	-0.1797	0.7547
hsa-miR-125a-5p	1432	2802	975	2947	4067	1170	3501	4676	1517	1302.9	2698.4	1599	2869	2708.1	1799.1	2442.4	2898.9	2059.1	2264.1	0.3357	0.3257	0.368	0.3097	0.0175	0.958
hsa-miR-125b-1-3p	166	147	86	88	222	79	158	204	70	151	141.6	141	85.7	147.8	121.5	110.2	126.5	95	124.5	-0.2391	0.4704	-0.3717	0.2634	0.1158	0.7578
hsa-miR-125b-5p	6625	9243	1761	8026	10282	2056	7264	9501	1892	6027.9	8901.2	2888.1	7813.6	6846.6	3161.4	5067.5	5890.1	2568.1	5462.7	0.0032	0.9935	-0.3615	0.4152	0.38	0.3707
hsa-miR-1260b	54	42	25	122	107	31	106	103	24	49.1	40.4	41	118.8	71.2	47.7	73.9	63.9	32.6	59.8	0.674	0.0771	0.3446	0.435	0.4376	0.341
hsa-miR-1262	3	0	6	1	4	2	9	0	11	2.7	0	9.8	1	2.7	3.1	6.3	0	14.9	4.5	-0.228	0.5796	0.3344	0.6441	-0.8117	0.2646
hsa-miR-126-3p	1444	1284	419	1168	1739	458	1484	1570	421	1313.9	1236.5	687.2	1137.1	1158	704.2	1035.3	973.3	571.4	979.7	-0.0906	0.7903	-0.3125	0.4117	0.2237	0.5443
hsa-miR-126-5p	162	181	90	190	301	77	180	196	78	147.4	174.3	147.6	185	200.4	118.4	125.6	121.5	105.9	147.3	0.0937	0.7733	-0.3983	0.2198	0.5054	0.1604
hsa-miR-1266-3p	0	0	0	0	0	0	1	0	0	0	0	0	0	0	0	0.7	0	0	0.1			0.0584	0.8989	-0.0771	0.8671
hsa-miR-1266-5p	15	1	29	2	9	15	27	13	19	13.6	1	47.6	1.9	6	23.1	18.8	8.1	25.8	16.2	-0.3952	0.3801	-0.1668	0.8061	-0.5609	0.3886
hsa-miR-1268a	12	4	4	6	4	7	8	8	4	10.9	3.9	6.6	5.8	2.7	10.8	5.6	5	5.4	6.3	-0.1057	0.8184	-0.3101	0.6418	0.1605	0.8111
hsa-miR-1268b	12	6	4	8	4	7	8	10	4	10.9	5.8	6.6	7.8	2.7	10.8	5.6	6.2	5.4	6.9	-0.1034	0.8224	-0.3289	0.613	0.1861	0.779
hsa-miR-1271-5p	0	0	0	0	0	0	0	1	0	0	0	0	0	0	0	0	0.6	0	0.1			0.0584	0.8989	-0.0771	0.8671
hsa-miR-1272	2	0	3	0	3	0	1	0	0	1.8	0	4.9	0	2	0	0.7	0	0	1	-0.2117	0.5135	-0.6811	0.2829	0.1777	0.7171
hsa-miR-1273c	10	10	0	7	6	1	3	0	0	9.1	9.6	0	6.8	4	1.5	2.1	0	0	3.7	-0.2287	0.6067	-1.1678	0.1024	1.0366	0.1514
hsa-miR-127-3p	0	0	0	0	0	4	0	0	0	0	0	0	0	0	6.2	0	0	0	0.7	0.2115	0.3666			0.5697	0.2947
hsa-miR-1275	27	8	5	8	26	5	25	22	5	24.6	7.7	8.2	7.8	17.3	7.7	17.4	13.6	6.8	12.3	-0.1647	0.7187	-0.0827	0.8931	-0.1351	0.8216
hsa-miR-1276	10	5	0	7	4	2	8	2	1	9.1	4.8	0	6.8	2.7	3.1	5.6	1.2	1.4	3.8	-0.0771	0.8613	-0.4089	0.5737	0.3447	0.6322
hsa-miR-1277-3p	7	4	1	5	5	1	2	3	0	6.4	3.9	1.6	4.9	3.3	1.5	1.4	1.9	0	2.8	-0.1116	0.8022	-0.8466	0.2438	0.713	0.3271
hsa-miR-1278	14	19	9	17	19	1	19	12	2	12.7	18.3	14.8	16.6	12.7	1.5	13.3	7.4	2.7	11.1	-0.2996	0.5119	-0.7173	0.242	0.2881	0.6674
hsa-miR-128-1-5p	23	6	22	27	10	10	20	23	5	20.9	5.8	36.1	26.3	6.7	15.4	14	14.3	6.8	16.2	-0.2123	0.6424	-0.6207	0.3116	0.3491	0.5572
hsa-miR-128-3p	1734	1700	1201	1757	2609	1361	2598	2895	1739	1577.7	1637.1	1969.7	1710.5	1737.3	2092.7	1812.4	1794.8	2360.4	1854.7	0.0865	0.757	0.1805	0.5404	-0.0778	0.8003
hsa-miR-1284	1	3	0	3	2	0	0	11	0	0.9	2.9	0	2.9	1.3	0	0	6.8	0	1.7	0.026	0.9402	0.2403	0.7137	-0.2148	0.7516
hsa-miR-1285-3p	8	6	0	6	9	0	1	5	5	7.3	5.8	0	5.8	6	0	0.7	3.1	6.8	3.9	-0.0408	0.923	-0.2195	0.7625	0.1635	0.8219
hsa-miR-1285-5p	7	1	0	0	1	2	6	1	4	6.4	1	0	0	0.7	3.1	4.2	0.6	5.4	2.4	-0.1998	0.5741	0.1596	0.8255	-0.646	0.3717
hsa-miR-1286	1	0	1	0	1	3	4	7	0	0.9	0	1.6	0	0.7	4.6	2.8	4.3	0	1.7	0.1447	0.6599	0.5248	0.4468	-0.2229	0.7536
hsa-miR-1287-3p	0	5	0	0	0	3	2	1	0	0	4.8	0	0	0	4.6	1.4	0.6	0	1.3	-0.0181	0.9497	-0.2911	0.6391	0.2513	0.69
hsa-miR-1287-5p	16	11	7	16	45	9	19	13	21	14.6	10.6	11.5	15.6	30	13.8	13.3	8.1	28.5	16.2	0.4741	0.2787	0.3018	0.6084	0.2782	0.6267
hsa-miR-1288-3p	0	2	0	0	0	0	0	1	0	0	1.9	0	0	0	0	0	0.6	0	0.3	-0.0999	0.6141	-0.1548	0.7382	-0.0771	0.8671
hsa-miR-1289	0	0	0	0	0	0	0	4	0	0	0	0	0	0	0	0	2.5	0	0.3			0.2702	0.5598	-0.2797	0.5483
hsa-miR-1291	1	0	0	0	0	2	1	0	0	0.9	0	0	0	0	3.1	0.7	0	0	0.5	0.0721	0.7557	-0.0454	0.9213	0.205	0.6953
hsa-miR-129-1-3p	0	0	0	1	1	0	0	0	0	0	0	0	1	0.7	0	0	0	0	0.2	0.0825	0.6772			0.247	0.5924
hsa-miR-1292-3p	0	0	0	0	0	0	0	0	1	0	0	0	0	0	0	0	0	1.4	0.2			0.0584	0.8989	-0.0771	0.8671
hsa-miR-1292-5p	10	2	4	6	13	5	15	9	3	9.1	1.9	6.6	5.8	8.7	7.7	10.5	5.6	4.1	6.7	0.1665	0.7177	0.137	0.8412	0.1055	0.8699
hsa-miR-1293	1	1	1	0	4	1	0	0	0	0.9	1	1.6	0	2.7	1.5	0	0	0	0.9	0.0622	0.8613	-0.5007	0.3596	0.5505	0.3182
hsa-miR-1294	4	10	17	9	7	10	7	9	27	3.6	9.6	27.9	8.8	4.7	15.4	4.9	5.6	36.6	13	-0.2571	0.5767	0.1124	0.869	-0.4731	0.4762
hsa-miR-1295a	1	0	0	0	4	1	3	1	4	0.9	0	0	0	2.7	1.5	2.1	0.6	5.4	1.5	0.1979	0.4862	0.8218	0.2278	-0.3436	0.6337
hsa-miR-129-5p	4	3	3	2	9	2	2	7	0	3.6	2.9	4.9	1.9	6	3.1	1.4	4.3	0	3.1	0.0058	0.9896	-0.4452	0.5402	0.4607	0.527
hsa-miR-1296-3p	0	1	0	0	0	0	0	0	0	0	1	0	0	0	0	0	0	0	0.1	-0.0552	0.7805	-0.1583	0.7306
hsa-miR-1296-5p	50	44	35	51	68	7	44	40	20	45.5	42.4	57.4	49.7	45.3	10.8	30.7	24.8	27.1	37.1	-0.3043	0.47	-0.7421	0.0798	0.3383	0.5177
hsa-miR-1299	1	0	0	0	0	0	0	1	0	0.9	0	0	0	0	0	0	0.6	0	0.2	-0.0552	0.7805	-0.0533	0.9078	-0.0771	0.8671
hsa-miR-1301-3p	135	118	70	120	217	91	130	176	80	122.8	113.6	114.8	116.8	144.5	139.9	90.7	109.1	108.6	117.9	0.1687	0.5851	-0.1909	0.5673	0.3836	0.2644
hsa-miR-1303	39	19	24	15	19	13	11	37	37	35.5	18.3	39.4	14.6	12.7	20	7.7	22.9	50.2	24.6	-0.6991	0.0958	-0.1938	0.7384	-0.5858	0.3173
hsa-miR-1304-5p	18	7	17	6	24	9	12	26	4	16.4	6.7	27.9	5.8	16	13.8	8.4	16.1	5.4	13	-0.2802	0.5376	-0.549	0.3759	0.195	0.751
hsa-miR-1306-3p	12	9	4	6	9	5	6	8	9	10.9	8.7	6.6	5.8	6	7.7	4.2	5	12.2	7.4	-0.2524	0.5816	-0.2774	0.6679	-0.0439	0.9464
hsa-miR-1306-5p	18	21	0	17	20	6	13	32	8	16.4	20.2	0	16.6	13.3	9.2	9.1	19.8	10.9	12.8	0.0344	0.9404	0.0602	0.9287	-0.0011	0.9984
hsa-miR-1307-3p	517	337	356	377	427	431	455	488	522	470.4	324.5	583.8	367	284.3	662.7	317.4	302.5	708.5	446.8	-0.0594	0.8707	-0.0673	0.8713	0.0091	0.9835
hsa-miR-1307-5p	64	35	11	65	103	29	56	61	31	58.2	33.7	18	63.3	68.6	44.6	39.1	37.8	42.1	45	0.496	0.2196	0.0669	0.8899	0.5565	0.1683
hsa-miR-130a-3p	40	28	24	28	67	21	38	52	36	36.4	27	39.4	27.3	44.6	32.3	26.5	32.2	48.9	34.9	0.0307	0.937	0.0372	0.9349	0.0061	0.9893
hsa-miR-130a-5p	4	1	2	2	4	0	0	0	0	3.6	1	3.3	1.9	2.7	0	0	0	0	1.4	-0.1665	0.678	-1.0488	0.1071	0.6198	0.2765
hsa-miR-130b-3p	186	176	147	153	290	133	190	210	123	169.2	169.5	241.1	149	193.1	204.5	132.5	130.2	167	172.9	-0.0691	0.8295	-0.4201	0.2165	0.3543	0.3023
hsa-miR-130b-5p	536	709	292	731	879	270	1150	1258	408	487.7	682.8	478.9	711.7	585.3	415.2	802.3	779.9	553.8	610.8	0.0479	0.8804	0.344	0.2934	-0.2792	0.4201
hsa-miR-132-3p	129	120	77	101	178	114	112	145	90	117.4	115.6	126.3	98.3	118.5	175.3	78.1	89.9	122.2	115.7	0.1039	0.7566	-0.3078	0.3832	0.4263	0.274
hsa-miR-132-5p	25	25	25	22	37	19	24	35	9	22.7	24.1	41	21.4	24.6	29.2	16.7	21.7	12.2	23.8	-0.1544	0.7015	-0.6557	0.1969	0.4918	0.3213
hsa-miR-1343-3p	5	6	0	0	8	1	0	6	0	4.5	5.8	0	0	5.3	1.5	0	3.7	0	2.3	-0.1346	0.732	-0.4792	0.4868	0.2787	0.6797
hsa-miR-1343-5p	0	0	0	1	0	1	0	0	2	0	0	0	1	0	1.5	0	0	2.7	0.6	0.0931	0.6474	0.182	0.693	-0.0056	0.9925
hsa-miR-134-5p	0	0	1	1	2	1	9	6	19	0	0	1.6	1	1.3	1.5	6.3	3.7	25.8	4.6	0.1775	0.571	2.1038	0.0037	-1.8553	0.0086
hsa-miR-135a-5p	0	1	0	5	4	3	0	2	0	0	1	0	4.9	2.7	4.6	0	1.2	0	1.6	0.6755	0.0891	0.0295	0.9492	1.258	0.0822
hsa-miR-135b-3p	13	21	7	23	28	11	6	27	19	11.8	20.2	11.5	22.4	18.6	16.9	4.2	16.7	25.8	16.5	0.2805	0.511	0.0417	0.9459	0.2964	0.6118
hsa-miR-135b-5p	2546	2313	939	2227	3218	1349	2362	2895	1103	2316.5	2227.5	1540	2168.1	2142.8	2074.3	1647.8	1794.8	1497.1	1934.3	0.0632	0.8267	-0.2973	0.3341	0.3787	0.1859
hsa-miR-136-3p	0	0	2	0	0	1	0	0	0	0	0	3.3	0	0	1.5	0	0	0	0.5	-0.0764	0.7546	-0.2658	0.5631	0.1402	0.761
hsa-miR-138-2-3p	0	0	0	0	1	0	0	0	0	0	0	0	0	0.7	0	0	0	0	0.1	0.0382	0.8471			0.1402	0.761
hsa-miR-138-5p	0	0	0	2	0	0	0	0	0	0	0	0	1.9	0	0	0	0	0	0.2	0.0882	0.6565			0.2517	0.5855
hsa-miR-139-3p	3	5	6	1	3	2	1	8	2	2.7	4.8	9.8	1	2	3.1	0.7	5	2.7	3.5	-0.5476	0.2196	-0.5851	0.4141	-0.2434	0.7382
hsa-miR-139-5p	62	70	26	50	146	41	82	106	30	56.4	67.4	42.6	48.7	97.2	63	57.2	65.7	40.7	59.9	0.2654	0.4796	-0.029	0.944	0.3434	0.4231
hsa-miR-1-3p	0	1	6	0	1	0	0	0	4	0	1	9.8	0	0.7	0	0	0	5.4	1.9	-0.432	0.1963	-0.3131	0.6395	-0.4499	0.4362
hsa-miR-140-3p	654	557	684	669	780	831	714	888	607	595.1	536.4	1121.8	651.3	519.4	1277.8	498.1	550.5	823.9	730.5	0.0915	0.8103	-0.2608	0.5032	0.377	0.3575
hsa-miR-140-5p	66	64	24	62	138	41	74	62	50	60.1	61.6	39.4	60.4	91.9	63	51.6	38.4	67.9	59.4	0.3408	0.3468	-0.0591	0.8882	0.4494	0.2788
hsa-miR-141-3p	950	1146	246	1024	2097	292	1916	1651	369	864.4	1103.6	403.4	996.9	1396.4	449	1336.6	1023.5	500.9	897.2	0.2019	0.612	0.2342	0.6001	0.0137	0.9761
hsa-miR-141-5p	20	30	5	16	39	14	25	33	17	18.2	28.9	8.2	15.6	26	21.5	17.4	20.5	23.1	19.9	0.1171	0.7879	0.0805	0.8823	0.0793	0.8728
hsa-miR-142-3p	1	3	1	5	7	1	0	0	0	0.9	2.9	1.6	4.9	4.7	1.5	0	0	0	1.8	0.3356	0.4349	-0.7684	0.2042	1.4792	0.0348
hsa-miR-142-5p	0	10	2	7	4	0	3	6	1	0	9.6	3.3	6.8	2.7	0	2.1	3.7	1.4	3.3	-0.1057	0.7924	-0.3952	0.5864	0.2161	0.7667
hsa-miR-143-3p	261	274	420	80	205	330	120	295	304	237.5	263.9	688.8	77.9	136.5	507.4	83.7	182.9	412.6	287.9	-0.4602	0.2987	-0.7012	0.1815	0.0962	0.8669
hsa-miR-144-3p	0	0	1	0	0	2	0	0	4	0	0	1.6	0	0	3.1	0	0	5.4	1.1	0.0666	0.7839	0.3012	0.5971	-0.1775	0.7705
hsa-miR-144-5p	3	2	4	0	3	0	0	0	1	2.7	1.9	6.6	0	2	0	0	0	1.4	1.6	-0.4753	0.2221	-1.1365	0.1097	0.1489	0.773
hsa-miR-145-3p	32	19	29	21	16	25	50	57	29	29.1	18.3	47.6	20.4	10.7	38.4	34.9	35.3	39.4	30.5	-0.31	0.4781	0.1859	0.6956	-0.5755	0.2574
hsa-miR-145-5p	203	206	85	154	184	54	285	375	84	184.7	198.4	139.4	149.9	122.5	83	198.8	232.5	114	158.1	-0.4661	0.1646	0.0516	0.8926	-0.5464	0.1729
hsa-miR-1468-5p	12	12	7	16	16	5	7	17	1	10.9	11.6	11.5	15.6	10.7	7.7	4.9	10.5	1.4	9.4	0.0095	0.9831	-0.6841	0.2969	0.7107	0.2755
hsa-miR-146a-5p	4	2	5	6	1	1	18	17	5	3.6	1.9	8.2	5.8	0.7	1.5	12.6	10.5	6.8	5.7	-0.2444	0.5732	0.8305	0.2122	-1.2415	0.0717
hsa-miR-146b-3p	5	7	2	6	4	0	3	11	2	4.5	6.7	3.3	5.8	2.7	0	2.1	6.8	2.7	3.9	-0.2616	0.5529	-0.1986	0.7782	-0.2192	0.7626
hsa-miR-146b-5p	225	297	330	274	389	422	384	715	566	204.7	286	541.2	266.7	259	648.9	267.9	443.3	768.3	409.6	0.1397	0.727	0.4484	0.3279	-0.2703	0.5613
hsa-miR-147b-3p	10	3	0	4	4	0	5	3	0	9.1	2.9	0	3.9	2.7	0	3.5	1.9	0	2.7	-0.2253	0.5771	-0.5013	0.4866	0.1255	0.8612
hsa-miR-147b-5p	0	5	0	3	3	1	1	4	0	0	4.8	0	2.9	2	1.5	0.7	2.5	0	1.6	0.077	0.8338	-0.1464	0.8178	0.3902	0.5864
hsa-miR-148a-3p	6879	6161	2740	4091	5634	2748	10704	14591	5047	6259	5933.2	4493.7	3982.7	3751.6	4225.5	7467.4	9045.7	6850.5	5778.8	-0.4304	0.1232	0.4532	0.1352	-0.901	0.0023
hsa-miR-148a-5p	32	54	5	22	50	7	93	89	8	29.1	52	8.2	21.4	33.3	10.8	64.9	55.2	10.9	31.7	-0.2646	0.5562	0.4226	0.4849	-0.7807	0.1733
hsa-miR-148b-3p	7740	6164	3827	5566	8506	3733	9604	10934	4349	7042.4	5936	6276.4	5418.7	5664	5740.1	6700	6778.5	5903.1	6162.1	-0.1767	0.5049	-0.0031	0.9911	-0.1722	0.5435
hsa-miR-148b-5p	51	42	5	31	92	3	55	53	2	46.4	40.4	8.2	30.2	61.3	4.6	38.4	32.9	2.7	29.4	0.0169	0.9707	-0.2671	0.6772	0.2909	0.6573
hsa-miR-149-3p	0	1	0	0	0	0	0	0	0	0	1	0	0	0	0	0	0	0	0.1	-0.0552	0.7805	-0.1583	0.7306
hsa-miR-149-5p	172	229	86	204	289	72	187	191	54	156.5	220.5	141	198.6	192.4	110.7	130.5	118.4	73.3	149.1	-0.0339	0.9214	-0.6392	0.092	0.6073	0.1244
hsa-miR-150-5p	1	0	1	2	0	0	0	0	2	0.9	0	1.6	1.9	0	0	0	0	2.7	0.8	-0.0254	0.9246	-0.0029	0.996	-0.0535	0.9221
hsa-miR-151a-3p	6097	4735	8266	6497	5965	8751	7862	9545	10786	5547.5	4559.9	13556.4	6325.1	3972	13456	5484.7	5917.4	14640.3	8162.1	0.0004	0.9992	0.1039	0.8278	-0.0934	0.846
hsa-miR-151a-5p	6818	5866	1641	6186	11471	2242	5964	7307	2166	6203.5	5649.1	2691.3	6022.3	7638.3	3447.4	4160.6	4530	2940	4809.2	0.19	0.608	-0.3072	0.4244	0.5394	0.1531
hsa-miR-151b	122	120	35	144	252	58	122	153	42	111	115.6	57.4	140.2	167.8	89.2	85.1	94.9	57	102	0.3894	0.2899	-0.247	0.5519	0.706	0.0765
hsa-miR-152-3p	56	83	15	69	163	37	115	204	54	51	79.9	24.6	67.2	108.5	56.9	80.2	126.5	73.3	74.2	0.4334	0.2832	0.7353	0.1151	-0.2134	0.6106
hsa-miR-152-5p	1	0	0	0	0	0	0	0	0	0.9	0	0	0	0	0	0	0	0	0.1	-0.0552	0.7805	-0.1583	0.7306
hsa-miR-153-3p	23	33	2	23	43	13	54	34	9	20.9	31.8	3.3	22.4	28.6	20	37.7	21.1	12.2	22	0.2003	0.6556	0.2447	0.6901	0.0128	0.9804
hsa-miR-153-5p	4	4	7	3	6	1	6	6	3	3.6	3.9	11.5	2.9	4	1.5	4.2	3.7	4.1	4.4	-0.4243	0.3488	-0.4071	0.5556	-0.2555	0.7193
hsa-miR-1537-5p	0	0	0	0	0	0	0	2	0	0	0	0	0	0	0	0	1.2	0	0.1			0.1526	0.7402	-0.174	0.7062
hsa-miR-1538	0	0	0	0	0	0	0	1	0	0	0	0	0	0	0	0	0.6	0	0.1			0.0584	0.8989	-0.0771	0.8671
hsa-miR-154-3p	4	1	3	12	7	0	23	34	3	3.6	1	4.9	11.7	4.7	0	16	21.1	4.1	7.5	0.2681	0.5343	1.44	0.0348	-0.8695	0.2042
hsa-miR-154-5p	0	0	0	0	0	0	5	1	0	0	0	0	0	0	0	3.5	0.6	0	0.5			0.4303	0.4064	-0.4979	0.3604
hsa-miR-155-5p	0	0	2	3	0	1	0	1	1	0	0	3.3	2.9	0	1.5	0	0.6	1.4	1.1	0.0639	0.8336	-0.1372	0.8136	0.3436	0.6008
hsa-miR-15a-5p	237	188	115	183	247	124	468	458	216	215.6	181	188.6	178.2	164.5	190.7	326.5	283.9	293.2	224.7	-0.1214	0.6808	0.5846	0.0536	-0.7031	0.0245
hsa-miR-15b-3p	166	129	57	155	236	35	294	253	86	151	124.2	93.5	150.9	157.1	53.8	205.1	156.8	116.7	134.4	-0.0168	0.9654	0.3368	0.3715	-0.3371	0.4458
hsa-miR-15b-5p	1795	1790	571	1615	2513	632	2683	2625	866	1633.2	1723.8	936.5	1572.3	1673.4	971.8	1871.7	1627.4	1175.5	1465	-0.0191	0.955	0.1045	0.7702	-0.1169	0.7417
hsa-miR-16-1-3p	3	3	1	5	2	3	1	1	3	2.7	2.9	1.6	4.9	1.3	4.6	0.7	0.6	4.1	2.6	0.1672	0.7018	-0.2716	0.7076	0.5632	0.4393
hsa-miR-16-2-3p	298	369	154	356	287	144	508	522	167	271.1	355.4	252.6	346.6	191.1	221.4	354.4	323.6	226.7	282.5	-0.1828	0.5786	0.0307	0.9278	-0.2196	0.552
hsa-miR-16-5p	11412	10364	3483	9504	13419	3210	13375	13761	4461	10383.5	9980.7	5712.2	9252.5	8935.5	4935.9	9330.7	8531.1	6055.1	8124.1	-0.143	0.6784	-0.127	0.7193	-0.0244	0.9461
hsa-miR-17-3p	17	7	11	22	30	6	16	17	27	15.5	6.7	18	21.4	20	9.2	11.2	10.5	36.6	16.6	0.2326	0.6016	0.3833	0.5273	-0.0958	0.8693
hsa-miR-17-5p	803	820	756	1274	1685	912	1163	1212	704	730.6	789.7	1239.9	1240.3	1122	1402.3	811.3	751.4	955.6	1004.8	0.3874	0.2172	-0.1382	0.6791	0.5774	0.0566
hsa-miR-181a-2-3p	66	42	100	74	51	95	105	123	164	60.1	40.4	164	72	34	146.1	73.3	76.3	222.6	98.7	-0.05	0.9093	0.397	0.4605	-0.4558	0.3897
hsa-miR-181a-3p	94	84	82	45	30	67	183	303	163	85.5	80.9	134.5	43.8	20	103	127.7	187.8	221.2	111.6	-0.6043	0.1539	0.7634	0.048	-1.4511	0.0037
hsa-miR-181a-5p	1075	1140	1045	793	912	987	3184	3161	2773	978.1	1097.8	1713.8	772	607.3	1517.7	2221.2	1959.7	3763.9	1625.7	-0.3108	0.4003	0.9755	0.0095	-1.2986	0.002
hsa-miR-181b-2-3p	0	2	2	0	3	0	5	3	0	0	1.9	3.3	0	2	0	3.5	1.9	0	1.4	-0.1478	0.6331	0.0546	0.9375	-0.3637	0.5808
hsa-miR-181b-3p	14	15	19	6	8	9	72	60	19	12.7	14.4	31.2	5.8	5.3	13.8	50.2	37.2	25.8	21.8	-0.7395	0.1017	0.8441	0.1006	-1.8589	0.0006
hsa-miR-181b-5p	455	441	613	295	284	471	1432	1597	1684	414	424.7	1005.3	287.2	189.1	724.2	999	990.1	2285.8	813.3	-0.4442	0.2866	1.0651	0.0187	-1.5746	0.0012
hsa-miR-181c-3p	10	13	3	12	14	5	2	4	0	9.1	12.5	4.9	11.7	9.3	7.7	1.4	2.5	0	6.6	0.0542	0.9051	-1.5782	0.0261	1.747	0.012
hsa-miR-181c-5p	21	30	20	26	30	23	28	29	19	19.1	28.9	32.8	25.3	20	35.4	19.5	18	25.8	25	-0.0072	0.9858	-0.3202	0.5104	0.3218	0.5058
hsa-miR-181d-3p	1	2	1	2	1	2	0	0	0	0.9	1.9	1.6	1.9	0.7	3.1	0	0	0	1.1	0.0657	0.8672	-0.6472	0.2652	0.8534	0.1746
hsa-miR-181d-5p	38	23	34	21	20	33	47	49	38	34.6	22.1	55.8	20.4	13.3	50.7	32.8	30.4	51.6	34.6	-0.2865	0.5114	0.0146	0.9757	-0.3728	0.4773
hsa-miR-182-3p	20	14	4	14	23	2	20	34	8	18.2	13.5	6.6	13.6	15.3	3.1	14	21.1	10.9	12.9	-0.132	0.7729	0.1941	0.7378	-0.3635	0.5438
hsa-miR-182-5p	7901	6264	14198	7762	7300	14599	12284	16622	24745	7188.9	6032.3	23285.1	7556.6	4860.9	22448.2	8569.6	10304.8	33587.4	13759.3	-0.0466	0.9153	0.4198	0.4346	-0.469	0.3857
hsa-miR-183-3p	33	50	28	38	74	37	67	67	32	30	48.2	45.9	37	49.3	56.9	46.7	41.5	43.4	44.3	0.167	0.6561	0.0736	0.8606	0.1284	0.7539
hsa-miR-183-5p	12344	6567	12960	8540	6535	11331	16307	18561	20779	11231.5	6324.1	21254.7	8314	4351.5	17423.1	11376.1	11506.9	28204.2	13331.8	-0.264	0.5293	0.3308	0.4847	-0.6428	0.1883
hsa-miR-184	2	0	0	4	9	2	3	1	0	1.8	0	0	3.9	6	3.1	2.1	0.6	0	1.9	0.6174	0.1276	0.1001	0.8627	1.0779	0.1388
hsa-miR-1843	7	3	8	7	7	3	1	3	0	6.4	2.9	13.1	6.8	4.7	4.6	0.7	1.9	0	4.6	-0.2027	0.6596	-1.5377	0.0335	1.3216	0.0685
hsa-miR-185-3p	12	13	2	8	15	5	8	8	4	10.9	12.5	3.3	7.8	10	7.7	5.6	5	5.4	7.6	-0.0519	0.9099	-0.5655	0.3898	0.5328	0.4006
hsa-miR-185-5p	472	304	144	377	650	184	426	454	152	429.5	292.8	236.2	367	432.8	282.9	297.2	281.5	206.3	314	0.1494	0.6545	-0.2808	0.4356	0.4598	0.1807
hsa-miR-186-3p	1	0	0	0	1	1	0	0	0	0.9	0	0	0	0.7	1.5	0	0	0	0.3	0.0533	0.8278	-0.1583	0.7306	0.247	0.5924
hsa-miR-186-5p	3609	3690	787	3282	6317	947	3217	3685	868	3283.7	3553.5	1290.7	3195.2	4206.4	1456.2	2244.3	2284.5	1178.2	2521.4	0.098	0.8048	-0.4684	0.2754	0.5955	0.1652
hsa-miR-187-3p	1	0	0	0	1	0	1	0	0	0.9	0	0	0	0.7	0	0.7	0	0	0.3	-0.0103	0.9584	-0.0454	0.9213	0.0285	0.9507
hsa-miR-188-3p	0	0	0	0	0	0	3	0	0	0	0	0	0	0	0	2.1	0	0	0.2			0.2343	0.6125	-0.2531	0.5859
hsa-miR-188-5p	1	3	3	6	6	0	6	5	1	0.9	2.9	4.9	5.8	4	0	4.2	3.1	1.4	3	0.0845	0.841	0.0411	0.9549	0.1216	0.8671
hsa-miR-18a-3p	40	64	6	69	103	14	54	57	10	36.4	61.6	9.8	67.2	68.6	21.5	37.7	35.3	13.6	39.1	0.3472	0.4335	-0.2617	0.6487	0.7461	0.1518
hsa-miR-18a-5p	314	326	341	378	455	490	279	277	295	285.7	313.9	559.2	368	303	753.4	194.6	171.7	400.4	372.2	0.2314	0.5432	-0.5575	0.1901	0.8236	0.0663
hsa-miR-18b-5p	2	2	0	2	2	2	0	2	0	1.8	1.9	0	1.9	1.3	3.1	0	1.2	0	1.3	0.1434	0.7122	-0.3178	0.5933	0.691	0.3149
hsa-miR-1908-3p	0	0	0	0	5	0	2	5	0	0	0	0	0	3.3	0	1.4	3.1	0	0.9	0.134	0.5049	0.4879	0.3643	-0.1005	0.879
hsa-miR-1908-5p	0	9	2	1	5	0	3	2	1	0	8.7	3.3	1	3.3	0	2.1	1.2	1.4	2.3	-0.2945	0.4428	-0.6047	0.4034	0.007	0.9922
hsa-miR-1909-3p	0	0	0	0	0	1	0	0	0	0	0	0	0	0	1.5	0	0	0	0.2	0.0382	0.8471			0.1402	0.761
hsa-miR-1909-5p	0	0	0	1	0	0	0	0	0	0	0	0	1	0	0	0	0	0	0.1	0.0382	0.8471			0.1402	0.761
hsa-miR-190a-3p	0	0	0	0	2	0	0	0	0	0	0	0	0	1.3	0	0	0	0	0.1	0.079	0.6901			0.2443	0.5964
hsa-miR-190a-5p	7	15	11	36	21	35	35	33	55	6.4	14.4	18	35	14	53.8	24.4	20.5	74.7	29	0.8791	0.0479	1.2833	0.0268	-0.1572	0.7797
hsa-miR-190b-5p	5	2	4	8	6	12	13	3	9	4.5	1.9	6.6	7.8	4	18.5	9.1	1.9	12.2	7.4	0.545	0.2357	0.511	0.4646	0.2781	0.678
hsa-miR-1910-3p	0	4	0	4	6	2	5	8	4	0	3.9	0	3.9	4	3.1	3.5	5	5.4	3.2	0.346	0.3838	0.7865	0.2778	-0.186	0.7884
hsa-miR-1910-5p	11	16	1	19	15	2	14	15	9	10	15.4	1.6	18.5	10	3.1	9.8	9.3	12.2	10	0.1001	0.8278	0.1048	0.8708	0.0569	0.9267
hsa-miR-191-3p	64	54	37	46	52	47	75	93	29	58.2	52	60.7	44.8	34.6	72.3	52.3	57.7	39.4	52.4	-0.1511	0.6854	-0.1772	0.6538	0.0183	0.9666
hsa-miR-1914-3p	0	0	0	2	1	1	1	4	1	0	0	0	1.9	0.7	1.5	0.7	2.5	1.4	1	0.264	0.3275	0.6007	0.3028	-0.0668	0.9257
hsa-miR-1914-5p	0	0	0	5	5	0	0	0	0	0	0	0	4.9	3.3	0	0	0	0	0.9	0.3981	0.1919			0.9945	0.1223
hsa-miR-1915-5p	0	0	0	0	2	0	0	2	0	0	0	0	0	1.3	0	0	1.2	0	0.3	0.079	0.6901	0.1526	0.7402	0.0262	0.9567
hsa-miR-191-5p	3666	3922	2228	3520	5768	2380	4912	5592	2713	3335.6	3777	3654	3426.9	3840.8	3659.6	3426.7	3466.8	3682.5	3585.5	0.0215	0.935	-0.0371	0.8889	0.0699	0.8052
hsa-miR-192-3p	0	0	0	0	1	0	0	0	0	0	0	0	0	0.7	0	0	0	0	0.1	0.0382	0.8471			0.1402	0.761
hsa-miR-192-5p	63	55	32	64	76	29	134	134	56	57.3	53	52.5	62.3	50.6	44.6	93.5	83.1	76	63.6	-0.0372	0.9149	0.5808	0.1115	-0.6095	0.1057
hsa-miR-193a-3p	0	0	0	0	0	0	5	0	0	0	0	0	0	0	0	3.5	0	0	0.4			0.3152	0.4987	-0.3273	0.4855
hsa-miR-193a-5p	14	13	13	6	28	10	11	7	10	12.7	12.5	21.3	5.8	18.6	15.4	7.7	4.3	13.6	12.4	-0.1185	0.7912	-0.7121	0.2362	0.5479	0.3779
hsa-miR-193b-3p	65	55	26	78	103	68	43	84	26	59.1	53	42.6	75.9	68.6	104.6	30	52.1	35.3	57.9	0.5527	0.1148	-0.3688	0.3914	0.9984	0.0163
hsa-miR-193b-5p	3	1	0	1	2	1	0	2	0	2.7	1	0	1	1.3	1.5	0	1.2	0	1	-0.0086	0.981	-0.3083	0.6014	0.3934	0.5415
hsa-miR-194-3p	0	0	1	0	1	0	0	1	2	0	0	1.6	0	0.7	0	0	0.6	2.7	0.6	-0.0105	0.958	0.2182	0.7068	-0.3179	0.5803
hsa-miR-194-5p	133	158	49	196	385	66	217	198	47	121	152.2	80.4	190.8	256.4	101.5	151.4	122.8	63.8	137.8	0.5055	0.1791	-0.0653	0.8781	0.6478	0.1448
hsa-miR-195-3p	4	1	3	3	1	0	4	2	0	3.6	1	4.9	2.9	0.7	0	2.8	1.2	0	1.9	-0.3204	0.4204	-0.5052	0.4847	-0.0611	0.9288
hsa-miR-195-5p	35	34	7	6	23	4	8	22	12	31.8	32.7	11.5	5.8	15.3	6.2	5.6	13.6	16.3	15.4	-0.88	0.05	-0.9257	0.1083	-0.2194	0.725
hsa-miR-196a-1-3p	12	7	0	9	11	2	17	4	1	10.9	6.7	0	8.8	7.3	3.1	11.9	2.5	1.4	5.8	0.0355	0.9375	-0.1097	0.8794	0.1885	0.7875
hsa-miR-196a-5p	288	458	417	461	547	475	658	667	487	262	441.1	683.9	448.8	364.2	730.4	459	413.5	661	496	0.1217	0.746	0.1199	0.7661	0.0313	0.9344
hsa-miR-196b-3p	0	0	0	0	0	0	2	0	2	0	0	0	0	0	0	1.4	0	2.7	0.5			0.4163	0.4197	-0.4822	0.374
hsa-miR-196b-5p	1096	1176	1828	1385	1456	1954	2110	2330	2971	997.2	1132.5	2998	1348.4	969.5	3004.6	1472	1444.5	4032.7	1933.3	0.0363	0.9302	0.3641	0.4578	-0.3129	0.5186
hsa-miR-197-3p	161	153	101	234	272	243	180	272	124	146.5	147.3	165.6	227.8	181.1	373.6	125.6	168.6	168.3	189.4	0.6386	0.0613	-0.0022	0.9947	0.7222	0.0597
hsa-miR-197-5p	2	0	3	0	0	0	0	0	0	1.8	0	4.9	0	0	0	0	0	0	0.7	-0.3281	0.2419	-0.7231	0.2167
hsa-miR-199a-3p	27	38	9	44	81	6	36	41	15	24.6	36.6	14.8	42.8	53.9	9.2	25.1	25.4	20.4	28.1	0.3156	0.4768	-0.1038	0.8358	0.5195	0.3391
hsa-miR-199a-5p	2	1	0	0	1	0	2	2	1	1.8	1	0	0	0.7	0	1.4	1.2	1.4	0.8	-0.1388	0.5887	0.1393	0.8395	-0.5106	0.4239
hsa-miR-199b-3p	13	19	4	22	41	3	18	20	7	11.8	18.3	6.6	21.4	27.3	4.6	12.6	12.4	9.5	13.8	0.3201	0.4825	-0.0913	0.8768	0.5385	0.3642
hsa-miR-199b-5p	38	35	13	43	85	15	66	52	9	34.6	33.7	21.3	41.9	56.6	23.1	46	32.2	12.2	33.5	0.3333	0.4102	0.0126	0.9808	0.3771	0.4704
hsa-miR-19a-3p	275	271	197	313	483	240	431	374	194	250.2	261	323.1	304.7	321.6	369	300.7	231.9	263.3	291.7	0.2272	0.4394	-0.0758	0.8085	0.3294	0.3
hsa-miR-19a-5p	0	0	0	0	1	0	0	1	0	0	0	0	0	0.7	0	0	0.6	0	0.1	0.0382	0.8471	0.0584	0.8989	0.0337	0.9418
hsa-miR-19b-1-5p	0	0	10	0	1	1	0	1	0	0	0	16.4	0	0.7	1.5	0	0.6	0	2.1	-0.415	0.2345	-0.9585	0.144	0.1843	0.7307
hsa-miR-19b-3p	313	430	381	670	1029	367	609	693	368	284.8	414.1	624.8	652.3	685.2	564.3	424.9	429.6	499.5	508.8	0.4423	0.1895	0.0197	0.9569	0.4934	0.1022
hsa-miR-200a-3p	2084	2202	653	2060	3629	794	2722	3022	1044	1896.2	2120.6	1070.9	2005.5	2416.5	1220.9	1898.9	1873.5	1417.1	1768.9	0.1267	0.7184	0.017	0.9616	0.1363	0.7026
hsa-miR-200a-5p	327	295	193	255	342	185	512	529	316	297.5	284.1	316.5	248.3	227.7	284.5	357.2	328	428.9	308.1	-0.2154	0.4532	0.2823	0.3451	-0.5003	0.1164
hsa-miR-200b-3p	15552	13137	5408	12175	15437	6651	20167	22601	8114	14150.4	12651.2	8869.3	11852.8	10279.2	10226.9	14069	14011.5	11013.5	11902.6	-0.1242	0.6726	0.1147	0.7175	-0.2388	0.4177
hsa-miR-200b-5p	183	143	155	165	176	175	276	334	154	166.5	137.7	254.2	160.6	117.2	269.1	192.5	207.1	209	190.4	-0.0279	0.9399	0.1085	0.7603	-0.1259	0.7452
hsa-miR-200c-3p	16739	14223	6832	12861	21511	7655	20162	22679	9142	15230.4	13697	11204.7	12520.7	14323.8	11770.7	14065.5	14059.9	12408.8	13253.5	-0.048	0.8642	0.0021	0.9941	-0.0429	0.8823
hsa-miR-200c-5p	8	16	4	7	6	4	4	23	4	7.3	15.4	6.6	6.8	4	6.2	2.8	14.3	5.4	7.6	-0.435	0.3441	-0.2616	0.6942	-0.2914	0.6658
hsa-miR-203a-3p	3168	2635	1910	2037	2068	1611	7020	6859	4227	2882.5	2537.6	3132.4	1983.1	1377	2477.2	4897.3	4252.2	5737.5	3253	-0.4815	0.1209	0.7522	0.0093	-1.2503	0.0002
hsa-miR-203a-5p	4	0	0	1	0	0	0	1	0	3.6	0	0	1	0	0	0	0.6	0	0.6	-0.1352	0.5835	-0.3255	0.532	0.0337	0.9418
hsa-miR-203b-3p	204	156	396	15	23	150	121	138	315	185.6	150.2	649.4	14.6	15.3	230.6	84.4	85.6	427.6	204.8	-0.9355	0.0423	-0.5976	0.304	-0.6161	0.3967
hsa-miR-204-5p	0	0	0	4	1	1	0	5	0	0	0	0	3.9	0.7	1.5	0	3.1	0	1	0.3735	0.2121	0.3054	0.5112	0.3013	0.6624
hsa-miR-205-5p	2	0	0	4	7	0	69	48	31	1.8	0	0	3.9	4.7	0	48.1	29.8	42.1	14.5	0.3349	0.3348	3.8451	0	-2.8722	0
hsa-miR-20a-3p	29	36	6	27	54	5	20	24	7	26.4	34.7	9.8	26.3	36	7.7	14	14.9	9.5	19.9	-0.0026	0.9953	-0.7378	0.1882	0.7369	0.1956
hsa-miR-20a-5p	1144	1255	1108	2099	2568	1630	2246	2165	1398	1040.9	1208.6	1817.1	2043.5	1710	2506.4	1566.9	1342.2	1897.6	1681.5	0.5334	0.0968	0.2134	0.5282	0.3844	0.2344
hsa-miR-20b-5p	1	0	1	0	1	0	1	0	0	0.9	0	1.6	0	0.7	0	0.7	0	0	0.4	-0.0926	0.7075	-0.2078	0.6966	0.0285	0.9507
hsa-miR-210-3p	42	53	21	49	71	26	65	62	27	38.2	51	34.4	47.7	47.3	40	45.3	38.4	36.6	42.1	0.1021	0.7793	-0.0483	0.9084	0.1736	0.6693
hsa-miR-210-5p	2	2	0	2	2	0	0	3	2	1.8	1.9	0	1.9	1.3	0	0	1.9	2.7	1.3	-0.0323	0.9246	0.0514	0.9397	-0.1112	0.8713
hsa-miR-2110	16	15	15	9	33	15	21	32	14	14.6	14.4	24.6	8.8	22	23.1	14.7	19.8	19	17.9	0.0169	0.9692	0.0054	0.9918	0.0294	0.9565
hsa-miR-2113	0	0	1	0	0	1	0	0	0	0	0	1.6	0	0	1.5	0	0	0	0.4	-0.0074	0.973	-0.1583	0.7306	0.1402	0.761
hsa-miR-2115-5p	0	0	0	0	0	0	0	2	0	0	0	0	0	0	0	0	1.2	0	0.1			0.1526	0.7402	-0.174	0.7062
hsa-miR-211-5p	0	0	0	0	0	0	0	2	0	0	0	0	0	0	0	0	1.2	0	0.1			0.1526	0.7402	-0.174	0.7062
hsa-miR-2116-3p	14	16	6	10	13	5	13	9	5	12.7	15.4	9.8	9.7	8.7	7.7	9.1	5.6	6.8	9.5	-0.3404	0.4462	-0.6636	0.2695	0.2382	0.6997
hsa-miR-2116-5p	0	0	0	1	1	3	0	0	0	0	0	0	1	0.7	4.6	0	0	0	0.7	0.3678	0.2173			0.8878	0.1607
hsa-miR-212-3p	0	0	6	3	0	3	4	2	0	0	0	9.8	2.9	0	4.6	2.8	1.2	0	2.4	-0.0629	0.8562	-0.3595	0.5931	0.2968	0.6753
hsa-miR-212-5p	4	5	2	6	5	1	2	9	3	3.6	4.8	3.3	5.8	3.3	1.5	1.4	5.6	4.1	3.7	-0.0433	0.9233	-0.0644	0.928	0.0061	0.9932
hsa-miR-21-3p	2436	2529	654	1243	2139	633	3024	3300	864	2216.5	2435.5	1072.6	1210.1	1424.3	973.3	2109.6	2045.8	1172.7	1628.9	-0.5487	0.1131	-0.1034	0.7952	-0.5034	0.1568
hsa-miR-214-3p	1	0	0	0	0	0	0	0	0	0.9	0	0	0	0	0	0	0	0	0.1	-0.0552	0.7805	-0.1583	0.7306
hsa-miR-215-5p	3	3	6	6	2	1	10	16	18	2.7	2.9	9.8	5.8	1.3	1.5	7	9.9	24.4	7.3	-0.2751	0.5342	1.0057	0.1296	-1.4839	0.0277
hsa-miR-21-5p	790462	807775	399880	605455	678202	426612	1008186	1151205	435119	719220	777901	655813	589434	451602	655981	703334	713690	590604	650842	-0.3073	0.2759	-0.108	0.6962	-0.2084	0.4986
hsa-miR-216b-5p	0	0	4	2	4	0	0	0	0	0	0	6.6	1.9	2.7	0	0	0	0	1.2	-0.0533	0.8728	-0.5116	0.3259	0.6198	0.2765
hsa-miR-217-5p	0	0	0	0	0	0	0	5	0	0	0	0	0	0	0	0	3.1	0	0.3			0.3054	0.5112	-0.3134	0.5025
hsa-miR-218-5p	92	82	52	32	58	35	169	329	95	83.7	79	85.3	31.2	38.6	53.8	117.9	204	128.9	91.4	-0.8323	0.0187	0.796	0.0337	-1.6948	0
hsa-miR-219a-1-3p	7	1	6	7	4	3	7	2	18	6.4	1	9.8	6.8	2.7	4.6	4.9	1.2	24.4	6.9	-0.1076	0.812	0.4598	0.5205	-0.655	0.3521
hsa-miR-219a-5p	2	0	0	2	1	0	0	0	0	1.8	0	0	1.9	0.7	0	0	0	0	0.5	0.0426	0.876	-0.2658	0.5631	0.351	0.4702
hsa-miR-219b-3p	1	0	0	0	0	0	0	0	0	0.9	0	0	0	0	0	0	0	0	0.1	-0.0552	0.7805	-0.1583	0.7306
hsa-miR-219b-5p	0	2	0	0	2	0	0	0	0	0	1.9	0	0	1.3	0	0	0	0	0.4	-0.0266	0.905	-0.2658	0.5631	0.2443	0.5964
hsa-miR-221-3p	15767	16212	7388	15894	20749	10880	21441	20756	8948	14346	15612.4	12116.5	15473.4	13816.4	16729.7	14957.7	12867.7	12145.5	14229.5	0.118	0.6646	-0.0828	0.7701	0.2178	0.4566
hsa-miR-221-5p	1168	1198	1768	1147	1017	1725	1984	2110	1575	1062.7	1153.7	2899.6	1116.6	677.2	2652.5	1384.1	1308.1	2137.8	1599.1	-0.1459	0.7278	-0.0901	0.8339	-0.0831	0.8567
hsa-miR-222-3p	29964	25687	25154	24317	42151	29722	29243	31782	24115	27263.4	24737	41253.2	23673.5	28067.6	45702.1	20400.6	19703.3	32732.2	29281.4	0.0532	0.8767	-0.3493	0.3248	0.4149	0.273
hsa-miR-222-5p	8	5	8	10	7	18	8	13	11	7.3	4.8	13.1	9.7	4.7	27.7	5.6	8.1	14.9	10.7	0.3684	0.4237	0.122	0.8487	0.4196	0.5102
hsa-miR-223-3p	2	0	4	1	4	3	0	0	13	1.8	0	6.6	1	2.7	4.6	0	0	17.6	3.8	0.0084	0.9836	0.3451	0.616	-0.4214	0.5575
hsa-miR-223-5p	0	0	0	0	0	0	0	0	1	0	0	0	0	0	0	0	0	1.4	0.2			0.0584	0.8989	-0.0771	0.8671
hsa-miR-22-3p	2080	1605	261	946	1856	277	1538	1298	184	1892.5	1545.6	428	921	1235.9	425.9	1072.9	804.7	249.8	952.9	-0.4091	0.3281	-0.7354	0.1625	0.2638	0.5925
hsa-miR-224-3p	2	0	3	1	0	0	0	3	0	1.8	0	4.9	1	0	0	0	1.9	0	1.1	-0.3072	0.3302	-0.4468	0.49	-0.1024	0.8355
hsa-miR-224-5p	290	225	121	108	122	77	395	358	237	263.9	216.7	198.4	105.1	81.2	118.4	275.6	221.9	321.7	200.3	-1.0055	0.0015	0.2377	0.4651	-1.3205	0.0002
hsa-miR-22-5p	27	35	17	23	49	17	42	30	10	24.6	33.7	27.9	22.4	32.6	26.1	29.3	18.6	13.6	25.4	-0.056	0.8869	-0.4154	0.4024	0.3587	0.4707
hsa-miR-2276-3p	5	2	1	3	1	2	0	2	0	4.5	1.9	1.6	2.9	0.7	3.1	0	1.2	0	1.8	-0.1152	0.7839	-0.8312	0.2299	0.7004	0.3072
hsa-miR-2277-3p	8	4	0	1	7	1	2	0	2	7.3	3.9	0	1	4.7	1.5	1.4	0	2.7	2.5	-0.1801	0.6653	-0.6271	0.3794	0.4046	0.5728
hsa-miR-2277-5p	6	17	6	15	39	5	18	20	7	5.5	16.4	9.8	14.6	26	7.7	12.6	12.4	9.5	12.7	0.3779	0.4058	0.0961	0.8735	0.4353	0.4497
hsa-miR-2355-3p	9	9	3	1	5	3	1	31	11	8.2	8.7	4.9	1	3.3	4.6	0.7	19.2	14.9	7.3	-0.5763	0.2076	0.4224	0.5421	-1.1722	0.0988
hsa-miR-2355-5p	6	4	6	1	4	0	4	7	0	5.5	3.9	9.8	1	2.7	0	2.8	4.3	0	3.3	-0.7231	0.1	-0.7595	0.2894	-0.3474	0.6247
hsa-miR-23a-3p	12633	14870	6351	11133	12866	8250	8463	10145	4789	11494.4	14320.1	10415.8	10838.4	8567.2	12685.6	5904	6289.4	6500.3	9668.4	-0.1538	0.6001	-0.9278	0.0011	0.7667	0.0121
hsa-miR-23a-5p	6	6	3	1	12	2	4	9	0	5.5	5.8	4.9	1	8	3.1	2.8	5.6	0	4.1	-0.1469	0.7452	-0.5005	0.4862	0.273	0.7075
hsa-miR-23b-3p	876	982	511	1172	1458	864	5079	6439	4893	797	945.7	838.1	1141	970.9	1328.5	3543.2	3991.9	6641.5	2244.2	0.3716	0.1866	2.3008	0	-1.8902	0
hsa-miR-23b-5p	3	4	4	2	3	4	38	42	15	2.7	3.9	6.6	1.9	2	6.2	26.5	26	20.4	10.7	-0.1591	0.7225	1.9877	0.0007	-2.2755	0.0002
hsa-miR-23c	0	2	0	0	0	1	1	1	2	0	1.9	0	0	0	1.5	0.7	0.6	2.7	0.8	-0.0492	0.8273	0.2344	0.7142	-0.3874	0.5484
hsa-miR-24-1-5p	2	4	0	18	10	1	16	29	4	1.8	3.9	0	17.5	6.7	1.5	11.2	18	5.4	7.3	0.7127	0.1064	1.5692	0.0247	-0.2921	0.6571
hsa-miR-24-2-5p	186	172	40	142	204	36	92	110	14	169.2	165.6	65.6	138.2	135.8	55.4	64.2	68.2	19	97.9	-0.2084	0.6022	-1.2066	0.0163	0.9818	0.0485
hsa-miR-24-3p	21997	24435	3376	15584	35216	3418	17963	21233	4163	20014.5	23531.3	5536.7	15171.6	23449.7	5255.7	12531.4	13163.4	5650.6	13811.7	-0.1041	0.8085	-0.5705	0.2389	0.4467	0.3543
hsa-miR-2467-3p	4	0	2	0	0	0	0	1	0	3.6	0	3.3	0	0	0	0	0.6	0	0.8	-0.3421	0.2302	-0.727	0.2552	-0.0771	0.8671
hsa-miR-2467-5p	0	0	0	0	0	0	2	0	0	0	0	0	0	0	0	1.4	0	0	0.2			0.1659	0.7188	-0.1896	0.6814
hsa-miR-25-3p	10333	7277	6943	9893	8295	8511	11856	13221	9568	9401.7	7007.9	11386.7	9631.2	5523.5	13087	8271	8196.4	12987	9499.2	0.0152	0.9655	0.0631	0.8541	-0.0343	0.9301
hsa-miR-25-5p	39	18	28	13	38	18	61	64	55	35.5	17.3	45.9	12.7	25.3	27.7	42.6	39.7	74.7	35.7	-0.3999	0.3478	0.5695	0.2404	-1.068	0.0269
hsa-miR-26a-1-3p	0	4	9	2	6	0	15	7	3	0	3.9	14.8	1.9	4	0	10.5	4.3	4.1	4.8	-0.3784	0.3495	0.0469	0.9481	-0.8896	0.2149
hsa-miR-26a-2-3p	24	29	4	11	11	6	27	32	4	21.8	27.9	6.6	10.7	7.3	9.2	18.8	19.8	5.4	14.2	-0.652	0.1478	-0.2746	0.6508	-0.5602	0.3501
hsa-miR-26a-5p	11601	10022	8585	9090	14871	9898	13037	16248	13608	10555.4	9651.4	14079.6	8849.5	9902.3	15219.7	9094.9	10073	18470.7	11766.3	-0.011	0.9728	0.11	0.7646	-0.1114	0.7744
hsa-miR-26b-3p	6	16	1	4	16	1	18	9	11	5.5	15.4	1.6	3.9	10.7	1.5	12.6	5.6	14.9	8	-0.1795	0.6915	0.3369	0.6134	-0.6424	0.3331
hsa-miR-26b-5p	5328	6637	6576	6081	6686	7239	11351	12701	11121	4847.8	6391.5	10784.8	5920.1	4452.1	11131.1	7918.7	7874	15095	8268.3	-0.0281	0.9408	0.4315	0.2864	-0.4505	0.2866
hsa-miR-27a-3p	5464	6892	2483	4946	8000	2768	4350	4560	2265	4971.5	6637.1	4072.2	4815.1	5327.1	4256.2	3034.7	2827	3074.4	4335	-0.1047	0.7257	-0.7846	0.0105	0.6837	0.0183
hsa-miR-27a-5p	209	249	92	82	149	81	158	209	74	190.2	239.8	150.9	79.8	99.2	124.5	110.2	129.6	100.4	136.1	-0.7937	0.0173	-0.7337	0.0349	-0.1363	0.709
hsa-miR-27b-3p	4508	4006	2384	4528	7056	3240	19474	24050	17954	4101.7	3857.8	3909.8	4408.2	4698.5	4982	13585.5	14909.8	24369.7	8758.1	0.2263	0.3879	2.0237	0	-1.7728	0
hsa-miR-27b-5p	33	21	49	17	26	37	287	364	435	30	20.2	80.4	16.6	17.3	56.9	200.2	225.7	590.4	137.5	-0.3306	0.4599	2.5059	0	-2.9564	0
hsa-miR-28-3p	660	562	1262	639	735	1418	921	955	1592	600.5	541.2	2069.7	622.1	489.4	2180.4	642.5	592.1	2160.9	1099.9	0.0206	0.9626	0.0488	0.9278	-0.0134	0.9803
hsa-miR-28-5p	871	725	197	532	1035	172	731	759	250	792.5	698.2	323.1	517.9	689.2	264.5	510	470.5	339.3	511.7	-0.2294	0.5521	-0.4324	0.2739	0.168	0.6757
hsa-miR-296-3p	0	2	0	3	2	0	0	0	0	0	1.9	0	2.9	1.3	0	0	0	0	0.7	0.1331	0.6585	-0.2658	0.5631	0.5646	0.3096
hsa-miR-296-5p	3	0	0	3	8	0	5	0	2	2.7	0	0	2.9	5.3	0	3.5	0	2.7	1.9	0.2555	0.4621	0.2866	0.6587	0.2253	0.7541
hsa-miR-299-3p	0	0	2	0	0	0	0	2	0	0	0	3.3	0	0	0	0	1.2	0	0.5	-0.0999	0.6141	-0.159	0.7606	-0.174	0.7062
hsa-miR-299-5p	0	0	0	0	0	0	0	1	0	0	0	0	0	0	0	0	0.6	0	0.1			0.0584	0.8989	-0.0771	0.8671
hsa-miR-29a-3p	16417	17248	3514	17161	24896	4908	23002	26236	5455	14937.4	16610.1	5763	16706.9	16577.8	7546.8	16046.7	16265	7404.3	13095.3	0.1027	0.7913	0.0738	0.8677	0.0566	0.8926
hsa-miR-29a-5p	11	14	22	15	17	13	17	18	22	10	13.5	36.1	14.6	11.3	20	11.9	11.2	29.9	17.6	-0.2244	0.6148	-0.1477	0.8038	-0.1323	0.8138
hsa-miR-29b-1-5p	17	28	49	31	41	44	78	90	77	15.5	27	80.4	30.2	27.3	67.7	54.4	55.8	104.5	51.4	0.0209	0.9624	0.673	0.2127	-0.6719	0.1581
hsa-miR-29b-2-5p	3	3	8	7	1	0	9	8	6	2.7	2.9	13.1	6.8	0.7	0	6.3	5	8.1	5.1	-0.3778	0.3738	0.0599	0.9303	-0.7472	0.2997
hsa-miR-29b-3p	175	169	76	168	295	104	279	269	139	159.2	162.7	124.6	163.6	196.4	159.9	194.6	166.8	188.7	168.5	0.1928	0.5314	0.2682	0.4037	-0.0497	0.8791
hsa-miR-29c-3p	70	65	43	80	92	47	107	137	60	63.7	62.6	70.5	77.9	61.3	72.3	74.6	84.9	81.4	72.1	0.0864	0.7953	0.2652	0.4584	-0.1578	0.6631
hsa-miR-29c-5p	1	6	0	4	4	0	5	6	1	0.9	5.8	0	3.9	2.7	0	3.5	3.7	1.4	2.4	-0.004	0.9915	0.1502	0.8357	-0.169	0.8165
hsa-miR-301a-3p	37	43	125	48	36	105	63	71	105	33.7	41.4	205	46.7	24	161.5	44	44	142.5	82.5	-0.1549	0.735	-0.2377	0.6876	0.0276	0.962
hsa-miR-301a-5p	97	59	46	280	273	117	79	100	36	88.3	56.8	75.4	272.6	181.8	179.9	55.1	62	48.9	113.4	1.2763	0.0002	-0.3841	0.3242	1.8207	0
hsa-miR-301b-3p	9	12	10	35	56	8	25	19	4	8.2	11.6	16.4	34.1	37.3	12.3	17.4	11.8	5.4	17.2	0.8193	0.0618	-0.014	0.9815	1.0452	0.0644
hsa-miR-301b-5p	11	8	3	7	11	6	8	6	7	10	7.7	4.9	6.8	7.3	9.2	5.6	3.7	9.5	7.2	0.0026	0.9955	-0.2522	0.7011	0.2757	0.6677
hsa-miR-302b-3p	0	3	1	0	0	1	0	0	0	0	2.9	1.6	0	0	1.5	0	0	0	0.7	-0.1805	0.5388	-0.5092	0.3384	0.1402	0.761
hsa-miR-3059-5p	0	1	0	0	4	0	0	0	0	0	1	0	0	2.7	0	0	0	0	0.4	0.088	0.7033	-0.1583	0.7306	0.3237	0.4874
hsa-miR-3064-3p	0	0	0	0	2	0	0	0	0	0	0	0	0	1.3	0	0	0	0	0.1	0.079	0.6901			0.2443	0.5964
hsa-miR-3064-5p	0	0	0	0	1	0	0	1	0	0	0	0	0	0.7	0	0	0.6	0	0.1	0.0382	0.8471	0.0584	0.8989	0.0337	0.9418
hsa-miR-3065-3p	14	8	7	17	16	7	2	7	1	12.7	7.7	11.5	16.6	10.7	10.8	1.4	4.3	1.4	8.6	0.1588	0.7215	-1.4158	0.0371	1.6714	0.0112
hsa-miR-3065-5p	4	21	3	29	47	7	7	16	4	3.6	20.2	4.9	28.2	31.3	10.8	4.9	9.9	5.4	13.3	0.7163	0.1176	-0.3538	0.6001	1.4545	0.0125
hsa-miR-3074-3p	0	2	0	1	0	0	1	2	0	0	1.9	0	1	0	0	0.7	1.2	0	0.5	-0.0507	0.8131	-0.0058	0.9917	-0.1411	0.7957
hsa-miR-3074-5p	16	3	0	4	8	0	5	2	0	14.6	2.9	0	3.9	5.3	0	3.5	1.2	0	3.5	-0.253	0.5415	-0.82	0.2567	0.4242	0.5568
hsa-miR-30a-3p	50	42	72	33	48	28	3	4	2	45.5	40.4	118.1	32.1	32	43.1	2.1	2.5	2.7	35.4	-0.6721	0.1005	-3.7821	0	3.1289	0
hsa-miR-30a-5p	2290	2192	960	1574	1260	224	77	48	51	2083.6	2110.9	1574.4	1532.3	839	344.4	53.7	29.8	69.2	959.7	-0.8277	0.0358	-4.899	0	3.6405	0
hsa-miR-30b-3p	3	3	6	5	5	2	5	17	10	2.7	2.9	9.8	4.9	3.3	3.1	3.5	10.5	13.6	6	-0.155	0.7322	0.581	0.3945	-0.8517	0.2045
hsa-miR-30b-5p	480	701	142	771	1460	197	914	1114	239	436.7	675.1	232.9	750.6	972.2	302.9	637.6	690.6	324.4	558.1	0.4446	0.2698	0.2613	0.5508	0.2846	0.5257
hsa-miR-30c-1-3p	2	6	2	6	12	0	3	4	3	1.8	5.8	3.3	5.8	8	0	2.1	2.5	4.1	3.7	0.1441	0.7417	-0.2189	0.761	0.4545	0.5291
hsa-miR-30c-2-3p	0	1	0	0	0	0	0	0	0	0	1	0	0	0	0	0	0	0	0.1	-0.0552	0.7805	-0.1583	0.7306
hsa-miR-30c-5p	2075	2737	1208	2792	5292	1597	3284	4121	1525	1888	2635.8	1981.2	2718.1	3523.8	2455.6	2291	2554.8	2069.9	2457.6	0.3733	0.212	0.0748	0.8024	0.3396	0.277
hsa-miR-30d-3p	11	9	0	4	1	7	16	15	8	10	8.7	0	3.9	0.7	10.8	11.2	9.3	10.9	7.3	-0.1317	0.7619	0.459	0.4962	-0.7559	0.2641
hsa-miR-30d-5p	18295	16485	16216	14855	16027	14893	29712	35673	26865	16646.1	15875.3	26594.6	14461.9	10672.1	22900.3	20727.8	22115.5	36464.9	20717.6	-0.249	0.4773	0.3803	0.2965	-0.6438	0.0991
hsa-miR-30e-3p	614	564	1444	588	704	1102	971	1138	2116	558.7	543.1	2368.2	572.4	468.8	1694.5	677.4	705.5	2872.1	1162.3	-0.2246	0.6101	0.2208	0.6971	-0.5075	0.3502
hsa-miR-30e-5p	8877	10920	3646	8892	17028	3893	12411	15273	4551	8076.9	10516.2	5979.5	8656.7	11338.6	5986.1	8658.2	9468.5	6177.3	8317.6	0.0725	0.829	-0.0233	0.9456	0.1139	0.7502
hsa-miR-3115	6	8	0	4	3	3	3	4	0	5.5	7.7	0	3.9	2	4.6	2.1	2.5	0	3.1	-0.1461	0.7393	-0.6672	0.3564	0.5496	0.4504
hsa-miR-3116	0	0	0	0	1	0	7	1	0	0	0	0	0	0.7	0	4.9	0.6	0	0.7	0.0382	0.8471	0.5571	0.3155	-0.6034	0.3367
hsa-miR-3120-3p	2	4	1	3	5	1	3	4	0	1.8	3.9	1.6	2.9	3.3	1.5	2.1	2.5	0	2.2	0.036	0.933	-0.269	0.7092	0.3447	0.6354
hsa-miR-3120-5p	0	0	0	2	0	0	0	0	0	0	0	0	1.9	0	0	0	0	0	0.2	0.0882	0.6565			0.2517	0.5855
hsa-miR-3121-3p	0	0	0	1	1	0	1	2	1	0	0	0	1	0.7	0	0.7	1.2	1.4	0.5	0.0825	0.6772	0.4346	0.4217	-0.2494	0.707
hsa-miR-3121-5p	0	0	0	0	0	0	1	0	0	0	0	0	0	0	0	0.7	0	0	0.1			0.0584	0.8989	-0.0771	0.8671
hsa-miR-3124-5p	0	0	0	0	2	0	0	0	0	0	0	0	0	1.3	0	0	0	0	0.1	0.079	0.6901			0.2443	0.5964
hsa-miR-3125	0	1	0	0	0	0	0	0	0	0	1	0	0	0	0	0	0	0	0.1	-0.0552	0.7805	-0.1583	0.7306
hsa-miR-3126-3p	0	0	0	0	1	0	2	0	0	0	0	0	0	0.7	0	1.4	0	0	0.2	0.0382	0.8471	0.1659	0.7188	-0.073	0.8751
hsa-miR-3126-5p	1	1	0	0	2	0	1	0	0	0.9	1	0	0	1.3	0	0.7	0	0	0.4	-0.0316	0.8996	-0.1782	0.726	0.1025	0.8253
hsa-miR-3127-3p	0	3	0	0	1	0	1	0	0	0	2.9	0	0	0.7	0	0.7	0	0	0.5	-0.1089	0.6327	-0.2412	0.6284	0.0285	0.9507
hsa-miR-3127-5p	2	0	1	2	0	3	1	3	3	1.8	0	1.6	1.9	0	4.6	0.7	1.9	4.1	1.8	0.1447	0.68	0.3356	0.6351	-0.0159	0.9824
hsa-miR-3128	0	2	3	5	1	0	0	0	0	0	1.9	4.9	4.9	0.7	0	0	0	0	1.4	-0.0424	0.9072	-0.7282	0.2145	0.6823	0.2415
hsa-miR-3129-3p	0	0	0	0	0	0	3	2	0	0	0	0	0	0	0	2.1	1.2	0	0.4			0.3623	0.4647	-0.4202	0.4209
hsa-miR-3129-5p	0	0	6	0	0	0	0	1	0	0	0	9.8	0	0	0	0	0.6	0	1.2	-0.3004	0.2659	-0.6994	0.2567	-0.0771	0.8671
hsa-miR-3130-3p	1	2	0	1	3	8	1	6	0	0.9	1.9	0	1	2	12.3	0.7	3.7	0	2.5	0.5463	0.1801	0.1914	0.7731	0.7766	0.2858
hsa-miR-3130-5p	4	7	2	7	3	0	1	3	0	3.6	6.7	3.3	6.8	2	0	0.7	1.9	0	2.8	-0.2045	0.6386	-1.0944	0.1321	0.6554	0.3561
hsa-miR-3131	1	0	0	0	0	0	0	3	0	0.9	0	0	0	0	0	0	1.9	0	0.3	-0.0552	0.7805	0.0913	0.8447	-0.2375	0.6086
hsa-miR-3132	0	0	0	0	0	0	0	3	0	0	0	0	0	0	0	0	1.9	0	0.2			0.2193	0.6352	-0.2375	0.6086
hsa-miR-3133	2	2	3	2	3	3	2	2	6	1.8	1.9	4.9	1.9	2	4.6	1.4	1.2	8.1	3.1	-0.0043	0.9922	0.1317	0.8561	-0.139	0.848
hsa-miR-3134	0	2	0	0	0	0	3	0	0	0	1.9	0	0	0	0	2.1	0	0	0.4	-0.0999	0.6141	0.0066	0.9897	-0.2531	0.5859
hsa-miR-3136-5p	0	1	1	0	0	6	3	3	0	0	1	1.6	0	0	9.2	2.1	1.9	0	1.8	0.2361	0.4662	0.2097	0.7497	0.3607	0.5991
hsa-miR-3139	0	5	0	0	0	0	0	5	0	0	4.8	0	0	0	0	0	3.1	0	0.9	-0.1823	0.4069	-0.124	0.8333	-0.3134	0.5025
hsa-miR-31-3p	35	30	32	45	44	35	49	80	63	31.8	28.9	52.5	43.8	29.3	53.8	34.2	49.6	85.5	45.5	0.1251	0.7498	0.4969	0.2951	-0.3452	0.4575
hsa-miR-3140-3p	0	3	0	4	2	2	1	4	0	0	2.9	0	3.9	1.3	3.1	0.7	2.5	0	1.6	0.2836	0.448	0.037	0.9517	0.5514	0.4458
hsa-miR-3140-5p	3	2	0	1	0	0	5	0	0	2.7	1.9	0	1	0	0	3.5	0	0	1	-0.2364	0.4252	-0.117	0.8554	-0.2781	0.6126
hsa-miR-3141	0	0	0	0	0	0	0	1	0	0	0	0	0	0	0	0	0.6	0	0.1			0.0584	0.8989	-0.0771	0.8671
hsa-miR-3143	5	4	8	3	7	1	5	5	1	4.5	3.9	13.1	2.9	4.7	1.5	3.5	3.1	1.4	4.3	-0.4673	0.3045	-0.8443	0.2293	0.133	0.854
hsa-miR-3145-3p	2	1	3	0	0	2	4	1	0	1.8	1	4.9	0	0	3.1	2.8	0.6	0	1.6	-0.2521	0.4804	-0.4166	0.5585	-0.0788	0.9003
hsa-miR-3145-5p	1	0	0	2	1	1	1	5	0	0.9	0	0	1.9	0.7	1.5	0.7	3.1	0	1	0.2237	0.466	0.3541	0.5442	0.0082	0.9907
hsa-miR-3146	1	0	1	0	1	0	0	2	0	0.9	0	1.6	0	0.7	0	0	1.2	0	0.5	-0.0926	0.7075	-0.1282	0.8164	-0.0562	0.9037
hsa-miR-3148	1	0	0	0	1	1	0	0	0	0.9	0	0	0	0.7	1.5	0	0	0	0.3	0.0533	0.8278	-0.1583	0.7306	0.247	0.5924
hsa-miR-3149	3	1	4	2	7	1	3	7	8	2.7	1	6.6	1.9	4.7	1.5	2.1	4.3	10.9	4	-0.0645	0.8811	0.4368	0.542	-0.5608	0.4311
hsa-miR-3150a-3p	0	0	0	1	5	1	0	0	0	0	0	0	1	3.3	1.5	0	0	0	0.6	0.3762	0.2101			0.899	0.1564
hsa-miR-3150a-5p	8	5	0	6	17	6	16	12	10	7.3	4.8	0	5.8	11.3	9.2	11.2	7.4	13.6	7.9	0.4659	0.3088	0.872	0.201	-0.1781	0.7671
hsa-miR-3155a	0	0	0	1	2	0	3	2	0	0	0	0	1	1.3	0	2.1	1.2	0	0.6	0.1174	0.5611	0.3623	0.4647	-0.1411	0.8311
hsa-miR-3157-3p	2	3	0	0	2	0	1	3	3	1.8	2.9	0	0	1.3	0	0.7	1.9	4.1	1.4	-0.1957	0.517	0.1425	0.8423	-0.6316	0.3576
hsa-miR-3157-5p	9	4	0	2	4	0	5	5	3	8.2	3.9	0	1.9	2.7	0	3.5	3.1	4.1	3	-0.3345	0.4043	-0.1469	0.8389	-0.5443	0.4545
hsa-miR-3158-3p	146	88	108	99	157	102	243	277	105	132.8	84.7	177.1	96.4	104.5	156.8	169.5	171.7	142.5	137.4	-0.1159	0.7493	0.2672	0.4813	-0.3913	0.2785
hsa-miR-3158-5p	0	0	0	1	0	0	3	0	0	0	0	0	1	0	0	2.1	0	0	0.3	0.0382	0.8471	0.2343	0.6125	-0.1268	0.8009
hsa-miR-3159	1	2	0	0	2	4	2	3	7	0.9	1.9	0	0	1.3	6.2	1.4	1.9	9.5	2.6	0.2189	0.539	0.8519	0.2388	-0.3721	0.6093
hsa-miR-31-5p	7307	6889	3285	6399	10490	4093	11247	12586	5848	6648.4	6634.2	5387.5	6229.7	6985.1	6293.6	7846.2	7802.7	7937.7	6862.8	0.0594	0.826	0.3128	0.2518	-0.2388	0.3964
hsa-miR-3163	0	0	0	1	0	0	0	0	0	0	0	0	1	0	0	0	0	0	0.1	0.0382	0.8471			0.1402	0.761
hsa-miR-3164	0	1	3	4	1	1	0	2	1	0	1	4.9	3.9	0.7	1.5	0	1.2	1.4	1.6	0.031	0.9347	-0.3345	0.6161	0.4693	0.5052
hsa-miR-3166	2	0	0	0	0	0	0	2	0	1.8	0	0	0	0	0	0	1.2	0	0.3	-0.0999	0.6141	-0.0706	0.883	-0.174	0.7062
hsa-miR-3173-3p	0	0	1	1	1	0	3	0	0	0	0	1.6	1	0.7	0	2.1	0	0	0.6	0.0449	0.857	0.0999	0.842	-0.0497	0.9305
hsa-miR-3173-5p	10	10	0	5	11	0	6	15	1	9.1	9.6	0	4.9	7.3	0	4.2	9.3	1.4	5.1	-0.1886	0.6603	-0.1954	0.7858	-0.1326	0.854
hsa-miR-3174	2	1	1	0	1	4	0	1	0	1.8	1	1.6	0	0.7	6.2	0	0.6	0	1.3	0.1026	0.7832	-0.5825	0.3548	0.723	0.2611
hsa-miR-3175	0	0	0	0	0	1	0	0	0	0	0	0	0	0	1.5	0	0	0	0.2	0.0382	0.8471			0.1402	0.761
hsa-miR-3176	10	1	1	3	6	1	6	3	0	9.1	1	1.6	2.9	4	1.5	4.2	1.9	0	2.9	-0.152	0.7238	-0.4311	0.5519	0.2317	0.7504
hsa-miR-3177-3p	10	7	5	17	6	0	13	4	0	9.1	6.7	8.2	16.6	4	0	9.1	2.5	0	6.2	-0.0871	0.8478	-0.6179	0.3828	0.416	0.5678
hsa-miR-3179	4	13	11	2	11	9	7	4	1	3.6	12.5	18	1.9	7.3	13.8	4.9	2.5	1.4	7.3	-0.2717	0.5552	-1.2591	0.0661	0.8538	0.2236
hsa-miR-3180	1	0	0	0	2	0	0	0	0	0.9	0	0	0	1.3	0	0	0	0	0.2	0.0219	0.9124	-0.1583	0.7306	0.2443	0.5964
hsa-miR-3180-3p	1	1	0	0	2	1	0	0	0	0.9	1	0	0	1.3	1.5	0	0	0	0.5	0.061	0.8394	-0.2658	0.5631	0.3618	0.4672
hsa-miR-3182	0	1	0	0	0	0	1	1	0	0	1	0	0	0	0	0.7	0.6	0	0.3	-0.0552	0.7805	0.0415	0.9329	-0.1811	0.6949
hsa-miR-3183	0	0	0	0	1	0	2	0	0	0	0	0	0	0.7	0	1.4	0	0	0.2	0.0382	0.8471	0.1659	0.7188	-0.073	0.8751
hsa-miR-3187-3p	24	13	27	11	9	10	12	5	21	21.8	12.5	44.3	10.7	6	15.4	8.4	3.1	28.5	16.7	-0.8044	0.0723	-0.7625	0.232	-0.1946	0.7655
hsa-miR-3188	0	0	0	1	0	0	0	0	5	0	0	0	1	0	0	0	0	6.8	0.9	0.0382	0.8471	0.4796	0.3537	-0.5094	0.3998
hsa-miR-3189-3p	5	3	13	4	2	6	0	0	0	4.5	2.9	21.3	3.9	1.3	9.2	0	0	0	4.8	-0.4066	0.3692	-2.2571	0.0019	1.671	0.019
hsa-miR-3190-3p	0	0	0	0	0	1	0	0	0	0	0	0	0	0	1.5	0	0	0	0.2	0.0382	0.8471			0.1402	0.761
hsa-miR-3191-3p	0	0	0	1	0	0	0	0	0	0	0	0	1	0	0	0	0	0	0.1	0.0382	0.8471			0.1402	0.761
hsa-miR-3192-5p	0	0	1	0	0	3	3	0	0	0	0	1.6	0	0	4.6	2.1	0	0	0.9	0.1237	0.6377	0.0999	0.842	0.2094	0.724
hsa-miR-3193	0	1	0	1	1	1	0	0	0	0	1	0	1	0.7	1.5	0	0	0	0.5	0.1493	0.6062	-0.1583	0.7306	0.4916	0.3737
hsa-miR-3194-3p	1	4	0	0	1	0	2	7	0	0.9	3.9	0	0	0.7	0	1.4	4.3	0	1.2	-0.2468	0.3914	0.0994	0.8861	-0.6515	0.3085
hsa-miR-3194-5p	1	0	0	0	1	0	0	0	0	0.9	0	0	0	0.7	0	0	0	0	0.2	-0.0103	0.9584	-0.1583	0.7306	0.1402	0.761
hsa-miR-3199	0	0	0	0	0	1	0	0	0	0	0	0	0	0	1.5	0	0	0	0.2	0.0382	0.8471			0.1402	0.761
hsa-miR-3200-3p	38	41	8	27	65	17	38	37	18	34.6	39.5	13.1	26.3	43.3	26.1	26.5	22.9	24.4	28.5	0.0938	0.8229	-0.2352	0.6414	0.3687	0.4284
hsa-miR-3200-5p	3	4	2	2	2	7	2	3	0	2.7	3.9	3.3	1.9	1.3	10.8	1.4	1.9	0	3	0.1449	0.7423	-0.6887	0.3424	0.9241	0.2044
hsa-miR-3201	2	0	0	1	0	0	3	0	0	1.8	0	0	1	0	0	2.1	0	0	0.5	-0.0478	0.8223	0.0128	0.9799	-0.1268	0.8009
hsa-miR-320a-3p	1823	1816	1611	1223	2948	2119	2641	3538	2673	1658.7	1748.8	2642.1	1190.6	1963	3258.3	1842.4	2193.4	3628.2	2236.2	0.0697	0.85	0.3029	0.4125	-0.206	0.6284
hsa-miR-320b	66	41	52	35	65	62	102	100	55	60.1	39.5	85.3	34.1	43.3	95.3	71.2	62	74.7	62.8	-0.0769	0.8509	0.1495	0.7179	-0.2281	0.6145
hsa-miR-320c	25	22	28	15	28	12	36	43	19	22.7	21.2	45.9	14.6	18.6	18.5	25.1	26.7	25.8	24.3	-0.5455	0.1931	-0.1733	0.7221	-0.4905	0.3075
hsa-miR-320d	12	8	16	10	7	14	38	15	22	10.9	7.7	26.2	9.7	4.7	21.5	26.5	9.3	29.9	16.3	-0.187	0.6833	0.4337	0.4656	-0.6889	0.2539
hsa-miR-320e	3	0	0	1	0	7	11	5	1	2.7	0	0	1	0	10.8	7.7	3.1	1.4	3	0.293	0.3916	0.8104	0.2576	-0.0729	0.9202
hsa-miR-323a-3p	5	5	1	14	4	4	37	33	26	4.5	4.8	1.6	13.6	2.7	6.2	25.8	20.5	35.3	12.8	0.4082	0.3706	2.183	0.0002	-1.472	0.0118
hsa-miR-323b-3p	0	0	0	1	0	0	7	8	18	0	0	0	1	0	0	4.9	5	24.4	3.9	0.0382	0.8471	2.3555	0.0012	-2.3055	0.0014
hsa-miR-32-3p	78	54	67	64	55	44	110	121	133	71	52	109.9	62.3	36.6	67.7	76.7	75	180.5	81.3	-0.3807	0.3197	0.4371	0.3429	-0.865	0.0585
hsa-miR-324-3p	12	10	3	1	7	0	12	9	0	10.9	9.6	4.9	1	4.7	0	8.4	5.6	0	5	-0.7586	0.0911	-0.5309	0.4477	-0.5608	0.4401
hsa-miR-324-5p	23	36	27	14	20	9	34	43	33	20.9	34.7	44.3	13.6	13.3	13.8	23.7	26.7	44.8	26.2	-0.9112	0.0281	-0.076	0.8755	-1.0176	0.042
hsa-miR-32-5p	83	123	72	121	194	103	196	184	93	75.5	118.5	118.1	117.8	129.2	158.4	136.7	114.1	126.2	121.6	0.3222	0.3339	0.2476	0.4882	0.1192	0.7282
hsa-miR-326	16	14	9	25	39	8	23	28	11	14.6	13.5	14.8	24.3	26	12.3	16	17.4	14.9	17.1	0.3962	0.3543	0.145	0.7842	0.3557	0.4909
hsa-miR-328-3p	10	22	1	15	32	1	19	61	0	9.1	21.2	1.6	14.6	21.3	1.5	13.3	37.8	0	13.4	0.1111	0.8084	0.4063	0.5691	-0.2612	0.7111
hsa-miR-329-3p	12	8	2	8	11	2	35	62	10	10.9	7.7	3.3	7.8	7.3	3.1	24.4	38.4	13.6	12.9	-0.1331	0.7726	1.3898	0.0192	-1.608	0.0058
hsa-miR-330-3p	286	205	129	164	277	126	170	216	83	260.2	197.4	211.6	159.7	184.4	193.7	118.6	133.9	112.7	174.7	-0.2771	0.3615	-0.8378	0.0102	0.5494	0.0972
hsa-miR-330-5p	64	95	14	66	112	13	69	67	8	58.2	91.5	23	64.3	74.6	20	48.1	41.5	10.9	48	-0.0741	0.8644	-0.6389	0.2521	0.5604	0.3089
hsa-miR-331-3p	223	178	43	145	219	60	168	219	72	202.9	171.4	70.5	141.2	145.8	92.3	117.2	135.8	97.7	130.5	-0.18	0.6367	-0.3233	0.4497	0.1297	0.7232
hsa-miR-331-5p	54	29	41	29	58	37	53	81	52	49.1	27.9	67.2	28.2	38.6	56.9	37	50.2	70.6	47.3	-0.1647	0.6824	0.1023	0.8251	-0.2897	0.5208
hsa-miR-335-3p	803	698	396	1321	1555	485	956	969	347	730.6	672.2	649.4	1286	1035.4	745.8	666.9	600.7	471	762	0.5065	0.0957	-0.2391	0.4266	0.7911	0.0205
hsa-miR-335-5p	1198	1006	144	848	1836	136	872	960	126	1090	968.8	236.2	825.6	1222.6	209.1	608.3	595.2	171	658.5	-0.0111	0.9798	-0.6305	0.231	0.6217	0.2445
hsa-miR-338-3p	0	0	1	0	0	2	0	0	0	0	0	1.6	0	0	3.1	0	0	0	0.5	0.0666	0.7839	-0.1583	0.7306	0.2517	0.5855
hsa-miR-338-5p	1	2	0	0	3	1	0	1	0	0.9	1.9	0	0	2	1.5	0	0.6	0	0.8	0.0401	0.9022	-0.3139	0.5667	0.4238	0.4712
hsa-miR-339-3p	301	143	32	153	244	25	185	221	70	273.9	137.7	52.5	149	162.5	38.4	129.1	137	95	130.6	-0.2648	0.5465	-0.3278	0.5064	-0.0144	0.9758
hsa-miR-339-5p	198	265	98	346	638	114	355	376	132	180.2	255.2	160.7	336.8	424.8	175.3	247.7	233.1	179.2	243.7	0.5341	0.1396	0.1284	0.7104	0.4899	0.2143
hsa-miR-33a-3p	0	2	3	7	1	2	0	2	5	0	1.9	4.9	6.8	0.7	3.1	0	1.2	6.8	2.8	0.1743	0.6664	0.0714	0.9189	0.2283	0.7532
hsa-miR-33a-5p	1	9	7	4	11	3	11	17	0	0.9	8.7	11.5	3.9	7.3	4.6	7.7	10.5	0	6.1	-0.1452	0.7499	-0.0792	0.9125	-0.1333	0.8502
hsa-miR-33b-3p	33	35	7	16	6	12	39	32	15	30	33.7	11.5	15.6	4	18.5	27.2	19.8	20.4	20.1	-0.6243	0.1665	-0.1621	0.7547	-0.6926	0.2254
hsa-miR-33b-5p	0	0	0	0	0	1	0	5	0	0	0	0	0	0	1.5	0	3.1	0	0.5	0.0382	0.8471	0.3054	0.5112	-0.2072	0.7083
hsa-miR-340-3p	163	208	133	202	223	119	282	288	178	148.3	200.3	218.1	196.7	148.5	183	196.7	178.5	241.6	190.2	-0.0878	0.7794	0.1026	0.7591	-0.189	0.5721
hsa-miR-340-5p	2162	1817	1191	2050	2313	1145	2597	2814	1199	1967.1	1749.8	1953.3	1995.8	1540.2	1760.6	1811.7	1744.5	1627.5	1794.5	-0.0907	0.7392	-0.137	0.6145	0.0513	0.8608
hsa-miR-342-3p	188	171	113	230	290	121	256	354	216	171.1	164.7	185.3	223.9	193.1	186.1	178.6	219.5	293.2	201.7	0.1882	0.5215	0.3688	0.2747	-0.1587	0.6447
hsa-miR-342-5p	1	0	4	2	8	3	2	0	0	0.9	0	6.6	1.9	5.3	4.6	1.4	0	0	2.3	0.2213	0.5942	-0.562	0.3817	1.1951	0.0979
hsa-miR-345-3p	0	0	0	0	0	3	0	0	0	0	0	0	0	0	4.6	0	0	0	0.5	0.1604	0.4541			0.4317	0.3932
hsa-miR-345-5p	363	310	83	285	566	133	392	458	147	330.3	298.5	136.1	277.5	376.9	204.5	273.5	283.9	199.5	264.5	0.1364	0.7121	-0.0255	0.949	0.1953	0.5925
hsa-miR-346	7	13	0	7	19	0	7	17	0	6.4	12.5	0	6.8	12.7	0	4.9	10.5	0	6	0.0223	0.9587	-0.1442	0.8427	0.1981	0.7848
hsa-miR-34a-3p	3	3	3	6	8	1	0	2	5	2.7	2.9	4.9	5.8	5.3	1.5	0	1.2	6.8	3.5	0.1394	0.7567	-0.2346	0.7465	0.4194	0.5647
hsa-miR-34a-5p	187	178	133	298	373	244	196	265	136	170.1	171.4	218.1	290.1	248.4	375.2	136.7	164.3	184.6	217.7	0.6128	0.0498	-0.2056	0.5331	0.8816	0.0099
hsa-miR-34b-3p	0	0	0	2	0	0	0	0	0	0	0	0	1.9	0	0	0	0	0	0.2	0.0882	0.6565			0.2517	0.5855
hsa-miR-34c-5p	0	0	0	3	8	0	0	0	0	0	0	0	2.9	5.3	0	0	0	0	0.9	0.3997	0.1907			0.9991	0.121
hsa-miR-3605-3p	1	8	1	15	20	2	12	11	0	0.9	7.7	1.6	14.6	13.3	3.1	8.4	6.8	0	6.3	0.6542	0.1502	0.2966	0.6832	0.6661	0.3357
hsa-miR-3605-5p	0	1	0	0	2	0	0	1	0	0	1	0	0	1.3	0	0	0.6	0	0.3	0.0211	0.9159	-0.0533	0.9078	0.1147	0.8048
hsa-miR-3609	0	0	0	1	0	0	0	0	0	0	0	0	1	0	0	0	0	0	0.1	0.0382	0.8471			0.1402	0.761
hsa-miR-3611	2	0	0	0	2	1	1	3	0	1.8	0	0	0	1.3	1.5	0.7	1.9	0	0.8	0.0536	0.8461	0.0861	0.8811	0.0246	0.9699
hsa-miR-3613-3p	0	1	1	3	1	0	4	0	0	0	1	1.6	2.9	0.7	0	2.8	0	0	1	0.0782	0.8056	0.0392	0.9469	0.0878	0.8894
hsa-miR-3613-5p	656	949	130	571	1719	173	583	520	87	596.9	913.9	213.2	555.9	1144.7	266	406.7	322.4	118.1	504.2	0.1384	0.7471	-0.8834	0.0823	1.065	0.0363
hsa-miR-361-3p	162	115	122	136	178	117	237	306	132	147.4	110.7	200.1	132.4	118.5	179.9	165.3	189.7	179.2	158.1	-0.0758	0.8253	0.2003	0.5735	-0.2744	0.4252
hsa-miR-3614-3p	1	0	0	0	0	0	2	1	0	0.9	0	0	0	0	0	1.4	0.6	0	0.3	-0.0552	0.7805	0.1341	0.7989	-0.248	0.5932
hsa-miR-3614-5p	1	1	2	2	0	0	4	9	1	0.9	1	3.3	1.9	0	0	2.8	5.6	1.4	1.9	-0.1912	0.561	0.5032	0.4887	-0.8657	0.2252
hsa-miR-3615	82	93	45	95	141	53	130	199	91	74.6	89.6	73.8	92.5	93.9	81.5	90.7	123.4	123.5	93.7	0.1492	0.6438	0.4574	0.1997	-0.2842	0.4236
hsa-miR-361-5p	278	323	134	269	421	139	429	411	194	252.9	311.1	219.8	261.9	280.3	213.7	299.3	254.8	263.3	261.9	-0.0426	0.8884	0.0444	0.8873	-0.0818	0.7976
hsa-miR-3617-3p	0	1	0	0	0	0	0	0	0	0	1	0	0	0	0	0	0	0	0.1	-0.0552	0.7805	-0.1583	0.7306
hsa-miR-3617-5p	0	0	0	0	2	1	2	0	2	0	0	0	0	1.3	1.5	1.4	0	2.7	0.8	0.1346	0.5313	0.4163	0.4197	-0.1273	0.8493
hsa-miR-3619-3p	0	0	1	0	0	0	1	2	0	0	0	1.6	0	0	0	0.7	1.2	0	0.4	-0.0552	0.7805	0.1215	0.8251	-0.2428	0.6008
hsa-miR-3619-5p	1	1	0	2	4	0	3	3	6	0.9	1	0	1.9	2.7	0	2.1	1.9	8.1	2.1	0.1907	0.5653	1.015	0.1597	-0.5922	0.4161
hsa-miR-3620-3p	1	1	0	0	5	2	6	1	0	0.9	1	0	0	3.3	3.1	4.2	0.6	0	1.5	0.2676	0.4394	0.3549	0.5861	0.1444	0.8377
hsa-miR-3622a-5p	2	1	0	1	1	1	0	3	0	1.8	1	0	1	0.7	1.5	0	1.9	0	0.9	0.0065	0.9848	-0.1122	0.8472	0.1675	0.793
hsa-miR-362-3p	54	60	4	35	56	11	58	38	4	49.1	57.8	6.6	34.1	37.3	16.9	40.5	23.6	5.4	30.1	-0.2229	0.619	-0.5325	0.3993	0.2881	0.6158
hsa-miR-362-5p	124	146	47	148	221	77	112	141	51	112.8	140.6	77.1	144.1	147.2	118.4	78.1	87.4	69.2	108.3	0.2607	0.4362	-0.469	0.2157	0.7758	0.0259
hsa-miR-363-3p	0	0	0	0	0	1	0	0	0	0	0	0	0	0	1.5	0	0	0	0.2	0.0382	0.8471			0.1402	0.761
hsa-miR-3648	0	0	0	0	0	3	0	0	0	0	0	0	0	0	4.6	0	0	0	0.5	0.1604	0.4541			0.4317	0.3932
hsa-miR-3657	0	0	2	0	0	0	0	0	0	0	0	3.3	0	0	0	0	0	0	0.4	-0.0999	0.6141	-0.2658	0.5631
hsa-miR-3659	0	13	2	4	7	0	1	5	0	0	12.5	3.3	3.9	4.7	0	0.7	3.1	0	3.1	-0.2152	0.5956	-0.7872	0.2711	0.4718	0.5097
hsa-miR-365a-3p	79	102	28	90	112	20	92	146	28	71.9	98.2	45.9	87.6	74.6	30.8	64.2	90.5	38	66.9	-0.1175	0.7686	-0.1494	0.7422	0.0217	0.9636
hsa-miR-365a-5p	1	1	3	0	1	0	1	0	0	0.9	1	4.9	0	0.7	0	0.7	0	0	0.9	-0.3824	0.2519	-0.7925	0.232	0.0285	0.9507
hsa-miR-365b-3p	79	102	28	90	112	20	92	146	28	71.9	98.2	45.9	87.6	74.6	30.8	64.2	90.5	38	66.9	-0.1175	0.7686	-0.1494	0.7422	0.0217	0.9636
hsa-miR-365b-5p	2	1	0	0	1	0	0	0	0	1.8	1	0	0	0.7	0	0	0	0	0.4	-0.1388	0.5887	-0.3367	0.4748	0.1402	0.761
hsa-miR-3662	1	0	7	10	1	3	0	12	11	0.9	0	11.5	9.7	0.7	4.6	0	7.4	14.9	5.5	0.0862	0.8328	0.3757	0.6023	-0.2915	0.688
hsa-miR-3663-3p	0	0	0	0	2	0	0	2	0	0	0	0	0	1.3	0	0	1.2	0	0.3	0.079	0.6901	0.1526	0.7402	0.0262	0.9567
hsa-miR-3663-5p	0	0	0	0	3	0	0	0	0	0	0	0	0	2	0	0	0	0	0.2	0.1056	0.595			0.295	0.5243
hsa-miR-3664-3p	0	1	1	3	2	0	1	0	0	0	1	1.6	2.9	1.3	0	0.7	0	0	0.8	0.1246	0.7062	-0.2132	0.6898	0.5193	0.397
hsa-miR-3664-5p	1	0	0	0	1	0	0	2	0	0.9	0	0	0	0.7	0	0	1.2	0	0.3	-0.0103	0.9584	0.0295	0.9492	-0.0562	0.9037
hsa-miR-3667-3p	1	6	5	7	3	1	0	1	0	0.9	5.8	8.2	6.8	2	1.5	0	0.6	0	2.9	-0.1661	0.7064	-1.4678	0.0405	1.2529	0.0775
hsa-miR-3667-5p	2	0	0	0	1	3	0	0	0	1.8	0	0	0	0.7	4.6	0	0	0	0.8	0.1572	0.6028	-0.2658	0.5631	0.6369	0.267
hsa-miR-3672	2	0	0	0	2	0	0	0	0	1.8	0	0	0	1.3	0	0	0	0	0.4	-0.0239	0.9143	-0.2658	0.5631	0.2443	0.5964
hsa-miR-3678-3p	0	0	0	0	0	0	0	2	0	0	0	0	0	0	0	0	1.2	0	0.1			0.1526	0.7402	-0.174	0.7062
hsa-miR-3679-3p	0	0	0	0	0	0	0	1	0	0	0	0	0	0	0	0	0.6	0	0.1			0.0584	0.8989	-0.0771	0.8671
hsa-miR-3679-5p	1	0	0	0	0	1	2	0	0	0.9	0	0	0	0	1.5	1.4	0	0	0.4	-0.0062	0.9757	0.0416	0.9284	-0.0582	0.9065
hsa-miR-3680-3p	2	0	1	0	0	0	0	1	0	1.8	0	1.6	0	0	0	0	0.6	0	0.5	-0.1745	0.4441	-0.3622	0.5211	-0.0771	0.8671
hsa-miR-3680-5p	0	4	0	0	2	2	0	2	0	0	3.9	0	0	1.3	3.1	0	1.2	0	1.1	0.0153	0.9612	-0.2513	0.6425	0.3914	0.5303
hsa-miR-3681-5p	1	0	0	0	0	1	0	0	0	0.9	0	0	0	0	1.5	0	0	0	0.3	-0.0062	0.9757	-0.1583	0.7306	0.1402	0.761
hsa-miR-3682-3p	0	0	1	0	0	0	0	0	1	0	0	1.6	0	0	0	0	0	1.4	0.3	-0.0552	0.7805	-0.0472	0.9201	-0.0771	0.8671
hsa-miR-3685	0	0	1	0	0	0	0	0	0	0	0	1.6	0	0	0	0	0	0	0.2	-0.0552	0.7805	-0.1583	0.7306
hsa-miR-3688-3p	10	8	1	2	6	1	12	6	1	9.1	7.7	1.6	1.9	4	1.5	8.4	3.7	1.4	4.4	-0.4911	0.2742	-0.2888	0.6824	-0.4638	0.5195
hsa-miR-3690	0	0	0	1	0	0	0	0	0	0	0	0	1	0	0	0	0	0	0.1	0.0382	0.8471			0.1402	0.761
hsa-miR-3691-3p	0	0	0	0	0	0	1	0	0	0	0	0	0	0	0	0.7	0	0	0.1			0.0584	0.8989	-0.0771	0.8671
hsa-miR-3691-5p	1	1	4	5	3	7	7	1	3	0.9	1	6.6	4.9	2	10.8	4.9	0.6	4.1	4	0.3735	0.3945	0.1133	0.8761	0.5187	0.4678
hsa-miR-3692-5p	0	0	0	0	0	0	1	0	0	0	0	0	0	0	0	0.7	0	0	0.1			0.0584	0.8989	-0.0771	0.8671
hsa-miR-369-3p	22	13	53	26	17	49	85	131	184	20	12.5	86.9	25.3	11.3	75.3	59.3	81.2	249.8	69.1	-0.0542	0.9061	1.3312	0.026	-1.4337	0.0135
hsa-miR-369-5p	2	0	0	0	0	1	6	2	0	1.8	0	0	0	0	1.5	4.2	1.2	0	1	-0.0471	0.8333	0.3735	0.5566	-0.5054	0.4354
hsa-miR-370-3p	0	0	0	0	1	0	0	0	0	0	0	0	0	0.7	0	0	0	0	0.1	0.0382	0.8471			0.1402	0.761
hsa-miR-372-3p	0	0	2	0	0	0	0	0	0	0	0	3.3	0	0	0	0	0	0	0.4	-0.0999	0.6141	-0.2658	0.5631
hsa-miR-374a-3p	656	560	679	476	524	476	1215	1234	883	596.9	539.3	1113.6	463.4	348.9	731.9	847.6	765	1198.5	733.9	-0.4382	0.233	0.2829	0.4577	-0.7792	0.0402
hsa-miR-374a-5p	5059	5053	632	4449	7100	511	7259	7488	769	4603	4866.1	1036.5	4331.3	4727.8	785.7	5064	4642.2	1043.8	3455.6	-0.0569	0.8977	0.0223	0.9674	-0.0867	0.8759
hsa-miR-374b-3p	49	63	54	34	43	29	115	74	66	44.6	60.7	88.6	33.1	28.6	44.6	80.2	45.9	89.6	57.3	-0.6783	0.0747	0.1279	0.7681	-0.9035	0.0379
hsa-miR-374b-5p	152	347	190	277	438	163	427	573	259	138.3	334.2	311.6	269.7	291.7	250.6	297.9	355.2	351.6	289	0.047	0.8944	0.3219	0.4092	-0.2669	0.3885
hsa-miR-374c-3p	0	0	0	0	1	0	0	0	0	0	0	0	0	0.7	0	0	0	0	0.1	0.0382	0.8471			0.1402	0.761
hsa-miR-374c-5p	0	2	0	0	1	0	0	1	1	0	1.9	0	0	0.7	0	0	0.6	1.4	0.5	-0.0622	0.7637	-0.0302	0.9565	-0.1128	0.8302
hsa-miR-375-3p	448	469	657	338	571	574	512	797	978	407.6	451.7	1077.5	329.1	380.2	882.6	357.2	494.1	1327.5	634.2	-0.2093	0.6055	0.1302	0.7938	-0.3669	0.4606
hsa-miR-376a-2-5p	0	0	5	0	0	0	0	0	0	0	0	8.2	0	0	0	0	0	0	0.9	-0.2665	0.2996	-0.5972	0.277
hsa-miR-376a-3p	3	0	3	5	3	5	27	27	29	2.7	0	4.9	4.9	2	7.7	18.8	16.7	39.4	10.8	0.2965	0.4911	2.3322	0.0004	-1.8533	0.0022
hsa-miR-376a-5p	0	0	0	1	0	0	0	2	2	0	0	0	1	0	0	0	1.2	2.7	0.5	0.0382	0.8471	0.405	0.4291	-0.3719	0.5387
hsa-miR-376b-3p	0	0	1	0	0	0	2	0	2	0	0	1.6	0	0	0	1.4	0	2.7	0.6	-0.0552	0.7805	0.2917	0.6277	-0.4822	0.374
hsa-miR-376c-3p	7	3	0	3	6	2	21	27	15	6.4	2.9	0	2.9	4	3.1	14.7	16.7	20.4	7.9	0.0158	0.9708	1.6686	0.0107	-1.769	0.0037
hsa-miR-377-3p	0	0	0	0	2	0	5	1	1	0	0	0	0	1.3	0	3.5	0.6	1.4	0.8	0.079	0.6901	0.6947	0.2491	-0.5291	0.4305
hsa-miR-377-5p	0	0	0	0	0	0	0	2	0	0	0	0	0	0	0	0	1.2	0	0.1			0.1526	0.7402	-0.174	0.7062
hsa-miR-378a-3p	1819	1506	678	1793	2600	891	2311	2424	807	1655.1	1450.3	1111.9	1745.6	1731.3	1370	1612.2	1502.8	1095.4	1474.9	0.1781	0.5456	-0.0132	0.9674	0.2152	0.4996
hsa-miR-378a-5p	33	25	7	31	43	12	43	33	18	30	24.1	11.5	30.2	28.6	18.5	30	20.5	24.4	24.2	0.1591	0.7049	0.1298	0.7996	0.0741	0.876
hsa-miR-378b	0	1	0	0	0	0	0	0	0	0	1	0	0	0	0	0	0	0	0.1	-0.0552	0.7805	-0.1583	0.7306
hsa-miR-378c	19	20	3	17	32	11	22	19	18	17.3	19.3	4.9	16.6	21.3	16.9	15.3	11.8	24.4	16.4	0.2416	0.5844	0.1935	0.7406	0.1289	0.8056
hsa-miR-378d	3	7	0	9	9	2	7	13	0	2.7	6.7	0	8.8	6	3.1	4.9	8.1	0	4.5	0.3228	0.4689	0.2121	0.77	0.267	0.7065
hsa-miR-378e	1	1	0	2	2	1	0	2	0	0.9	1	0	1.9	1.3	1.5	0	1.2	0	0.9	0.214	0.5437	-0.0929	0.8615	0.5224	0.4326
hsa-miR-378f	0	1	0	1	0	0	2	0	0	0	1	0	1	0	0	1.4	0	0	0.4	-0.0059	0.9765	0.0416	0.9284	-0.0506	0.9141
hsa-miR-378g	2	2	1	5	1	1	0	1	0	1.8	1.9	1.6	4.9	0.7	1.5	0	0.6	0	1.5	0.0961	0.8129	-0.7196	0.2696	0.9051	0.1825
hsa-miR-378i	0	0	0	0	1	0	0	0	1	0	0	0	0	0.7	0	0	0	1.4	0.2	0.0382	0.8471	0.0584	0.8989	0.0285	0.9507
hsa-miR-379-3p	3	0	0	0	0	2	2	7	2	2.7	0	0	0	0	3.1	1.4	4.3	2.7	1.6	-0.0002	0.9993	0.556	0.4299	-0.6053	0.3937
hsa-miR-379-5p	18	14	35	21	35	32	99	137	141	16.4	13.5	57.4	20.4	23.3	49.2	69.1	84.9	191.4	58.4	0.0637	0.8864	1.6504	0.0025	-1.6309	0.0009
hsa-miR-380-3p	0	3	0	0	0	0	3	13	1	0	2.9	0	0	0	0	2.1	8.1	1.4	1.6	-0.1295	0.5168	0.7472	0.294	-1.3773	0.0479
hsa-miR-380-5p	0	0	0	0	0	0	0	2	0	0	0	0	0	0	0	0	1.2	0	0.1			0.1526	0.7402	-0.174	0.7062
hsa-miR-381-3p	3	8	0	3	10	2	31	35	4	2.7	7.7	0	2.9	6.7	3.1	21.6	21.7	5.4	8	0.0895	0.8372	1.4262	0.0375	-1.3837	0.0315
hsa-miR-382-3p	3	3	4	3	2	9	27	20	41	2.7	2.9	6.6	2.9	1.3	13.8	18.8	12.4	55.7	13	0.1949	0.6623	2.0783	0.0011	-1.6434	0.012
hsa-miR-382-5p	1	2	7	3	1	5	18	27	18	0.9	1.9	11.5	2.9	0.7	7.7	12.6	16.7	24.4	8.8	-0.1083	0.8	1.3763	0.039	-1.6806	0.0097
hsa-miR-3907	0	0	0	0	2	0	0	0	0	0	0	0	0	1.3	0	0	0	0	0.1	0.079	0.6901			0.2443	0.5964
hsa-miR-3908	0	0	4	0	0	0	0	0	0	0	0	6.6	0	0	0	0	0	0	0.7	-0.2284	0.3425	-0.5116	0.3259
hsa-miR-3909	11	8	2	12	8	4	3	8	4	10	7.7	3.3	11.7	5.3	6.2	2.1	5	5.4	6.3	0.0505	0.9127	-0.5443	0.4273	0.6507	0.3316
hsa-miR-3911	0	1	0	0	0	0	0	3	0	0	1	0	0	0	0	0	1.9	0	0.3	-0.0552	0.7805	0.0878	0.8513	-0.2375	0.6086
hsa-miR-3912-3p	6	11	2	7	4	0	10	12	3	5.5	10.6	3.3	6.8	2.7	0	7	7.4	4.1	5.3	-0.3732	0.4027	-0.0535	0.9363	-0.5583	0.4313
hsa-miR-3913-3p	0	0	0	0	0	0	1	0	0	0	0	0	0	0	0	0.7	0	0	0.1			0.0584	0.8989	-0.0771	0.8671
hsa-miR-3913-5p	2	1	0	3	2	3	7	0	8	1.8	1	0	2.9	1.3	4.6	4.9	0	10.9	3	0.3513	0.3758	0.9004	0.2081	-0.41	0.5732
hsa-miR-3918	0	0	0	2	0	0	0	0	0	0	0	0	1.9	0	0	0	0	0	0.2	0.0882	0.6565			0.2517	0.5855
hsa-miR-3922-3p	1	3	3	0	0	0	0	2	0	0.9	2.9	4.9	0	0	0	0	1.2	0	1.1	-0.5191	0.1212	-0.8448	0.2232	-0.174	0.7062
hsa-miR-3925-3p	0	0	0	0	0	0	0	0	1	0	0	0	0	0	0	0	0	1.4	0.2			0.0584	0.8989	-0.0771	0.8671
hsa-miR-3928-3p	4	3	9	1	6	2	4	2	1	3.6	2.9	14.8	1	4	3.1	2.8	1.2	1.4	3.9	-0.4966	0.268	-1.0975	0.1258	0.3031	0.6773
hsa-miR-3928-5p	0	0	0	0	0	0	2	0	0	0	0	0	0	0	0	1.4	0	0	0.2			0.1659	0.7188	-0.1896	0.6814
hsa-miR-3929	7	5	1	5	7	0	7	4	0	6.4	4.8	1.6	4.9	4.7	0	4.9	2.5	0	3.3	-0.1346	0.7578	-0.4054	0.5766	0.1825	0.8018
hsa-miR-3934-5p	3	4	17	6	5	2	3	7	2	2.7	3.9	27.9	5.8	3.3	3.1	2.1	4.3	2.7	6.2	-0.5855	0.1977	-1.1331	0.1086	0.2668	0.7067
hsa-miR-3935	1	1	0	0	0	1	0	0	0	0.9	1	0	0	0	1.5	0	0	0	0.4	-0.0638	0.7998	-0.2658	0.5631	0.1402	0.761
hsa-miR-3936	0	0	0	1	0	0	0	0	0	0	0	0	1	0	0	0	0	0	0.1	0.0382	0.8471			0.1402	0.761
hsa-miR-3939	1	1	1	1	2	0	5	2	5	0.9	1	1.6	1	1.3	0	3.5	1.2	6.8	1.9	-0.0721	0.831	0.7838	0.2807	-0.9366	0.1975
hsa-miR-3940-3p	10	5	0	7	9	7	9	11	9	9.1	4.8	0	6.8	6	10.8	6.3	6.8	12.2	7	0.2859	0.531	0.4853	0.4862	-0.0568	0.9275
hsa-miR-3940-5p	0	0	0	0	0	0	0	1	0	0	0	0	0	0	0	0	0.6	0	0.1			0.0584	0.8989	-0.0771	0.8671
hsa-miR-3941	2	0	1	0	0	1	0	2	0	1.8	0	1.6	0	0	1.5	0	1.2	0	0.7	-0.1295	0.6426	-0.264	0.6493	-0.0424	0.9309
hsa-miR-3942-3p	3	7	4	0	6	4	4	0	8	2.7	6.7	6.6	0	4	6.2	2.8	0	10.9	4.4	-0.2344	0.5942	-0.1691	0.8157	-0.1622	0.8231
hsa-miR-3942-5p	12	5	26	8	2	13	7	16	16	10.9	4.8	42.6	7.8	1.3	20	4.9	9.9	21.7	13.8	-0.4518	0.3237	-0.4916	0.4555	-0.2271	0.7367
hsa-miR-3943	1	0	0	1	2	0	5	1	0	0.9	0	0	1	1.3	0	3.5	0.6	0	0.8	0.0904	0.7203	0.3783	0.5205	-0.2304	0.7296
hsa-miR-3944-3p	3	0	0	2	1	4	1	0	0	2.7	0	0	1.9	0.7	6.2	0.7	0	0	1.4	0.2774	0.4474	-0.2307	0.6408	1.0302	0.1384
hsa-miR-3944-5p	2	1	0	1	1	0	0	1	0	1.8	1	0	1	0.7	0	0	0.6	0	0.6	-0.0896	0.7632	-0.3098	0.571	0.1642	0.7478
hsa-miR-409-3p	9	20	11	14	13	17	94	73	76	8.2	19.3	18	13.6	8.7	26.1	65.6	45.3	103.2	34.2	0.0401	0.9286	1.9198	0.0001	-1.8543	0.0002
hsa-miR-409-5p	3	0	0	3	4	0	5	20	0	2.7	0	0	2.9	2.7	0	3.5	12.4	0	2.7	0.1447	0.6579	0.8754	0.2147	-0.6962	0.3388
hsa-miR-410-3p	3	1	1	3	5	0	7	22	10	2.7	1	1.6	2.9	3.3	0	4.9	13.6	13.6	4.9	0.0732	0.8528	1.5945	0.0218	-1.4271	0.0388
hsa-miR-410-5p	0	0	0	0	0	0	2	0	0	0	0	0	0	0	0	1.4	0	0	0.2			0.1659	0.7188	-0.1896	0.6814
hsa-miR-411-3p	2	7	0	2	2	0	23	9	0	1.8	6.7	0	1.9	1.3	0	16	5.6	0	3.7	-0.2766	0.4612	0.6263	0.3886	-1.25	0.0861
hsa-miR-411-5p	12	17	1	9	17	1	34	110	9	10.9	16.4	1.6	8.8	11.3	1.5	23.7	68.2	12.2	17.2	-0.1815	0.6923	1.3446	0.0349	-1.658	0.0079
hsa-miR-412-5p	0	0	2	0	0	0	0	6	2	0	0	3.3	0	0	0	0	3.7	2.7	1.1	-0.0999	0.6141	0.2911	0.6551	-0.7367	0.2223
hsa-miR-421	150	148	116	99	136	72	258	326	101	136.5	142.5	190.2	96.4	90.6	110.7	180	202.1	137.1	142.9	-0.5649	0.0764	0.1347	0.6986	-0.7379	0.0348
hsa-miR-423-3p	6136	6456	4986	5674	7500	6272	8650	9981	6133	5583	6217.2	8177.2	5523.9	4994.1	9644.2	6034.4	6187.7	8324.6	6742.9	0.0114	0.973	0.0248	0.937	-0.001	0.9979
hsa-miR-423-5p	395	280	237	323	639	286	377	476	306	359.4	269.6	388.7	314.5	425.5	439.8	263	295.1	415.3	352.3	0.1867	0.5499	-0.0763	0.8229	0.2883	0.4064
hsa-miR-424-3p	20	24	22	30	35	21	52	48	22	18.2	23.1	36.1	29.2	23.3	32.3	36.3	29.8	29.9	28.7	0.1066	0.7918	0.2843	0.5469	-0.1517	0.7329
hsa-miR-424-5p	82	114	25	111	204	11	112	99	13	74.6	109.8	41	108.1	135.8	16.9	78.1	61.4	17.6	71.5	0.1421	0.7478	-0.4414	0.3979	0.6041	0.2975
hsa-miR-425-3p	83	58	55	37	56	79	84	127	102	75.5	55.9	90.2	36	37.3	121.5	58.6	78.7	138.4	76.9	-0.1428	0.7316	0.2655	0.5379	-0.4137	0.4173
hsa-miR-4254	0	1	0	0	0	0	0	0	0	0	1	0	0	0	0	0	0	0	0.1	-0.0552	0.7805	-0.1583	0.7306
hsa-miR-425-5p	8452	6693	935	3941	6505	716	7586	9077	1500	7690.2	6445.5	1533.4	3836.7	4331.6	1101	5292.2	5627.3	2036	4210.4	-0.5057	0.2427	-0.2413	0.6366	-0.401	0.4112
hsa-miR-4286	42	44	10	70	95	11	71	85	12	38.2	42.4	16.4	68.1	63.3	16.9	49.5	52.7	16.3	40.4	0.4148	0.3367	0.2386	0.6525	0.2873	0.5942
hsa-miR-4289	0	0	1	0	0	0	0	1	0	0	0	1.6	0	0	0	0	0.6	0	0.3	-0.0552	0.7805	-0.0533	0.9078	-0.0771	0.8671
hsa-miR-429	2828	3165	1388	2716	4475	1420	3191	3278	1715	2573.1	3048	2276.4	2644.1	2979.8	2183.5	2226.1	2032.2	2327.8	2476.8	-0.0119	0.967	-0.2641	0.3505	0.2585	0.3902
hsa-miR-4324	0	2	0	0	4	0	0	0	1	0	1.9	0	0	2.7	0	0	0	1.4	0.7	0.0412	0.8673	-0.1186	0.8066	0.2058	0.7028
hsa-miR-432-5p	0	0	2	0	0	7	0	0	4	0	0	3.3	0	0	10.8	0	0	5.4	2.2	0.2008	0.5129	0.1415	0.8092	0.2858	0.6627
hsa-miR-4326	52	40	9	35	53	5	49	52	11	47.3	38.5	14.8	34.1	35.3	7.7	34.2	32.2	14.9	28.8	-0.2383	0.5909	-0.2675	0.6126	-0.0372	0.9464
hsa-miR-4423-3p	0	0	0	0	1	0	0	0	0	0	0	0	0	0.7	0	0	0	0	0.1	0.0382	0.8471			0.1402	0.761
hsa-miR-4423-5p	2	1	3	1	1	0	1	3	0	1.8	1	4.9	1	0.7	0	0.7	1.9	0	1.3	-0.3891	0.2969	-0.5488	0.4395	-0.1432	0.8183
hsa-miR-4424	0	1	0	0	1	0	0	0	0	0	1	0	0	0.7	0	0	0	0	0.2	-0.0103	0.9584	-0.1583	0.7306	0.1402	0.761
hsa-miR-4425	0	0	5	0	0	0	0	0	0	0	0	8.2	0	0	0	0	0	0	0.9	-0.2665	0.2996	-0.5972	0.277
hsa-miR-4431	0	0	2	0	0	0	0	0	0	0	0	3.3	0	0	0	0	0	0	0.4	-0.0999	0.6141	-0.2658	0.5631
hsa-miR-4433b-3p	0	0	1	0	0	1	0	0	3	0	0	1.6	0	0	1.5	0	0	4.1	0.8	-0.0074	0.973	0.2116	0.6983	-0.2504	0.66
hsa-miR-4433b-5p	0	1	14	0	0	7	0	0	10	0	1	23	0	0	10.8	0	0	13.6	5.4	-0.0721	0.7508	-0.1166	0.817	-0.0391	0.9364
hsa-miR-4435	4	2	1	1	3	7	2	4	0	3.6	1.9	1.6	1	2	10.8	1.4	2.5	0	2.8	0.256	0.5515	-0.3521	0.6242	0.7967	0.2738
hsa-miR-4436b-3p	0	0	0	0	1	0	0	0	0	0	0	0	0	0.7	0	0	0	0	0.1	0.0382	0.8471			0.1402	0.761
hsa-miR-4436b-5p	0	0	0	0	0	1	0	0	0	0	0	0	0	0	1.5	0	0	0	0.2	0.0382	0.8471			0.1402	0.761
hsa-miR-4440	1	2	2	0	5	6	0	1	0	0.9	1.9	3.3	0	3.3	9.2	0	0.6	0	2.1	0.2737	0.5051	-0.7743	0.2405	1.2061	0.0849
hsa-miR-4443	1	1	0	1	1	1	0	3	0	0.9	1	0	1	0.7	1.5	0	1.9	0	0.8	0.0863	0.7895	-0.01	0.9856	0.1675	0.793
hsa-miR-4451	0	0	0	2	0	2	0	0	0	0	0	0	1.9	0	3.1	0	0	0	0.6	0.2431	0.3392			0.6217	0.2761
hsa-miR-4454	0	1	0	0	0	0	0	0	0	0	1	0	0	0	0	0	0	0	0.1	-0.0552	0.7805	-0.1583	0.7306
hsa-miR-4466	0	0	0	0	0	0	0	3	0	0	0	0	0	0	0	0	1.9	0	0.2			0.2193	0.6352	-0.2375	0.6086
hsa-miR-4467	1	0	0	0	0	0	0	3	0	0.9	0	0	0	0	0	0	1.9	0	0.3	-0.0552	0.7805	0.0913	0.8447	-0.2375	0.6086
hsa-miR-4470	0	0	0	2	1	0	0	2	0	0	0	0	1.9	0.7	0	0	1.2	0	0.4	0.1333	0.5236	0.1526	0.7402	0.1967	0.7336
hsa-miR-4473	3	4	0	0	1	0	3	10	0	2.7	3.9	0	0	0.7	0	2.1	6.2	0	1.7	-0.348	0.2746	0.1406	0.8444	-0.8804	0.1913
hsa-miR-4474-3p	1	0	0	0	0	0	0	0	0	0.9	0	0	0	0	0	0	0	0	0.1	-0.0552	0.7805	-0.1583	0.7306
hsa-miR-4477b	0	1	0	0	2	0	0	0	3	0	1	0	0	1.3	0	0	0	4.1	0.7	0.0211	0.9159	0.2603	0.6236	-0.2402	0.6715
hsa-miR-4479	0	2	0	0	1	0	4	0	0	0	1.9	0	0	0.7	0	2.8	0	0	0.6	-0.0622	0.7637	0.0781	0.8827	-0.2309	0.655
hsa-miR-4482-3p	2	0	2	0	2	0	5	1	8	1.8	0	3.3	0	1.3	0	3.5	0.6	10.9	2.4	-0.1962	0.5158	0.6916	0.3402	-1.206	0.0941
hsa-miR-4483	0	0	0	0	1	0	0	0	1	0	0	0	0	0.7	0	0	0	1.4	0.2	0.0382	0.8471	0.0584	0.8989	0.0285	0.9507
hsa-miR-4484	5	0	2	0	0	2	5	3	3	4.5	0	3.3	0	0	3.1	3.5	1.9	4.1	2.3	-0.2168	0.5158	0.1155	0.8738	-0.6887	0.3359
hsa-miR-4485-3p	2	0	0	4	2	1	0	2	0	1.8	0	0	3.9	1.3	1.5	0	1.2	0	1.1	0.2942	0.4052	-0.0706	0.883	0.7362	0.2859
hsa-miR-4485-5p	0	0	0	0	0	0	0	1	0	0	0	0	0	0	0	0	0.6	0	0.1			0.0584	0.8989	-0.0771	0.8671
hsa-miR-4498	1	1	0	0	0	1	0	0	0	0.9	1	0	0	0	1.5	0	0	0	0.4	-0.0638	0.7998	-0.2658	0.5631	0.1402	0.761
hsa-miR-449a	17	19	11	18	16	8	43	62	22	15.5	18.3	18	17.5	10.7	12.3	30	38.4	29.9	21.2	-0.2435	0.5703	0.8113	0.0872	-1.1016	0.0245
hsa-miR-449b-3p	0	0	0	0	2	0	0	1	0	0	0	0	0	1.3	0	0	0.6	0	0.2	0.079	0.6901	0.0584	0.8989	0.1147	0.8048
hsa-miR-449b-5p	0	0	1	0	0	0	4	1	0	0	0	1.6	0	0	0	2.8	0.6	0	0.6	-0.0552	0.7805	0.2552	0.6652	-0.4185	0.4206
hsa-miR-449c-3p	0	0	0	0	1	0	0	0	0	0	0	0	0	0.7	0	0	0	0	0.1	0.0382	0.8471			0.1402	0.761
hsa-miR-449c-5p	12	14	8	8	16	9	40	51	38	10.9	13.5	13.1	7.8	10.7	13.8	27.9	31.6	51.6	20.1	-0.1436	0.7463	1.3251	0.0084	-1.5049	0.0032
hsa-miR-4503	0	0	0	0	2	0	0	0	0	0	0	0	0	1.3	0	0	0	0	0.1	0.079	0.6901			0.2443	0.5964
hsa-miR-4504	11	2	0	2	3	1	5	7	4	10	1.9	0	1.9	2	1.5	3.5	4.3	5.4	3.4	-0.3173	0.441	0.0327	0.9639	-0.7016	0.3282
hsa-miR-4507	0	2	0	0	0	0	0	0	0	0	1.9	0	0	0	0	0	0	0	0.2	-0.0999	0.6141	-0.2658	0.5631
hsa-miR-450a-1-3p	4	5	0	1	11	0	2	3	0	3.6	4.8	0	1	7.3	0	1.4	1.9	0	2.2	0.0063	0.9871	-0.519	0.4642	0.526	0.4579
hsa-miR-450a-2-3p	1	0	0	2	1	0	3	2	0	0.9	0	0	1.9	0.7	0	2.1	1.2	0	0.8	0.1043	0.685	0.3033	0.5987	-0.1062	0.8731
hsa-miR-450a-5p	50	33	27	58	105	32	74	70	39	45.5	31.8	44.3	56.5	69.9	49.2	51.6	43.4	52.9	49.5	0.4384	0.2291	0.2458	0.5497	0.2627	0.5062
hsa-miR-450b-5p	235	190	64	245	234	81	287	336	73	213.8	183	105	238.5	155.8	124.5	200.2	208.3	99.1	169.8	0.0351	0.9225	0.0071	0.9865	0.0444	0.9141
hsa-miR-4511	2	5	0	3	6	1	8	0	0	1.8	4.8	0	2.9	4	1.5	5.6	0	0	2.3	0.0932	0.8219	-0.0811	0.9036	0.2429	0.7341
hsa-miR-4517	15	18	12	20	41	7	15	11	12	13.6	17.3	19.7	19.5	27.3	10.8	10.5	6.8	16.3	15.8	0.156	0.7174	-0.5189	0.3583	0.7044	0.2149
hsa-miR-451a	2	0	86	0	0	70	1	2	246	1.8	0	141	0	0	107.6	0.7	1.2	333.9	65.1	-0.0237		0.2327		-0.2174
hsa-miR-4520-3p	0	5	0	0	0	0	0	0	0	0	4.8	0	0	0	0	0	0	0	0.5	-0.1823	0.4069	-0.4077	0.3982
hsa-miR-4521	45	21	30	18	46	10	50	49	13	40.9	20.2	49.2	17.5	30.6	15.4	34.9	30.4	17.6	28.5	-0.5341	0.2049	-0.3437	0.4906	-0.2997	0.5548
hsa-miR-4522	0	0	2	0	0	0	4	0	0	0	0	3.3	0	0	0	2.8	0	0	0.7	-0.0999	0.6141	-0.0222	0.9681	-0.2963	0.5255
hsa-miR-4523	0	0	0	1	0	0	0	0	3	0	0	0	1	0	0	0	0	4.1	0.6	0.0382	0.8471	0.3232	0.4886	-0.2998	0.5908
hsa-miR-452-5p	60	52	19	15	26	20	49	78	22	54.6	50.1	31.2	14.6	17.3	30.8	34.2	48.4	29.9	34.5	-0.8501	0.0357	-0.2544	0.5673	-0.7454	0.1244
hsa-miR-4527	0	1	2	0	0	0	0	0	0	0	1	3.3	0	0	0	0	0	0	0.5	-0.2014	0.4008	-0.4488	0.387
hsa-miR-454-3p	628	473	692	406	388	685	783	817	841	571.4	455.5	1134.9	395.3	258.4	1053.3	546.2	506.5	1141.5	673.7	-0.2456	0.5563	0.0023	0.9958	-0.2924	0.5517
hsa-miR-454-5p	18	21	15	19	31	13	33	47	53	16.4	20.2	24.6	18.5	20.6	20	23	29.1	71.9	27.2	-0.0231	0.9552	0.838	0.1104	-0.8685	0.092
hsa-miR-455-3p	124	89	85	70	138	64	145	198	107	112.8	85.7	139.4	68.1	91.9	98.4	101.2	122.8	145.2	107.3	-0.3187	0.3539	0.1072	0.7697	-0.4521	0.2198
hsa-miR-455-5p	21	8	11	26	22	6	13	18	7	19.1	7.7	18	25.3	14.6	9.2	9.1	11.2	9.5	13.8	0.0945	0.8321	-0.4718	0.42	0.615	0.2803
hsa-miR-4635	2	0	0	4	1	0	0	0	0	1.8	0	0	3.9	0.7	0	0	0	0	0.7	0.1429	0.6323	-0.2658	0.5631	0.5798	0.299
hsa-miR-4638-3p	2	0	0	0	2	0	0	0	0	1.8	0	0	0	1.3	0	0	0	0	0.4	-0.0239	0.9143	-0.2658	0.5631	0.2443	0.5964
hsa-miR-4638-5p	0	0	0	3	0	0	0	0	0	0	0	0	2.9	0	0	0	0	0	0.3	0.1246	0.5328			0.3255	0.4852
hsa-miR-4639-5p	0	0	3	0	0	0	0	0	0	0	0	4.9	0	0	0	0	0	0	0.5	-0.1747	0.4258	-0.3924	0.4155
hsa-miR-4640-3p	1	2	3	1	1	1	2	2	0	0.9	1.9	4.9	1	0.7	1.5	1.4	1.2	0	1.5	-0.2962	0.453	-0.5514	0.4391	0.0464	0.9457
hsa-miR-4645-3p	0	0	0	0	1	0	0	0	0	0	0	0	0	0.7	0	0	0	0	0.1	0.0382	0.8471			0.1402	0.761
hsa-miR-4646-3p	0	0	0	0	0	2	0	0	0	0	0	0	0	0	3.1	0	0	0	0.3	0.0882	0.6565			0.2517	0.5855
hsa-miR-4652-3p	0	0	0	0	0	0	0	2	0	0	0	0	0	0	0	0	1.2	0	0.1			0.1526	0.7402	-0.174	0.7062
hsa-miR-4652-5p	0	0	0	0	1	1	0	0	4	0	0	0	0	0.7	1.5	0	0	5.4	0.8	0.0825	0.6772	0.3944	0.4203	-0.2981	0.6386
hsa-miR-4653-3p	1	2	0	0	3	6	0	0	0	0.9	1.9	0	0	2	9.2	0	0	0	1.6	0.3596	0.3387	-0.3409	0.471	1.1448	0.0852
hsa-miR-4654	1	0	0	0	0	0	0	0	0	0.9	0	0	0	0	0	0	0	0	0.1	-0.0552	0.7805	-0.1583	0.7306
hsa-miR-4657	0	0	0	1	0	0	0	0	0	0	0	0	1	0	0	0	0	0	0.1	0.0382	0.8471			0.1402	0.761
hsa-miR-4659a-3p	9	13	12	17	25	8	10	18	18	8.2	12.5	19.7	16.6	16.6	12.3	7	11.2	24.4	14.3	0.1428	0.7452	0.0373	0.9508	0.1432	0.8031
hsa-miR-4659a-5p	0	2	0	0	2	0	0	6	0	0	1.9	0	0	1.3	0	0	3.7	0	0.8	-0.0266	0.905	0.1666	0.7631	-0.2459	0.6637
hsa-miR-4660	1	2	1	3	0	2	1	1	4	0.9	1.9	1.6	2.9	0	3.1	0.7	0.6	5.4	1.9	0.0733	0.8456	0.1922	0.7885	-0.0476	0.9471
hsa-miR-4661-3p	2	2	0	0	0	1	1	0	1	1.8	1.9	0	0	0	1.5	0.7	0	1.4	0.8	-0.1573	0.5858	-0.2749	0.6686	-0.1112	0.8423
hsa-miR-4661-5p	12	9	14	11	11	12	4	2	14	10.9	8.7	23	10.7	7.3	18.5	2.8	1.2	19	11.3	-0.1368	0.7618	-0.6376	0.3539	0.5014	0.4634
hsa-miR-4662a-5p	1	1	0	4	0	1	3	1	0	0.9	1	0	3.9	0	1.5	2.1	0.6	0	1.1	0.1997	0.5432	0.1157	0.8516	0.2916	0.6685
hsa-miR-4664-3p	9	4	0	5	6	1	4	4	5	8.2	3.9	0	4.9	4	1.5	2.8	2.5	6.8	3.8	-0.0809	0.8521	-0.0682	0.9249	-0.053	0.9405
hsa-miR-4664-5p	1	1	1	3	3	3	0	1	0	0.9	1	1.6	2.9	2	4.6	0	0.6	0	1.5	0.3873	0.351	-0.4377	0.4689	1.214	0.0872
hsa-miR-4665-5p	3	2	2	1	0	0	0	2	0	2.7	1.9	3.3	1	0	0	0	1.2	0	1.1	-0.4721	0.1931	-0.8186	0.2381	-0.037	0.9365
hsa-miR-4669	0	0	0	0	1	0	0	4	0	0	0	0	0	0.7	0	0	2.5	0	0.3	0.0382	0.8471	0.2702	0.5598	-0.2	0.6924
hsa-miR-4671-3p	7	5	4	0	4	4	6	2	3	6.4	4.8	6.6	0	2.7	6.2	4.2	1.2	4.1	4	-0.3852	0.3854	-0.6002	0.3912	-0.0593	0.9351
hsa-miR-4671-5p	3	1	1	1	0	2	4	2	0	2.7	1	1.6	1	0	3.1	2.8	1.2	0	1.5	-0.1083	0.7678	-0.135	0.8488	-0.0513	0.9401
hsa-miR-4672	1	2	6	0	0	3	0	0	0	0.9	1.9	9.8	0	0	4.6	0	0	0	1.9	-0.3071	0.4149	-1.3409	0.0504	0.4317	0.3932
hsa-miR-4676-3p	1	2	2	0	3	1	1	0	0	0.9	1.9	3.3	0	2	1.5	0.7	0	0	1.1	-0.1491	0.692	-0.7616	0.2492	0.4133	0.4841
hsa-miR-4676-5p	0	2	0	0	0	0	0	1	0	0	1.9	0	0	0	0	0	0.6	0	0.3	-0.0999	0.6141	-0.1548	0.7382	-0.0771	0.8671
hsa-miR-4677-3p	17	9	7	10	15	13	13	20	15	15.5	8.7	11.5	9.7	10	20	9.1	12.4	20.4	13	0.0727	0.8708	0.1474	0.7997	-0.0432	0.9399
hsa-miR-4677-5p	1	1	1	3	1	2	0	1	6	0.9	1	1.6	2.9	0.7	3.1	0	0.6	8.1	2.1	0.2064	0.5978	0.4341	0.5354	-0.129	0.8578
hsa-miR-4684-3p	1	0	0	0	0	0	0	0	0	0.9	0	0	0	0	0	0	0	0	0.1	-0.0552	0.7805	-0.1583	0.7306
hsa-miR-4684-5p	0	0	0	1	0	0	0	0	0	0	0	0	1	0	0	0	0	0	0.1	0.0382	0.8471			0.1402	0.761
hsa-miR-4685-3p	0	4	0	1	3	0	0	0	0	0	3.9	0	1	2	0	0	0	0	0.8	-0.04	0.8952	-0.3567	0.445	0.4076	0.4212
hsa-miR-4689	0	0	0	0	0	0	2	0	0	0	0	0	0	0	0	1.4	0	0	0.2			0.1659	0.7188	-0.1896	0.6814
hsa-miR-4690-3p	0	0	1	0	0	1	0	0	2	0	0	1.6	0	0	1.5	0	0	2.7	0.7	-0.0074	0.973	0.1219	0.8122	-0.1421	0.7907
hsa-miR-4697-3p	2	3	0	6	2	3	6	11	0	1.8	2.9	0	5.8	1.3	4.6	4.2	6.8	0	3.1	0.3432	0.4134	0.509	0.4791	0.0094	0.9897
hsa-miR-4700-3p	0	0	0	0	0	0	0	0	1	0	0	0	0	0	0	0	0	1.4	0.2			0.0584	0.8989	-0.0771	0.8671
hsa-miR-4700-5p	0	0	0	0	0	0	1	0	0	0	0	0	0	0	0	0.7	0	0	0.1			0.0584	0.8989	-0.0771	0.8671
hsa-miR-4707-3p	0	3	0	1	4	3	0	0	0	0	2.9	0	1	2.7	4.6	0	0	0	1.2	0.2741	0.4586	-0.326	0.482	1.1695	0.0816
hsa-miR-4707-5p	7	7	5	1	4	3	12	6	15	6.4	6.7	8.2	1	2.7	4.6	8.4	3.7	20.4	6.9	-0.6002	0.189	0.391	0.5504	-1.2626	0.0677
hsa-miR-4709-5p	2	0	0	0	0	0	0	0	0	1.8	0	0	0	0	0	0	0	0	0.2	-0.0999	0.6141	-0.2658	0.5631
hsa-miR-4712-3p	0	0	0	0	0	2	0	0	0	0	0	0	0	0	3.1	0	0	0	0.3	0.0882	0.6565			0.2517	0.5855
hsa-miR-4713-5p	3	2	0	7	15	0	9	12	5	2.7	1.9	0	6.8	10	0	6.3	7.4	6.8	4.7	0.4903	0.2374	1.1641	0.1033	-0.1243	0.8572
hsa-miR-4714-3p	0	0	0	0	0	0	4	0	0	0	0	0	0	0	0	2.8	0	0	0.3			0.2865	0.5368	-0.2963	0.5255
hsa-miR-4717-3p	0	2	2	0	0	0	3	2	3	0	1.9	3.3	0	0	0	2.1	1.2	4.1	1.4	-0.2643	0.3072	0.222	0.7577	-1.0214	0.1231
hsa-miR-4720-5p	0	1	0	0	0	0	0	0	0	0	1	0	0	0	0	0	0	0	0.1	-0.0552	0.7805	-0.1583	0.7306
hsa-miR-4723-3p	0	0	0	0	1	0	0	0	0	0	0	0	0	0.7	0	0	0	0	0.1	0.0382	0.8471			0.1402	0.761
hsa-miR-4723-5p	0	0	2	0	0	0	0	0	0	0	0	3.3	0	0	0	0	0	0	0.4	-0.0999	0.6141	-0.2658	0.5631
hsa-miR-4724-5p	0	0	0	0	1	0	0	0	0	0	0	0	0	0.7	0	0	0	0	0.1	0.0382	0.8471			0.1402	0.761
hsa-miR-4726-5p	0	1	0	0	0	0	0	0	0	0	1	0	0	0	0	0	0	0	0.1	-0.0552	0.7805	-0.1583	0.7306
hsa-miR-4727-3p	0	1	0	0	0	0	0	0	0	0	1	0	0	0	0	0	0	0	0.1	-0.0552	0.7805	-0.1583	0.7306
hsa-miR-4728-3p	2	1	0	0	2	2	0	2	4	1.8	1	0	0	1.3	3.1	0	1.2	5.4	1.5	0.0802	0.8107	0.3401	0.6168	-0.1921	0.7838
hsa-miR-4731-5p	0	1	1	0	0	0	0	0	0	0	1	1.6	0	0	0	0	0	0	0.3	-0.1093	0.597	-0.2658	0.5631
hsa-miR-4738-3p	0	0	0	1	2	2	1	0	0	0	0	0	1	1.3	3.1	0.7	0	0	0.7	0.3422	0.2424	0.0584	0.8989	0.7225	0.2757
hsa-miR-4741	2	0	1	0	1	0	0	0	0	1.8	0	1.6	0	0.7	0	0	0	0	0.5	-0.1636	0.5396	-0.3883	0.4341	0.1402	0.761
hsa-miR-4742-3p	0	0	0	1	1	0	0	2	0	0	0	0	1	0.7	0	0	1.2	0	0.3	0.0825	0.6772	0.1526	0.7402	0.0668	0.9018
hsa-miR-4742-5p	0	2	0	2	2	0	0	3	0	0	1.9	0	1.9	1.3	0	0	1.9	0	0.8	0.0835	0.7716	-0.0127	0.9799	0.1875	0.7611
hsa-miR-4743-5p	0	0	0	0	0	2	0	2	0	0	0	0	0	0	3.1	0	1.2	0	0.5	0.0882	0.6565	0.1526	0.7402	0.1604	0.767
hsa-miR-4744	1	0	0	0	0	0	0	0	0	0.9	0	0	0	0	0	0	0	0	0.1	-0.0552	0.7805	-0.1583	0.7306
hsa-miR-4746-5p	5	0	1	0	0	2	4	7	6	4.5	0	1.6	0	0	3.1	2.8	4.3	8.1	2.7	-0.1553	0.6258	0.6279	0.3873	-1.097	0.1315
hsa-miR-4747-3p	0	0	1	2	0	0	0	1	0	0	0	1.6	1.9	0	0	0	0.6	0	0.5	0.0429	0.85	-0.0533	0.9078	0.1631	0.733
hsa-miR-4749-5p	0	0	0	0	0	1	0	0	0	0	0	0	0	0	1.5	0	0	0	0.2	0.0382	0.8471			0.1402	0.761
hsa-miR-4750-5p	0	0	0	0	0	0	1	0	0	0	0	0	0	0	0	0.7	0	0	0.1			0.0584	0.8989	-0.0771	0.8671
hsa-miR-4752	0	0	0	0	0	0	2	0	0	0	0	0	0	0	0	1.4	0	0	0.2			0.1659	0.7188	-0.1896	0.6814
hsa-miR-4753-3p	1	0	0	0	0	0	0	0	0	0.9	0	0	0	0	0	0	0	0	0.1	-0.0552	0.7805	-0.1583	0.7306
hsa-miR-4755-3p	0	2	0	0	0	0	2	0	0	0	1.9	0	0	0	0	1.4	0	0	0.4	-0.0999	0.6141	-0.0654	0.8932	-0.1896	0.6814
hsa-miR-4755-5p	0	0	0	0	2	1	4	1	0	0	0	0	0	1.3	1.5	2.8	0.6	0	0.7	0.1346	0.5313	0.3609	0.4648	-0.0895	0.8927
hsa-miR-4761-3p	0	0	0	0	0	0	0	2	0	0	0	0	0	0	0	0	1.2	0	0.1			0.1526	0.7402	-0.174	0.7062
hsa-miR-4761-5p	1	0	0	0	0	0	0	0	0	0.9	0	0	0	0	0	0	0	0	0.1	-0.0552	0.7805	-0.1583	0.7306
hsa-miR-4762-3p	0	0	0	3	0	1	0	2	0	0	0	0	2.9	0	1.5	0	1.2	0	0.6	0.2159	0.3766	0.1526	0.7402	0.3884	0.5306
hsa-miR-4762-5p	0	4	2	3	3	1	0	7	0	0	3.9	3.3	2.9	2	1.5	0	4.3	0	2	-0.0229	0.9547	-0.187	0.7787	0.1958	0.7811
hsa-miR-4765	0	1	0	0	0	0	0	1	1	0	1	0	0	0	0	0	0.6	1.4	0.3	-0.0552	0.7805	0.0766	0.8826	-0.1811	0.6949
hsa-miR-4766-3p	1	2	4	4	8	3	0	10	1	0.9	1.9	6.6	3.9	5.3	4.6	0	6.2	1.4	3.4	0.2454	0.5817	-0.0936	0.8966	0.4523	0.5339
hsa-miR-4766-5p	0	0	1	0	0	2	0	0	0	0	0	1.6	0	0	3.1	0	0	0	0.5	0.0666	0.7839	-0.1583	0.7306	0.2517	0.5855
hsa-miR-4768-3p	1	0	0	0	0	0	0	0	0	0.9	0	0	0	0	0	0	0	0	0.1	-0.0552	0.7805	-0.1583	0.7306
hsa-miR-4768-5p	2	3	0	2	1	0	2	0	1	1.8	2.9	0	1.9	0.7	0	1.4	0	1.4	1.1	-0.14	0.6812	-0.2714	0.6846	0.0109	0.9865
hsa-miR-4772-3p	0	0	0	2	3	0	0	0	0	0	0	0	1.9	2	0	0	0	0	0.4	0.2091	0.3877			0.5348	0.3287
hsa-miR-4774-5p	1	0	0	0	0	0	0	0	0	0.9	0	0	0	0	0	0	0	0	0.1	-0.0552	0.7805	-0.1583	0.7306
hsa-miR-4775	1	0	5	0	1	2	0	2	6	0.9	0	8.2	0	0.7	3.1	0	1.2	8.1	2.5	-0.226	0.5261	0.008	0.9909	-0.4678	0.5055
hsa-miR-4779	3	0	0	0	0	0	0	0	0	2.7	0	0	0	0	0	0	0	0	0.3	-0.1281	0.5209	-0.3221	0.4868
hsa-miR-4781-3p	1	1	0	1	0	0	0	0	1	0.9	1	0	1	0	0	0	0	1.4	0.5	-0.0647	0.7888	-0.1533	0.7736	0.0288	0.9504
hsa-miR-4782-5p	0	0	0	1	0	0	0	2	0	0	0	0	1	0	0	0	1.2	0	0.2	0.0382	0.8471	0.1526	0.7402	-0.037	0.9365
hsa-miR-4783-3p	0	1	0	2	2	3	0	0	3	0	1	0	1.9	1.3	4.6	0	0	4.1	1.4	0.4352	0.2238	0.2603	0.6236	0.4039	0.5667
hsa-miR-4785	0	0	0	1	0	0	0	0	0	0	0	0	1	0	0	0	0	0	0.1	0.0382	0.8471			0.1402	0.761
hsa-miR-4786-5p	0	0	2	0	4	1	0	1	0	0	0	3.3	0	2.7	1.5	0	0.6	0	0.9	0.0646	0.8327	-0.2037	0.6849	0.515	0.3955
hsa-miR-4787-3p	7	11	4	12	37	4	17	11	0	6.4	10.6	6.6	11.7	24.6	6.2	11.9	6.8	0	9.4	0.4997	0.2746	-0.1881	0.7881	0.8072	0.234
hsa-miR-4787-5p	1	0	2	0	0	1	0	0	0	0.9	0	3.3	0	0	1.5	0	0	0	0.6	-0.1555	0.5878	-0.4443	0.3907	0.1402	0.761
hsa-miR-4788	1	0	0	0	0	0	0	0	0	0.9	0	0	0	0	0	0	0	0	0.1	-0.0552	0.7805	-0.1583	0.7306
hsa-miR-4791	6	3	3	1	6	10	9	2	16	5.5	2.9	4.9	1	4	15.4	6.3	1.2	21.7	7	0.2154	0.632	0.6562	0.3524	-0.3012	0.6721
hsa-miR-4796-3p	11	11	5	0	0	7	2	12	16	10	10.6	8.2	0	0	10.8	1.4	7.4	21.7	7.8	-0.4552	0.2857	0.0065	0.9924	-0.7381	0.3108
hsa-miR-4796-5p	5	3	6	0	2	3	6	4	0	4.5	2.9	9.8	0	1.3	4.6	4.2	2.5	0	3.3	-0.5041	0.2441	-0.7017	0.3311	-0.1123	0.8751
hsa-miR-4797-3p	1	1	1	1	1	2	0	0	0	0.9	1	1.6	1	0.7	3.1	0	0	0	0.9	0.0731	0.8445	-0.5007	0.3596	0.714	0.2358
hsa-miR-4797-5p	0	2	0	0	0	0	0	0	0	0	1.9	0	0	0	0	0	0	0	0.2	-0.0999	0.6141	-0.2658	0.5631
hsa-miR-4799-5p	1	0	0	0	0	0	0	0	0	0.9	0	0	0	0	0	0	0	0	0.1	-0.0552	0.7805	-0.1583	0.7306
hsa-miR-4803	0	0	2	0	0	0	0	0	0	0	0	3.3	0	0	0	0	0	0	0.4	-0.0999	0.6141	-0.2658	0.5631
hsa-miR-4804-3p	1	4	0	0	1	1	5	1	0	0.9	3.9	0	0	0.7	1.5	3.5	0.6	0	1.2	-0.1773	0.5889	-0.0702	0.9174	-0.2836	0.6671
hsa-miR-483-3p	14	18	2	10	20	6	9	20	2	12.7	17.3	3.3	9.7	13.3	9.2	6.3	12.4	2.7	9.7	-0.0377	0.9342	-0.4448	0.5037	0.4368	0.4886
hsa-miR-483-5p	0	1	0	1	1	3	0	1	1	0	1	0	1	0.7	4.6	0	0.6	1.4	1	0.3212	0.3303	0.0766	0.8826	0.5756	0.4084
hsa-miR-484	344	339	87	478	680	114	379	484	129	313	326.5	142.7	465.4	452.8	175.3	264.4	300.1	175.1	290.6	0.3716	0.3409	-0.083	0.8381	0.5324	0.2077
hsa-miR-485-3p	4	8	7	4	2	1	10	19	8	3.6	7.7	11.5	3.9	1.3	1.5	7	11.8	10.9	6.6	-0.693	0.1272	0.2986	0.6381	-1.4099	0.0377
hsa-miR-485-5p	0	2	0	0	0	2	0	6	3	0	1.9	0	0	0	3.1	0	3.7	4.1	1.4	0.0396	0.8726	0.5226	0.4284	-0.436	0.5201
hsa-miR-486-3p	2	7	2	2	10	0	3	4	3	1.8	6.7	3.3	1.9	6.7	0	2.1	2.5	4.1	3.2	-0.1087	0.7981	-0.2931	0.6833	0.0807	0.9117
hsa-miR-486-5p	19	25	202	41	55	167	16	42	302	17.3	24.1	331.3	39.9	36.6	256.8	11.2	26	409.9	128.1	-0.0751		0.0983		-0.185
hsa-miR-487a-3p	1	0	0	1	3	1	3	13	0	0.9	0	0	1	2	1.5	2.1	8.1	0	1.7	0.2595	0.4104	0.8854	0.1896	-0.5413	0.4558
hsa-miR-487b-3p	5	8	2	4	12	8	38	74	47	4.5	7.7	3.3	3.9	8	12.3	26.5	45.9	63.8	19.5	0.2883	0.5314	2.496	0	-2.0701	0.0001
hsa-miR-487b-5p	0	0	0	0	0	0	0	1	0	0	0	0	0	0	0	0	0.6	0	0.1			0.0584	0.8989	-0.0771	0.8671
hsa-miR-488-5p	0	0	0	0	0	0	0	1	0	0	0	0	0	0	0	0	0.6	0	0.1			0.0584	0.8989	-0.0771	0.8671
hsa-miR-489-3p	0	0	1	1	1	0	0	1	0	0	0	1.6	1	0.7	0	0	0.6	0	0.4	0.0449	0.857	-0.0533	0.9078	0.1642	0.7478
hsa-miR-491-3p	3	5	5	3	1	0	7	0	1	2.7	4.8	8.2	2.9	0.7	0	4.9	0	1.4	2.8	-0.6052	0.1576	-0.6543	0.368	-0.2597	0.7072
hsa-miR-491-5p	3	3	1	3	10	8	5	7	8	2.7	2.9	1.6	2.9	6.7	12.3	3.5	4.3	10.9	5.3	0.6159	0.1752	0.7652	0.2804	0.1907	0.7766
hsa-miR-493-3p	0	0	1	0	0	0	0	0	0	0	0	1.6	0	0	0	0	0	0	0.2	-0.0552	0.7805	-0.1583	0.7306
hsa-miR-493-5p	0	0	1	0	0	2	0	2	1	0	0	1.6	0	0	3.1	0	1.2	1.4	0.8	0.0666	0.7839	0.1664	0.7685	0.0373	0.9515
hsa-miR-494-3p	7	4	0	0	6	2	40	38	13	6.4	3.9	0	0	4	3.1	27.9	23.6	17.6	9.6	-0.1407	0.7241	1.9606	0.0018	-2.3574	0.0002
hsa-miR-495-3p	2	0	1	0	2	5	12	19	17	1.8	0	1.6	0	1.3	7.7	8.4	11.8	23.1	6.2	0.2421	0.5057	2.1896	0.0016	-1.5033	0.0299
hsa-miR-496	0	0	0	0	1	0	0	0	0	0	0	0	0	0.7	0	0	0	0	0.1	0.0382	0.8471			0.1402	0.761
hsa-miR-497-5p	9	13	1	0	7	1	0	0	9	8.2	12.5	1.6	0	4.7	1.5	0	0	12.2	4.5	-0.5797	0.1829	-0.4325	0.5491	-0.2839	0.6813
hsa-miR-4999-3p	1	1	0	1	0	0	0	0	0	0.9	1	0	1	0	0	0	0	0	0.3	-0.0647	0.7888	-0.2658	0.5631	0.1402	0.761
hsa-miR-4999-5p	0	1	0	0	0	0	0	2	1	0	1	0	0	0	0	0	1.2	1.4	0.4	-0.0552	0.7805	0.1808	0.7407	-0.2778	0.5635
hsa-miR-499a-3p	0	1	0	0	0	0	0	0	0	0	1	0	0	0	0	0	0	0	0.1	-0.0552	0.7805	-0.1583	0.7306
hsa-miR-499a-5p	15	23	7	32	39	15	38	46	17	13.6	22.1	11.5	31.2	26	23.1	26.5	28.5	23.1	22.8	0.5377	0.1959	0.6035	0.2349	0.0526	0.9081
hsa-miR-499b-3p	0	0	0	3	0	0	0	0	0	0	0	0	2.9	0	0	0	0	0	0.3	0.1246	0.5328			0.3255	0.4852
hsa-miR-5000-3p	2	2	0	0	0	0	0	0	0	1.8	1.9	0	0	0	0	0	0	0	0.4	-0.2047	0.3893	-0.4511	0.3799
hsa-miR-5001-3p	16	31	3	32	84	11	29	47	3	14.6	29.9	4.9	31.2	55.9	16.9	20.2	29.1	4.1	23	0.6567	0.1439	0.0866	0.8927	0.7759	0.1847
hsa-miR-5001-5p	0	1	0	1	2	4	4	1	7	0	1	0	1	1.3	6.2	2.8	0.6	9.5	2.5	0.4346	0.2208	1.1253	0.1108	-0.3084	0.6717
hsa-miR-5003-3p	0	0	0	0	0	0	0	0	3	0	0	0	0	0	0	0	0	4.1	0.5			0.3232	0.4886	-0.3609	0.4569
hsa-miR-5004-3p	0	2	0	0	1	0	0	0	0	0	1.9	0	0	0.7	0	0	0	0	0.3	-0.0622	0.7637	-0.2658	0.5631	0.1402	0.761
hsa-miR-5006-3p	0	1	0	2	1	0	0	0	0	0	1	0	1.9	0.7	0	0	0	0	0.4	0.1026	0.6905	-0.1583	0.7306	0.351	0.4702
hsa-miR-5008-5p	0	0	0	0	0	1	0	0	1	0	0	0	0	0	1.5	0	0	1.4	0.3	0.0382	0.8471	0.0584	0.8989	0.033	0.9463
hsa-miR-5009-5p	0	0	0	0	3	0	2	0	0	0	0	0	0	2	0	1.4	0	0	0.4	0.1056	0.595	0.1659	0.7188	0.0902	0.862
hsa-miR-500a-3p	94	62	45	67	93	58	94	130	59	85.5	59.7	73.8	65.2	61.9	89.2	65.6	80.6	80.1	73.5	-0.023	0.9471	0.0296	0.9367	-0.0435	0.9081
hsa-miR-500a-5p	14	4	4	5	4	2	8	8	0	12.7	3.9	6.6	4.9	2.7	3.1	5.6	5	0	4.9	-0.5167	0.2601	-0.6589	0.3529	-0.0247	0.9728
hsa-miR-500b-3p	0	0	0	0	0	1	0	1	0	0	0	0	0	0	1.5	0	0.6	0	0.2	0.0382	0.8471	0.0584	0.8989	0.0337	0.9418
hsa-miR-500b-5p	14	4	4	5	4	2	8	8	0	12.7	3.9	6.6	4.9	2.7	3.1	5.6	5	0	4.9	-0.5167	0.2601	-0.6589	0.3529	-0.0247	0.9728
hsa-miR-5010-3p	12	7	2	14	12	4	9	13	0	10.9	6.7	3.3	13.6	8	6.2	6.3	8.1	0	7	0.1993	0.6647	-0.3149	0.6574	0.6087	0.3742
hsa-miR-501-3p	153	73	88	89	105	107	141	177	117	139.2	70.3	144.3	86.6	69.9	164.5	98.4	109.7	158.8	115.8	-0.1154	0.7663	0.0313	0.9388	-0.1565	0.7119
hsa-miR-501-5p	30	17	9	25	40	14	19	14	12	27.3	16.4	14.8	24.3	26.6	21.5	13.3	8.7	16.3	18.8	0.2179	0.5985	-0.5502	0.3169	0.8393	0.1021
hsa-miR-502-3p	77	78	39	85	122	43	108	118	44	70.1	75.1	64	82.8	81.2	66.1	75.3	73.2	59.7	71.9	0.1201	0.7159	-0.0139	0.9696	0.1561	0.6719
hsa-miR-502-5p	2	7	6	6	11	1	8	2	0	1.8	6.7	9.8	5.8	7.3	1.5	5.6	1.2	0	4.4	-0.0934	0.8375	-0.7114	0.3267	0.5877	0.4186
hsa-miR-503-5p	75	68	39	65	130	45	91	116	35	68.2	65.5	64	63.3	86.6	69.2	63.5	71.9	47.5	66.6	0.1303	0.6995	-0.1054	0.7828	0.26	0.5052
hsa-miR-504-5p	0	0	0	0	0	0	0	1	0	0	0	0	0	0	0	0	0.6	0	0.1			0.0584	0.8989	-0.0771	0.8671
hsa-miR-505-3p	278	313	159	352	610	156	420	462	154	252.9	301.4	260.8	342.7	406.2	239.9	293	286.4	209	288	0.2462	0.4335	-0.0533	0.8673	0.3299	0.35
hsa-miR-505-5p	8	5	5	6	15	3	9	11	0	7.3	4.8	8.2	5.8	10	4.6	6.3	6.8	0	6	0.0353	0.9388	-0.3476	0.6224	0.3982	0.5697
hsa-miR-5088-3p	0	0	0	0	0	0	2	0	0	0	0	0	0	0	0	1.4	0	0	0.2			0.1659	0.7188	-0.1896	0.6814
hsa-miR-5089-3p	0	0	1	2	0	2	0	1	0	0	0	1.6	1.9	0	3.1	0	0.6	0	0.8	0.1865	0.5354	-0.0533	0.9078	0.5762	0.3524
hsa-miR-5089-5p	0	0	0	0	1	0	0	0	0	0	0	0	0	0.7	0	0	0	0	0.1	0.0382	0.8471			0.1402	0.761
hsa-miR-5090	0	0	0	0	0	0	2	0	0	0	0	0	0	0	0	1.4	0	0	0.2			0.1659	0.7188	-0.1896	0.6814
hsa-miR-5091	0	0	1	0	0	0	0	1	1	0	0	1.6	0	0	0	0	0.6	1.4	0.4	-0.0552	0.7805	0.0845	0.8759	-0.1811	0.6949
hsa-miR-5092	1	0	0	0	0	0	0	0	0	0.9	0	0	0	0	0	0	0	0	0.1	-0.0552	0.7805	-0.1583	0.7306
hsa-miR-5094	21	10	1	11	5	1	10	11	2	19.1	9.6	1.6	10.7	3.3	1.5	7	6.8	2.7	6.9	-0.4149	0.3619	-0.6004	0.3796	-0.0516	0.9408
hsa-miR-511-5p	0	3	0	0	0	0	0	1	1	0	2.9	0	0	0	0	0	0.6	1.4	0.5	-0.1295	0.5168	-0.1317	0.8199	-0.1811	0.6949
hsa-miR-514a-3p	0	1	0	1	0	0	0	0	0	0	1	0	1	0	0	0	0	0	0.2	-0.0059	0.9765	-0.1583	0.7306	0.1402	0.761
hsa-miR-516a-5p	0	0	0	0	1	0	0	0	0	0	0	0	0	0.7	0	0	0	0	0.1	0.0382	0.8471			0.1402	0.761
hsa-miR-5187-5p	0	0	0	1	0	0	0	0	0	0	0	0	1	0	0	0	0	0	0.1	0.0382	0.8471			0.1402	0.761
hsa-miR-5188	0	0	0	0	0	0	0	1	0	0	0	0	0	0	0	0	0.6	0	0.1			0.0584	0.8989	-0.0771	0.8671
hsa-miR-5196-3p	0	0	0	0	1	1	0	0	0	0	0	0	0	0.7	1.5	0	0	0	0.2	0.0825	0.6772			0.247	0.5924
hsa-miR-532-3p	14	27	1	16	22	6	30	44	13	12.7	26	1.6	15.6	14.6	9.2	20.9	27.3	17.6	16.2	-0.026	0.9548	0.5116	0.4073	-0.5989	0.2502
hsa-miR-532-5p	423	328	210	497	451	257	551	632	214	384.9	315.9	344.4	483.8	300.3	395.2	384.4	391.8	290.5	365.7	0.148	0.6278	0.0184	0.9529	0.1541	0.649
hsa-miR-539-3p	2	3	0	1	5	0	20	13	1	1.8	2.9	0	1	3.3	0	14	8.1	1.4	3.6	-0.0141	0.9684	1.2003	0.0969	-1.249	0.0842
hsa-miR-539-5p	0	0	1	1	0	0	1	1	0	0	0	1.6	1	0	0	0.7	0.6	0	0.4	-0.0065	0.9749	0.0481	0.9267	-0.056	0.913
hsa-miR-541-3p	0	0	0	0	0	0	0	0	2	0	0	0	0	0	0	0	0	2.7	0.3			0.182	0.693	-0.1951	0.6729
hsa-miR-541-5p	0	0	0	0	0	0	0	1	0	0	0	0	0	0	0	0	0.6	0	0.1			0.0584	0.8989	-0.0771	0.8671
hsa-miR-542-3p	133	78	27	93	248	41	134	113	33	121	75.1	44.3	90.5	165.1	63	93.5	70.1	44.8	85.3	0.3041	0.4528	-0.1959	0.671	0.5719	0.2087
hsa-miR-542-5p	1	0	0	0	0	1	0	1	1	0.9	0	0	0	0	1.5	0	0.6	1.4	0.5	-0.0062	0.9757	0.0798	0.8774	-0.0992	0.8586
hsa-miR-543	5	9	7	5	5	2	35	46	20	4.5	8.7	11.5	4.9	3.3	3.1	24.4	28.5	27.1	12.9	-0.5232	0.2559	1.4257	0.0093	-2.2462	0.0001
hsa-miR-545-5p	2	0	0	1	0	2	10	0	0	1.8	0	0	1	0	3.1	7	0	0	1.4	0.1024	0.7222	0.3781	0.528	-0.2614	0.6953
hsa-miR-548a-3p	1	6	0	5	10	10	3	17	2	0.9	5.8	0	4.9	6.7	15.4	2.1	10.5	2.7	5.4	0.6942	0.1208	0.575	0.429	0.5137	0.4505
hsa-miR-548a-5p	0	0	0	2	2	0	0	2	1	0	0	0	1.9	1.3	0	0	1.2	1.4	0.7	0.1725	0.4482	0.2434	0.599	0.1352	0.8377
hsa-miR-548aa	6	3	2	7	11	1	3	9	0	5.5	2.9	3.3	6.8	7.3	1.5	2.1	5.6	0	3.9	0.1947	0.6679	-0.2769	0.7031	0.5627	0.4367
hsa-miR-548ab	2	12	10	8	13	8	3	4	5	1.8	11.6	16.4	7.8	8.7	12.3	2.1	2.5	6.8	7.8	-0.0114	0.9802	-0.9147	0.1897	1.0148	0.1248
hsa-miR-548ac	0	0	1	1	0	0	0	0	0	0	0	1.6	1	0	0	0	0	0	0.3	-0.0065	0.9749	-0.1583	0.7306	0.1402	0.761
hsa-miR-548ad-5p	3	0	2	7	7	1	5	2	1	2.7	0	3.3	6.8	4.7	1.5	3.5	1.2	1.4	2.8	0.3514	0.4072	0.026	0.9711	0.6346	0.3794
hsa-miR-548ae-5p	1	0	0	1	2	2	1	2	0	0.9	0	0	1	1.3	3.1	0.7	1.2	0	0.9	0.3002	0.3578	0.127	0.8086	0.4683	0.5032
hsa-miR-548ah-3p	2	1	0	2	2	0	1	2	0	1.8	1	0	1.9	1.3	0	0.7	1.2	0	0.9	0.0327	0.9202	-0.1267	0.8395	0.2084	0.7496
hsa-miR-548ai	0	1	1	0	2	0	0	0	0	0	1	1.6	0	1.3	0	0	0	0	0.4	-0.0517	0.8434	-0.2658	0.5631	0.2443	0.5964
hsa-miR-548ay-3p	17	16	3	16	27	6	20	27	14	15.5	15.4	4.9	15.6	18	9.2	14	16.7	19	14.3	0.1521	0.7348	0.3357	0.5581	-0.1284	0.8104
hsa-miR-548ay-5p	14	15	9	10	11	8	7	11	6	12.7	14.4	14.8	9.7	7.3	12.3	4.9	6.8	8.1	10.1	-0.3441	0.4367	-0.8732	0.1413	0.4475	0.4684
hsa-miR-548aj-3p	0	0	0	2	0	0	0	0	0	0	0	0	1.9	0	0	0	0	0	0.2	0.0882	0.6565			0.2517	0.5855
hsa-miR-548ak	1	0	0	0	0	0	0	0	0	0.9	0	0	0	0	0	0	0	0	0.1	-0.0552	0.7805	-0.1583	0.7306
hsa-miR-548al	2	0	0	0	0	0	0	0	0	1.8	0	0	0	0	0	0	0	0	0.2	-0.0999	0.6141	-0.2658	0.5631
hsa-miR-548am-5p	6	4	2	7	7	2	2	6	4	5.5	3.9	3.3	6.8	4.7	3.1	1.4	3.7	5.4	4.2	0.0913	0.8418	-0.1996	0.779	0.3504	0.6179
hsa-miR-548an	0	0	0	2	0	0	2	0	0	0	0	0	1.9	0	0	1.4	0	0	0.4	0.0882	0.6565	0.1659	0.7188	0.0665	0.8967
hsa-miR-548aq-3p	3	2	2	2	2	2	2	2	0	2.7	1.9	3.3	1.9	1.3	3.1	1.4	1.2	0	1.9	-0.1103	0.7955	-0.6151	0.392	0.46	0.5206
hsa-miR-548aq-5p	0	2	0	0	2	0	7	1	0	0	1.9	0	0	1.3	0	4.9	0.6	0	1	-0.0266	0.905	0.355	0.5724	-0.4689	0.4643
hsa-miR-548ar-3p	11	14	0	14	23	4	19	11	4	10	13.5	0	13.6	15.3	6.2	13.3	6.8	5.4	9.3	0.2642	0.5658	0.0504	0.9419	0.379	0.5361
hsa-miR-548at-3p	0	1	0	0	0	0	3	1	0	0	1	0	0	0	0	2.1	0.6	0	0.4	-0.0552	0.7805	0.2149	0.6977	-0.3283	0.5031
hsa-miR-548at-5p	2	2	2	2	1	0	5	1	0	1.8	1.9	3.3	1.9	0.7	0	3.5	0.6	0	1.5	-0.2855	0.4557	-0.2812	0.6941	-0.1953	0.7703
hsa-miR-548au-5p	2	2	2	5	4	0	1	2	2	1.8	1.9	3.3	4.9	2.7	0	0.7	1.2	2.7	2.1	0.053	0.8978	-0.2998	0.6791	0.3723	0.6071
hsa-miR-548av-3p	0	1	0	0	1	0	1	0	0	0	1	0	0	0.7	0	0.7	0	0	0.3	-0.0103	0.9584	-0.0454	0.9213	0.0285	0.9507
hsa-miR-548aw	2	2	0	0	0	0	0	0	0	1.8	1.9	0	0	0	0	0	0	0	0.4	-0.2047	0.3893	-0.4511	0.3799
hsa-miR-548ax	0	0	0	0	0	0	2	0	0	0	0	0	0	0	0	1.4	0	0	0.2			0.1659	0.7188	-0.1896	0.6814
hsa-miR-548az-3p	1	0	0	0	1	0	0	2	0	0.9	0	0	0	0.7	0	0	1.2	0	0.3	-0.0103	0.9584	0.0295	0.9492	-0.0562	0.9037
hsa-miR-548az-5p	1	1	0	3	9	3	3	4	9	0.9	1	0	2.9	6	4.6	2.1	2.5	12.2	3.6	0.7014	0.0949	1.2794	0.078	-0.1171	0.8677
hsa-miR-548b-3p	0	0	1	0	0	0	4	1	0	0	0	1.6	0	0	0	2.8	0.6	0	0.6	-0.0552	0.7805	0.2552	0.6652	-0.4185	0.4206
hsa-miR-548b-5p	10	2	3	1	2	0	7	8	1	9.1	1.9	4.9	1	1.3	0	4.9	5	1.4	3.3	-0.7294	0.086	-0.2926	0.6801	-0.9744	0.1803
hsa-miR-548bc	35	24	7	11	23	12	28	22	1	31.8	23.1	11.5	10.7	15.3	18.5	19.5	13.6	1.4	16.2	-0.4079	0.3474	-0.6939	0.2719	0.2561	0.6836
hsa-miR-548c-5p	8	7	4	10	12	6	2	7	4	7.3	6.7	6.6	9.7	8	9.2	1.4	4.3	5.4	6.5	0.2151	0.6373	-0.6191	0.3677	0.939	0.1569
hsa-miR-548d-3p	3	3	0	2	3	0	1	0	2	2.7	2.9	0	1.9	2	0	0.7	0	2.7	1.4	-0.0979	0.7897	-0.2934	0.6664	0.1347	0.8421
hsa-miR-548d-5p	198	171	63	196	283	81	244	225	68	180.2	164.7	103.3	190.8	188.4	124.5	170.2	139.5	92.3	150.4	0.1414	0.6778	-0.1546	0.6917	0.3215	0.3987
hsa-miR-548e-3p	73	99	53	52	55	55	89	87	35	66.4	95.3	86.9	50.6	36.6	84.6	62.1	53.9	47.5	64.9	-0.4343	0.2464	-0.5636	0.1364	0.0657	0.8798
hsa-miR-548e-5p	2	0	0	0	0	1	0	0	0	1.8	0	0	0	0	1.5	0	0	0	0.4	-0.0471	0.8333	-0.2658	0.5631	0.1402	0.761
hsa-miR-548f-3p	0	2	7	9	13	1	1	1	2	0	1.9	11.5	8.8	8.7	1.5	0.7	0.6	2.7	4	0.1956	0.6497	-0.7218	0.315	1.3258	0.0663
hsa-miR-548h-5p	0	0	0	0	0	1	0	0	0	0	0	0	0	0	1.5	0	0	0	0.2	0.0382	0.8471			0.1402	0.761
hsa-miR-548i	4	4	1	7	8	1	11	10	3	3.6	3.9	1.6	6.8	5.3	1.5	7.7	6.2	4.1	4.5	0.2249	0.6155	0.5999	0.3904	-0.2328	0.7327
hsa-miR-548j-3p	0	1	0	0	0	0	0	0	0	0	1	0	0	0	0	0	0	0	0.1	-0.0552	0.7805	-0.1583	0.7306
hsa-miR-548j-5p	10	12	13	18	17	10	6	10	7	9.1	11.6	21.3	17.5	11.3	15.4	4.2	6.2	9.5	11.8	0.0639	0.8847	-0.838	0.1747	0.9548	0.1068
hsa-miR-548k	72	56	19	38	65	32	49	67	24	65.5	53.9	31.2	37	43.3	49.2	34.2	41.5	32.6	43.2	-0.184	0.6276	-0.4443	0.3147	0.2477	0.5534
hsa-miR-548l	17	13	19	17	15	18	14	12	19	15.5	12.5	31.2	16.6	10	27.7	9.8	7.4	25.8	17.4	-0.0867	0.8443	-0.3945	0.5056	0.2973	0.6141
hsa-miR-548n	30	12	48	14	22	22	34	22	37	27.3	11.6	78.7	13.6	14.6	33.8	23.7	13.6	50.2	29.7	-0.5476	0.226	-0.3485	0.5619	-0.3862	0.4903
hsa-miR-548o-3p	55	53	11	39	69	10	57	46	13	50	51	18	38	45.9	15.4	39.8	28.5	17.6	33.8	-0.1747	0.6822	-0.4137	0.4194	0.2051	0.6889
hsa-miR-548o-5p	8	7	4	10	12	6	2	7	4	7.3	6.7	6.6	9.7	8	9.2	1.4	4.3	5.4	6.5	0.2151	0.6373	-0.6191	0.3677	0.939	0.1569
hsa-miR-548p	8	3	0	4	1	1	3	4	4	7.3	2.9	0	3.9	0.7	1.5	2.1	2.5	5.4	2.9	-0.2168	0.5941	-0.0784	0.914	-0.3477	0.6326
hsa-miR-548q	2	0	0	0	0	0	0	0	0	1.8	0	0	0	0	0	0	0	0	0.2	-0.0999	0.6141	-0.2658	0.5631
hsa-miR-548s	4	8	0	2	6	1	10	6	0	3.6	7.7	0	1.9	4	1.5	7	3.7	0	3.3	-0.1819	0.6675	-0.0416	0.9543	-0.2601	0.7208
hsa-miR-548t-3p	3	1	1	4	5	0	2	5	0	2.7	1	1.6	3.9	3.3	0	1.4	3.1	0	1.9	0.1244	0.7556	-0.0688	0.9229	0.2811	0.6949
hsa-miR-548t-5p	1	0	1	0	0	2	1	7	0	0.9	0	1.6	0	0	3.1	0.7	4.3	0	1.2	0.0183	0.948	0.3173	0.6314	-0.2372	0.7152
hsa-miR-548u	19	8	3	11	17	3	17	1	0	17.3	7.7	4.9	10.7	11.3	4.6	11.9	0.6	0	7.7	-0.0906	0.8435	-0.6927	0.3377	0.6261	0.3841
hsa-miR-548v	9	11	1	8	7	1	15	13	0	8.2	10.6	1.6	7.8	4.7	1.5	10.5	8.1	0	5.9	-0.2363	0.6042	-0.0789	0.9121	-0.242	0.7351
hsa-miR-548w	17	2	0	7	4	2	9	9	0	15.5	1.9	0	6.8	2.7	3.1	6.3	5.6	0	4.6	-0.1731	0.6887	-0.264	0.716	0.0198	0.9781
hsa-miR-548x-3p	0	1	0	0	0	0	0	0	0	0	1	0	0	0	0	0	0	0	0.1	-0.0552	0.7805	-0.1583	0.7306
hsa-miR-549a-3p	3	1	0	0	0	0	0	0	3	2.7	1	0	0	0	0	0	0	4.1	0.9	-0.1992	0.3969	-0.0135	0.9828	-0.3609	0.4569
hsa-miR-549a-5p	0	0	0	0	0	0	0	5	0	0	0	0	0	0	0	0	3.1	0	0.3			0.3054	0.5112	-0.3134	0.5025
hsa-miR-550a-3-5p	1	0	0	1	0	1	0	1	0	0.9	0	0	1	0	1.5	0	0.6	0	0.4	0.0715	0.7748	-0.0533	0.9078	0.2264	0.6782
hsa-miR-550a-3p	2	3	1	5	8	3	1	2	0	1.8	2.9	1.6	4.9	5.3	4.6	0.7	1.2	0	2.6	0.4581	0.3073	-0.5859	0.4045	1.3965	0.0548
hsa-miR-550a-5p	54	18	12	16	30	11	27	26	8	49.1	17.3	19.7	15.6	20	16.9	18.8	16.1	10.9	20.5	-0.4894	0.2567	-0.7624	0.1654	0.176	0.7366
hsa-miR-551a	5	1	0	1	5	5	1	0	0	4.5	1	0	1	3.3	7.7	0.7	0	0	2	0.2664	0.5168	-0.5983	0.3315	1.3386	0.0614
hsa-miR-552-3p	0	0	0	0	1	0	0	0	0	0	0	0	0	0.7	0	0	0	0	0.1	0.0382	0.8471			0.1402	0.761
hsa-miR-552-5p	0	2	0	0	0	0	0	0	0	0	1.9	0	0	0	0	0	0	0	0.2	-0.0999	0.6141	-0.2658	0.5631
hsa-miR-556-3p	18	43	14	45	46	30	42	50	13	16.4	41.4	23	43.8	30.6	46.1	29.3	31	17.6	31	0.4168	0.3054	-0.0405	0.9371	0.5538	0.2237
hsa-miR-556-5p	106	76	7	116	290	14	122	126	20	96.4	73.2	11.5	112.9	193.1	21.5	85.1	78.1	27.1	77.7	0.4858	0.2875	0.0477	0.934	0.6583	0.2464
hsa-miR-5580-3p	1	3	1	0	3	1	0	2	0	0.9	2.9	1.6	0	2	1.5	0	1.2	0	1.1	-0.12	0.7461	-0.5471	0.4061	0.3103	0.6076
hsa-miR-5581-3p	1	0	1	4	6	0	1	2	1	0.9	0	1.6	3.9	4	0	0.7	1.2	1.4	1.5	0.3201	0.382	0.125	0.8511	0.5872	0.416
hsa-miR-5582-3p	4	3	2	8	7	2	2	6	0	3.6	2.9	3.3	7.8	4.7	3.1	1.4	3.7	0	3.4	0.2839	0.5325	-0.4075	0.5748	0.8434	0.2437
hsa-miR-5582-5p	1	0	0	0	0	0	0	0	0	0.9	0	0	0	0	0	0	0	0	0.1	-0.0552	0.7805	-0.1583	0.7306
hsa-miR-5583-3p	0	1	1	1	0	5	0	2	0	0	1	1.6	1	0	7.7	0	1.2	0	1.4	0.27	0.4379	-0.1334	0.8094	0.7098	0.2873
hsa-miR-5584-5p	0	0	0	0	0	1	0	0	0	0	0	0	0	0	1.5	0	0	0	0.2	0.0382	0.8471			0.1402	0.761
hsa-miR-5585-3p	0	0	0	1	1	0	0	0	0	0	0	0	1	0.7	0	0	0	0	0.2	0.0825	0.6772			0.247	0.5924
hsa-miR-5585-5p	0	1	0	2	0	0	0	0	0	0	1	0	1.9	0	0	0	0	0	0.3	0.045	0.833	-0.1583	0.7306	0.2517	0.5855
hsa-miR-5587-5p	0	0	0	0	0	0	1	0	0	0	0	0	0	0	0	0.7	0	0	0.1			0.0584	0.8989	-0.0771	0.8671
hsa-miR-559	0	0	0	0	0	0	1	0	1	0	0	0	0	0	0	0.7	0	1.4	0.2			0.1715	0.7098	-0.1915	0.6785
hsa-miR-561-3p	4	0	1	2	0	0	8	6	2	3.6	0	1.6	1.9	0	0	5.6	3.7	2.7	2.1	-0.1752	0.568	0.5711	0.432	-1.0724	0.1385
hsa-miR-561-5p	0	4	1	3	0	0	2	0	3	0	3.9	1.6	2.9	0	0	1.4	0	4.1	1.5	-0.1192	0.7044	-0.0353	0.959	-0.2239	0.7324
hsa-miR-5680	0	0	1	0	0	0	0	0	0	0	0	1.6	0	0	0	0	0	0	0.2	-0.0552	0.7805	-0.1583	0.7306
hsa-miR-5683	3	7	1	3	4	1	3	6	0	2.7	6.7	1.6	2.9	2.7	1.5	2.1	3.7	0	2.7	-0.219	0.6162	-0.4308	0.5534	0.1207	0.8682
hsa-miR-5687	0	0	0	0	1	0	0	0	0	0	0	0	0	0.7	0	0	0	0	0.1	0.0382	0.8471			0.1402	0.761
hsa-miR-5690	3	3	1	2	4	0	3	2	0	2.7	2.9	1.6	1.9	2.7	0	2.1	1.2	0	1.7	-0.1462	0.7162	-0.4455	0.5349	0.1737	0.8025
hsa-miR-5695	0	3	0	1	0	0	0	0	0	0	2.9	0	1	0	0	0	0	0	0.4	-0.0973	0.6772	-0.326	0.482	0.1402	0.761
hsa-miR-5696	0	0	0	0	0	0	1	0	0	0	0	0	0	0	0	0.7	0	0	0.1			0.0584	0.8989	-0.0771	0.8671
hsa-miR-5697	0	1	0	0	1	0	1	0	0	0	1	0	0	0.7	0	0.7	0	0	0.3	-0.0103	0.9584	-0.0454	0.9213	0.0285	0.9507
hsa-miR-5699-5p	0	0	6	2	2	1	0	0	0	0	0	9.8	1.9	1.3	1.5	0	0	0	1.6	-0.1794	0.6236	-0.6737	0.2384	0.7671	0.211
hsa-miR-5701	0	0	0	1	0	0	0	0	0	0	0	0	1	0	0	0	0	0	0.1	0.0382	0.8471			0.1402	0.761
hsa-miR-5702	0	1	0	1	0	0	0	0	0	0	1	0	1	0	0	0	0	0	0.2	-0.0059	0.9765	-0.1583	0.7306	0.1402	0.761
hsa-miR-570-3p	3	5	3	2	5	0	1	2	0	2.7	4.8	4.9	1.9	3.3	0	0.7	1.2	0	2.2	-0.3473	0.4189	-1.1442	0.115	0.4668	0.4951
hsa-miR-570-5p	0	1	1	0	2	0	0	0	0	0	1	1.6	0	1.3	0	0	0	0	0.4	-0.0517	0.8434	-0.2658	0.5631	0.2443	0.5964
hsa-miR-573	12	11	1	4	2	4	6	7	2	10.9	10.6	1.6	3.9	1.3	6.2	4.2	4.3	2.7	5.1	-0.4686	0.3025	-0.6987	0.3125	-0.0349	0.9608
hsa-miR-574-3p	45	101	15	88	200	26	114	142	45	40.9	97.3	24.6	85.7	133.2	40	79.5	88	61.1	72.3	0.4619	0.2828	0.4134	0.3973	0.1906	0.6749
hsa-miR-574-5p	22	70	22	32	88	38	91	100	23	20	67.4	36.1	31.2	58.6	58.4	63.5	62	31.2	47.6	0.1925	0.6446	0.2965	0.5576	-0.0595	0.8962
hsa-miR-576-3p	85	76	96	70	102	79	85	99	94	77.3	73.2	157.4	68.1	67.9	121.5	59.3	61.4	127.6	90.4	-0.2003	0.6028	-0.2937	0.5203	0.0739	0.8677
hsa-miR-576-5p	57	100	33	95	123	54	79	95	36	51.9	96.3	54.1	92.5	81.9	83	55.1	58.9	48.9	69.2	0.2832	0.4253	-0.2943	0.4768	0.6331	0.083
hsa-miR-577	51	55	20	41	51	46	87	86	52	46.4	53	32.8	39.9	34	70.7	60.7	53.3	70.6	51.3	0.0794	0.8379	0.413	0.3059	-0.3095	0.4706
hsa-miR-578	0	0	0	0	2	0	0	0	0	0	0	0	0	1.3	0	0	0	0	0.1	0.079	0.6901			0.2443	0.5964
hsa-miR-579-5p	2	4	2	6	5	4	5	13	4	1.8	3.9	3.3	5.8	3.3	6.2	3.5	8.1	5.4	4.6	0.3079	0.4968	0.5808	0.4093	-0.1119	0.8682
hsa-miR-580-3p	2	2	0	3	2	0	2	1	0	1.8	1.9	0	2.9	1.3	0	1.4	0.6	0	1.1	0.0284	0.9355	-0.2449	0.7062	0.3185	0.6345
hsa-miR-581	1	2	0	0	0	0	0	0	1	0.9	1.9	0	0	0	0	0	0	1.4	0.5	-0.1523	0.4796	-0.2478	0.6624	-0.0771	0.8671
hsa-miR-582-3p	1	0	0	2	2	1	0	1	0	0.9	0	0	1.9	1.3	1.5	0	0.6	0	0.7	0.2786	0.3858	-0.0533	0.9078	0.6838	0.2961
hsa-miR-584-3p	1	0	3	2	0	2	0	3	8	0.9	0	4.9	1.9	0	3.1	0	1.9	10.9	2.6	-0.0367	0.9167	0.4183	0.5536	-0.5288	0.4603
hsa-miR-584-5p	592	587	655	584	581	633	865	1041	850	538.6	565.3	1074.2	568.5	386.9	973.3	603.4	645.4	1153.7	723.3	-0.1406	0.7098	0.1146	0.7759	-0.2656	0.5275
hsa-miR-586	0	1	3	0	0	0	1	0	0	0	1	4.9	0	0	0	0.7	0	0	0.7	-0.2842	0.2825	-0.5841	0.3416	-0.0771	0.8671
hsa-miR-588	3	0	0	2	1	2	0	4	0	2.7	0	0	1.9	0.7	3.1	0	2.5	0	1.2	0.1488	0.6668	-0.0229	0.9666	0.3471	0.6125
hsa-miR-589-3p	13	4	0	10	10	0	7	5	0	11.8	3.9	0	9.7	6.7	0	4.9	3.1	0	4.5	0.0155	0.9708	-0.4606	0.5257	0.5333	0.4637
hsa-miR-589-5p	107	120	87	74	86	36	101	132	57	97.4	115.6	142.7	72	57.3	55.4	70.5	81.8	77.4	85.5	-0.7925	0.0176	-0.5963	0.0928	-0.2695	0.4667
hsa-miR-590-3p	361	403	462	468	517	378	595	534	463	328.5	388.1	757.7	455.6	344.3	581.2	415.1	331.1	628.4	470	-0.0778	0.8301	-0.1072	0.7941	0.029	0.9384
hsa-miR-590-5p	4	2	4	4	2	2	2	3	2	3.6	1.9	6.6	3.9	1.3	3.1	1.4	1.9	2.7	2.9	-0.1926	0.6631	-0.5631	0.4361	0.2622	0.7184
hsa-miR-592	2	0	0	2	0	0	0	0	0	1.8	0	0	1.9	0	0	0	0	0	0.4	-0.0002	0.9992	-0.2658	0.5631	0.2517	0.5855
hsa-miR-597-3p	1	0	1	0	0	0	2	2	0	0.9	0	1.6	0	0	0	1.4	1.2	0	0.6	-0.1085	0.5984	0.0469	0.9409	-0.3226	0.5097
hsa-miR-597-5p	0	1	0	0	1	0	0	1	0	0	1	0	0	0.7	0	0	0.6	0	0.2	-0.0103	0.9584	-0.0533	0.9078	0.0337	0.9418
hsa-miR-600	0	0	0	0	0	0	2	0	0	0	0	0	0	0	0	1.4	0	0	0.2			0.1659	0.7188	-0.1896	0.6814
hsa-miR-602	0	0	2	0	1	0	0	0	0	0	0	3.3	0	0.7	0	0	0	0	0.4	-0.0887	0.7009	-0.2658	0.5631	0.1402	0.761
hsa-miR-605-3p	0	2	0	0	0	0	0	3	0	0	1.9	0	0	0	0	0	1.9	0	0.4	-0.0999	0.6141	-0.0127	0.9799	-0.2375	0.6086
hsa-miR-605-5p	0	0	0	0	0	0	0	3	0	0	0	0	0	0	0	0	1.9	0	0.2			0.2193	0.6352	-0.2375	0.6086
hsa-miR-607	0	1	0	0	0	0	0	1	0	0	1	0	0	0	0	0	0.6	0	0.2	-0.0552	0.7805	-0.0533	0.9078	-0.0771	0.8671
hsa-miR-610	0	0	0	1	0	0	2	0	0	0	0	0	1	0	0	1.4	0	0	0.3	0.0382	0.8471	0.1659	0.7188	-0.0506	0.9141
hsa-miR-6128	0	1	0	0	0	0	0	0	0	0	1	0	0	0	0	0	0	0	0.1	-0.0552	0.7805	-0.1583	0.7306
hsa-miR-615-3p	295	242	59	199	384	49	342	423	104	268.4	233.1	96.8	193.7	255.7	75.3	238.6	262.2	141.2	196.1	-0.1335	0.7443	0.0818	0.8506	-0.2343	0.604
hsa-miR-615-5p	1	0	1	1	0	2	0	3	2	0.9	0	1.6	1	0	3.1	0	1.9	2.7	1.2	0.0818	0.7963	0.2376	0.7176	-0.07	0.9184
hsa-miR-616-3p	8	3	1	3	6	5	0	4	3	7.3	2.9	1.6	2.9	4	7.7	0	2.5	4.1	3.7	0.0865	0.8481	-0.4588	0.5276	0.6598	0.3631
hsa-miR-616-5p	27	63	4	35	92	16	26	49	6	24.6	60.7	6.6	34.1	61.3	24.6	18.1	30.4	8.1	29.8	0.2393	0.5948	-0.5273	0.3957	0.9174	0.0875
hsa-miR-618	5	8	7	10	8	2	2	10	0	4.5	7.7	11.5	9.7	5.3	3.1	1.4	6.2	0	5.5	-0.1666	0.7177	-0.8895	0.2142	0.6845	0.3423
hsa-miR-619-5p	1	0	4	1	1	0	0	0	0	0.9	0	6.6	1	0.7	0	0	0	0	1	-0.2988	0.3805	-0.7448	0.2072	0.247	0.5924
hsa-miR-624-5p	8	20	4	18	27	6	19	21	7	7.3	19.3	6.6	17.5	18	9.2	13.3	13	9.5	12.6	0.2642	0.5585	0.074	0.9029	0.2936	0.5966
hsa-miR-625-3p	223	186	472	269	240	578	259	414	644	202.9	179.1	774.1	261.9	159.8	888.8	180.7	256.7	874.1	419.8	0.1088	0.8079	0.1306	0.8175	0.0219	0.9693
hsa-miR-625-5p	1	0	1	3	4	1	8	4	0	0.9	0	1.6	2.9	2.7	1.5	5.6	2.5	0	2	0.3268	0.3912	0.5892	0.396	-0.0986	0.8923
hsa-miR-627-3p	21	20	10	23	46	18	33	35	5	19.1	19.3	16.4	22.4	30.6	27.7	23	21.7	6.8	20.8	0.4132	0.3065	-0.0573	0.9181	0.5406	0.3053
hsa-miR-627-5p	7	2	0	8	10	3	0	2	2	6.4	1.9	0	7.8	6.7	4.6	0	1.2	2.7	3.5	0.4207	0.3467	-0.4409	0.5296	1.3412	0.0628
hsa-miR-628-3p	17	20	12	8	14	17	14	32	34	15.5	19.3	19.7	7.8	9.3	26.1	9.8	19.8	46.1	19.3	-0.2355	0.5962	0.3526	0.5362	-0.6181	0.3051
hsa-miR-628-5p	13	18	7	2	14	2	14	14	9	11.8	17.3	11.5	1.9	9.3	3.1	9.8	8.7	12.2	9.5	-0.7421	0.1068	-0.3592	0.5298	-0.7022	0.2864
hsa-miR-629-3p	4	12	3	8	25	3	10	17	0	3.6	11.6	4.9	7.8	16.6	4.6	7	10.5	0	7.4	0.2854	0.5356	-0.0947	0.8941	0.4798	0.4881
hsa-miR-629-5p	301	190	108	171	201	113	128	148	71	273.9	183	177.1	166.5	133.8	173.8	89.3	91.8	96.4	153.9	-0.3657	0.2573	-1.1362	0.0011	0.7493	0.0266
hsa-miR-632	0	0	0	0	1	0	0	0	0	0	0	0	0	0.7	0	0	0	0	0.1	0.0382	0.8471			0.1402	0.761
hsa-miR-636	6	5	0	4	2	3	0	7	0	5.5	4.8	0	3.9	1.3	4.6	0	4.3	0	2.7	-0.0577	0.8933	-0.4095	0.5528	0.4464	0.5342
hsa-miR-641	72	58	67	59	67	90	37	58	66	65.5	55.9	109.9	57.4	44.6	138.4	25.8	36	89.6	69.2	0.035	0.9318	-0.5542	0.267	0.5916	0.2615
hsa-miR-642a-3p	8	18	12	6	22	12	4	14	15	7.3	17.3	19.7	5.8	14.6	18.5	2.8	8.7	20.4	12.8	-0.1034	0.819	-0.3836	0.5508	0.2641	0.6811
hsa-miR-642a-5p	0	7	1	3	11	3	7	9	3	0	6.7	1.6	2.9	7.3	4.6	4.9	5.6	4.1	4.2	0.2634	0.539	0.4083	0.5738	0.0486	0.9431
hsa-miR-642b-3p	2	0	0	0	2	0	0	0	0	1.8	0	0	0	1.3	0	0	0	0	0.4	-0.0239	0.9143	-0.2658	0.5631	0.2443	0.5964
hsa-miR-643	0	2	0	3	1	0	0	4	3	0	1.9	0	2.9	0.7	0	0	2.5	4.1	1.3	0.0935	0.745	0.4257	0.5102	-0.2709	0.6983
hsa-miR-6501-5p	2	0	0	2	3	0	0	0	6	1.8	0	0	1.9	2	0	0	0	8.1	1.5	0.1254	0.6738	0.4068	0.5006	-0.2713	0.6888
hsa-miR-6505-3p	0	0	0	4	4	0	0	3	0	0	0	0	3.9	2.7	0	0	1.9	0	0.9	0.334	0.2409	0.2193	0.6352	0.5258	0.4338
hsa-miR-6505-5p	1	6	1	4	1	2	0	8	0	0.9	5.8	1.6	3.9	0.7	3.1	0	5	0	2.3	-0.0556	0.8939	-0.2446	0.7256	0.2034	0.7736
hsa-miR-6508-3p	0	0	0	0	1	0	0	0	0	0	0	0	0	0.7	0	0	0	0	0.1	0.0382	0.8471			0.1402	0.761
hsa-miR-6509-3p	0	0	0	2	2	0	4	0	0	0	0	0	1.9	1.3	0	2.8	0	0	0.7	0.1725	0.4482	0.2865	0.5368	0.0629	0.9207
hsa-miR-6509-5p	2	0	0	0	1	0	0	0	0	1.8	0	0	0	0.7	0	0	0	0	0.3	-0.0592	0.7728	-0.2658	0.5631	0.1402	0.761
hsa-miR-6510-3p	1	2	0	3	1	0	3	2	0	0.9	1.9	0	2.9	0.7	0	2.1	1.2	0	1.1	0.0442	0.892	0.065	0.9212	0.0261	0.9692
hsa-miR-6511a-3p	6	7	0	6	13	0	2	9	1	5.5	6.7	0	5.8	8.7	0	1.4	5.6	1.4	3.9	0.0809	0.8487	-0.2846	0.6954	0.4534	0.5324
hsa-miR-6511b-3p	0	6	0	2	8	2	0	4	0	0	5.8	0	1.9	5.3	3.1	0	2.5	0	2.1	0.1929	0.6218	-0.2451	0.6801	0.8105	0.2598
hsa-miR-6511b-5p	1	0	1	1	2	0	1	1	0	0.9	0	1.6	1	1.3	0	0.7	0.6	0	0.7	0.004	0.9895	-0.1427	0.8102	0.183	0.7638
hsa-miR-6513-3p	0	2	0	1	2	1	0	0	0	0	1.9	0	1	1.3	1.5	0	0	0	0.6	0.1246	0.6948	-0.2658	0.5631	0.6152	0.2904
hsa-miR-6513-5p	0	1	0	0	0	3	0	1	0	0	1	0	0	0	4.6	0	0.6	0	0.7	0.1521	0.5496	-0.0533	0.9078	0.4245	0.4521
hsa-miR-6514-3p	2	0	0	0	0	0	0	0	0	1.8	0	0	0	0	0	0	0	0	0.2	-0.0999	0.6141	-0.2658	0.5631
hsa-miR-6514-5p	0	1	0	2	2	4	3	0	1	0	1	0	1.9	1.3	6.2	2.1	0	1.4	1.5	0.4985	0.1761	0.2831	0.6201	0.6187	0.3923
hsa-miR-6515-3p	0	0	0	0	1	0	0	0	0	0	0	0	0	0.7	0	0	0	0	0.1	0.0382	0.8471			0.1402	0.761
hsa-miR-6515-5p	1	4	0	2	0	0	0	0	0	0.9	3.9	0	1.9	0	0	0	0	0	0.7	-0.1561	0.6054	-0.5448	0.3134	0.2517	0.5855
hsa-miR-651-5p	180	198	79	215	303	107	354	370	133	163.8	190.7	129.6	209.3	201.8	164.5	247	229.4	180.5	190.7	0.2179	0.4835	0.4041	0.2305	-0.158	0.6338
hsa-miR-6516-3p	5	2	0	4	5	0	1	12	1	4.5	1.9	0	3.9	3.3	0	0.7	7.4	1.4	2.6	0.035	0.9283	0.2306	0.7494	-0.1666	0.8188
hsa-miR-6516-5p	3	1	0	3	3	0	1	0	0	2.7	1	0	2.9	2	0	0.7	0	0	1	0.0709	0.8414	-0.4109	0.4759	0.6078	0.3348
hsa-miR-652-3p	284	268	107	275	446	128	282	275	157	258.4	258.1	175.5	267.7	297	196.8	196.7	170.5	213.1	226	0.1209	0.7061	-0.2581	0.4343	0.3979	0.2383
hsa-miR-652-5p	0	1	0	6	4	6	8	2	0	0	1	0	5.8	2.7	9.2	5.6	1.2	0	2.8	0.8805	0.0355	0.6301	0.3254	0.7184	0.3199
hsa-miR-653-3p	5	2	1	4	2	1	2	4	1	4.5	1.9	1.6	3.9	1.3	1.5	1.4	2.5	1.4	2.2	-0.0927	0.8268	-0.3203	0.6595	0.1771	0.8078
hsa-miR-653-5p	0	0	0	1	0	0	0	0	0	0	0	0	1	0	0	0	0	0	0.1	0.0382	0.8471			0.1402	0.761
hsa-miR-654-3p	2	6	8	6	8	1	21	42	18	1.8	5.8	13.1	5.8	5.3	1.5	14.7	26	24.4	10.9	-0.2486	0.584	1.2966	0.0363	-1.7617	0.0032
hsa-miR-654-5p	0	0	2	0	0	0	6	0	1	0	0	3.3	0	0	0	4.2	0	1.4	1	-0.0999	0.6141	0.2165	0.7337	-0.6358	0.2731
hsa-miR-655-3p	3	5	0	8	5	0	16	19	3	2.7	4.8	0	7.8	3.3	0	11.2	11.8	4.1	5.1	0.1421	0.7264	1.092	0.1211	-0.7985	0.2508
hsa-miR-656-3p	0	0	0	0	1	0	1	5	0	0	0	0	0	0.7	0	0.7	3.1	0	0.5	0.0382	0.8471	0.4067	0.4254	-0.4214	0.4792
hsa-miR-659-3p	0	1	0	0	1	0	0	0	0	0	1	0	0	0.7	0	0	0	0	0.2	-0.0103	0.9584	-0.1583	0.7306	0.1402	0.761
hsa-miR-659-5p	1	3	0	1	1	0	2	0	1	0.9	2.9	0	1	0.7	0	1.4	0	1.4	0.9	-0.1532	0.6235	-0.1635	0.8019	-0.1344	0.8291
hsa-miR-660-3p	1	1	0	0	1	0	0	0	0	0.9	1	0	0	0.7	0	0	0	0	0.3	-0.0789	0.7357	-0.2658	0.5631	0.1402	0.761
hsa-miR-660-5p	252	233	114	223	245	160	321	347	124	229.3	224.4	187	217.1	163.1	246	223.9	215.1	168.3	208.3	-0.0342	0.9117	-0.0829	0.7959	0.0574	0.8671
hsa-miR-664a-3p	7	13	3	28	28	11	9	26	0	6.4	12.5	4.9	27.3	18.6	16.9	6.3	16.1	0	12.1	0.8692	0.0499	-0.0332	0.9625	1.0561	0.1021
hsa-miR-664a-5p	1	0	2	1	7	1	0	0	0	0.9	0	3.3	1	4.7	1.5	0	0	0	1.3	0.2027	0.5951	-0.4443	0.3907	1.0494	0.1091
hsa-miR-664b-3p	0	0	0	0	1	5	0	0	0	0	0	0	0	0.7	7.7	0	0	0	0.9	0.3485	0.2283			0.8924	0.1535
hsa-miR-664b-5p	0	0	0	0	0	2	0	0	0	0	0	0	0	0	3.1	0	0	0	0.3	0.0882	0.6565			0.2517	0.5855
hsa-miR-671-3p	48	43	38	37	76	35	87	115	35	43.7	41.4	62.3	36	50.6	53.8	60.7	71.3	47.5	51.9	-0.0474	0.8979	0.2678	0.5134	-0.3092	0.4504
hsa-miR-6715a-3p	5	3	4	0	0	0	1	2	0	4.5	2.9	6.6	0	0	0	0.7	1.2	0	1.8	-0.8117	0.0364	-1.2499	0.0855	-0.2428	0.6008
hsa-miR-6715b-3p	1	0	0	1	0	0	0	0	0	0.9	0	0	1	0	0	0	0	0	0.2	-0.0059	0.9765	-0.1583	0.7306	0.1402	0.761
hsa-miR-671-5p	72	98	76	54	127	72	98	117	57	65.5	94.4	124.6	52.6	84.6	110.7	68.4	72.5	77.4	83.4	-0.1533	0.6824	-0.3581	0.3534	0.1893	0.6395
hsa-miR-6716-3p	0	1	1	0	2	0	0	0	0	0	1	1.6	0	1.3	0	0	0	0	0.4	-0.0517	0.8434	-0.2658	0.5631	0.2443	0.5964
hsa-miR-6718-5p	0	0	0	0	1	0	0	0	0	0	0	0	0	0.7	0	0	0	0	0.1	0.0382	0.8471			0.1402	0.761
hsa-miR-6721-5p	0	0	0	0	0	0	4	0	0	0	0	0	0	0	0	2.8	0	0	0.3			0.2865	0.5368	-0.2963	0.5255
hsa-miR-6724-5p	0	0	0	1	0	0	1	1	0	0	0	0	1	0	0	0.7	0.6	0	0.3	0.0382	0.8471	0.1593	0.7294	-0.056	0.913
hsa-miR-6726-3p	1	0	0	0	1	1	0	4	0	0.9	0	0	0	0.7	1.5	0	2.5	0	0.6	0.0533	0.8278	0.1522	0.7567	-0.0601	0.9196
hsa-miR-6727-5p	0	1	0	0	0	1	0	0	0	0	1	0	0	0	1.5	0	0	0	0.3	-0.0063	0.9755	-0.1583	0.7306	0.1402	0.761
hsa-miR-6728-5p	2	0	0	0	0	0	0	0	0	1.8	0	0	0	0	0	0	0	0	0.2	-0.0999	0.6141	-0.2658	0.5631
hsa-miR-6729-3p	0	2	1	0	1	0	0	2	0	0	1.9	1.6	0	0.7	0	0	1.2	0	0.6	-0.1672	0.5321	-0.2711	0.6415	-0.0562	0.9037
hsa-miR-6732-3p	0	0	2	0	0	0	0	0	0	0	0	3.3	0	0	0	0	0	0	0.4	-0.0999	0.6141	-0.2658	0.5631
hsa-miR-6733-3p	0	1	0	0	0	0	10	0	2	0	1	0	0	0	0	7	0	2.7	1.2	-0.0552	0.7805	0.7982	0.2292	-0.9865	0.1272
hsa-miR-6733-5p	0	3	0	1	9	0	0	4	0	0	2.9	0	1	6	0	0	2.5	0	1.4	0.1906	0.5628	-0.0321	0.9532	0.4509	0.5014
hsa-miR-6735-3p	0	2	0	2	1	0	0	0	0	0	1.9	0	1.9	0.7	0	0	0	0	0.5	0.0395	0.8852	-0.2658	0.5631	0.351	0.4702
hsa-miR-6735-5p	0	0	0	0	2	0	0	0	0	0	0	0	0	1.3	0	0	0	0	0.1	0.079	0.6901			0.2443	0.5964
hsa-miR-6737-3p	0	0	0	0	0	0	2	0	0	0	0	0	0	0	0	1.4	0	0	0.2			0.1659	0.7188	-0.1896	0.6814
hsa-miR-6739-3p	0	0	0	0	2	0	2	0	0	0	0	0	0	1.3	0	1.4	0	0	0.3	0.079	0.6901	0.1659	0.7188	0.0096	0.9843
hsa-miR-6739-5p	0	0	0	0	0	0	1	0	0	0	0	0	0	0	0	0.7	0	0	0.1			0.0584	0.8989	-0.0771	0.8671
hsa-miR-6741-3p	0	0	0	0	1	0	0	0	0	0	0	0	0	0.7	0	0	0	0	0.1	0.0382	0.8471			0.1402	0.761
hsa-miR-6742-3p	1	1	0	0	0	1	0	0	0	0.9	1	0	0	0	1.5	0	0	0	0.4	-0.0638	0.7998	-0.2658	0.5631	0.1402	0.761
hsa-miR-6743-3p	0	0	0	0	0	0	3	0	0	0	0	0	0	0	0	2.1	0	0	0.2			0.2343	0.6125	-0.2531	0.5859
hsa-miR-6746-3p	0	2	0	0	0	0	0	0	0	0	1.9	0	0	0	0	0	0	0	0.2	-0.0999	0.6141	-0.2658	0.5631
hsa-miR-6747-3p	14	3	0	6	12	0	6	15	2	12.7	2.9	0	5.8	8	0	4.2	9.3	2.7	5.1	-0.0502	0.9045	0.0105	0.9884	-0.1	0.8882
hsa-miR-6750-3p	0	0	0	0	1	0	0	5	1	0	0	0	0	0.7	0	0	3.1	1.4	0.6	0.0382	0.8471	0.4628	0.3818	-0.482	0.4282
hsa-miR-6750-5p	0	0	0	0	2	0	0	0	0	0	0	0	0	1.3	0	0	0	0	0.1	0.079	0.6901			0.2443	0.5964
hsa-miR-675-3p	0	0	0	0	1	0	0	0	0	0	0	0	0	0.7	0	0	0	0	0.1	0.0382	0.8471			0.1402	0.761
hsa-miR-6755-5p	0	2	0	0	0	0	0	0	0	0	1.9	0	0	0	0	0	0	0	0.2	-0.0999	0.6141	-0.2658	0.5631
hsa-miR-675-5p	3	0	0	0	0	0	2	0	0	2.7	0	0	0	0	0	1.4	0	0	0.5	-0.1281	0.5209	-0.1486	0.7732	-0.1896	0.6814
hsa-miR-6758-5p	0	0	0	0	0	0	0	3	0	0	0	0	0	0	0	0	1.9	0	0.2			0.2193	0.6352	-0.2375	0.6086
hsa-miR-6761-5p	2	0	0	0	0	0	0	0	0	1.8	0	0	0	0	0	0	0	0	0.2	-0.0999	0.6141	-0.2658	0.5631
hsa-miR-6762-3p	1	0	0	0	0	0	0	0	0	0.9	0	0	0	0	0	0	0	0	0.1	-0.0552	0.7805	-0.1583	0.7306
hsa-miR-6763-3p	0	0	0	0	0	2	0	3	0	0	0	0	0	0	3.1	0	1.9	0	0.5	0.0882	0.6565	0.2193	0.6352	0.1018	0.8554
hsa-miR-6763-5p	0	0	0	0	1	0	0	0	0	0	0	0	0	0.7	0	0	0	0	0.1	0.0382	0.8471			0.1402	0.761
hsa-miR-676-3p	7	9	11	2	3	16	9	10	25	6.4	8.7	18	1.9	2	24.6	6.3	6.2	33.9	12	-0.1079	0.8127	0.3239	0.6204	-0.447	0.5222
hsa-miR-6764-3p	0	0	0	1	0	0	0	0	0	0	0	0	1	0	0	0	0	0	0.1	0.0382	0.8471			0.1402	0.761
hsa-miR-6764-5p	1	2	0	0	1	1	0	0	0	0.9	1.9	0	0	0.7	1.5	0	0	0	0.6	-0.0631	0.8359	-0.3409	0.471	0.247	0.5924
hsa-miR-6765-3p	0	1	0	0	0	0	2	0	0	0	1	0	0	0	0	1.4	0	0	0.3	-0.0552	0.7805	0.0416	0.9284	-0.1896	0.6814
hsa-miR-6765-5p	2	0	0	0	0	0	0	0	0	1.8	0	0	0	0	0	0	0	0	0.2	-0.0999	0.6141	-0.2658	0.5631
hsa-miR-676-5p	0	0	0	0	2	0	0	0	0	0	0	0	0	1.3	0	0	0	0	0.1	0.079	0.6901			0.2443	0.5964
hsa-miR-6766-3p	1	0	0	0	1	0	0	0	0	0.9	0	0	0	0.7	0	0	0	0	0.2	-0.0103	0.9584	-0.1583	0.7306	0.1402	0.761
hsa-miR-6767-5p	0	0	0	0	2	0	2	0	0	0	0	0	0	1.3	0	1.4	0	0	0.3	0.079	0.6901	0.1659	0.7188	0.0096	0.9843
hsa-miR-6768-5p	1	1	0	0	0	0	1	0	0	0.9	1	0	0	0	0	0.7	0	0	0.3	-0.0999	0.6141	-0.1782	0.726	-0.0771	0.8671
hsa-miR-6769b-3p	0	2	0	0	2	0	0	3	0	0	1.9	0	0	1.3	0	0	1.9	0	0.6	-0.0266	0.905	-0.0127	0.9799	-0.0452	0.9295
hsa-miR-6770-3p	1	1	4	0	1	0	2	0	0	0.9	1	6.6	0	0.7	0	1.4	0	0	1.2	-0.4491	0.1957	-0.7431	0.2764	-0.073	0.8751
hsa-miR-6772-3p	0	0	0	0	0	1	0	0	0	0	0	0	0	0	1.5	0	0	0	0.2	0.0382	0.8471			0.1402	0.761
hsa-miR-6773-5p	1	0	0	0	0	0	0	0	0	0.9	0	0	0	0	0	0	0	0	0.1	-0.0552	0.7805	-0.1583	0.7306
hsa-miR-6775-3p	1	1	1	3	10	0	4	0	0	0.9	1	1.6	2.9	6.7	0	2.8	0	0	1.8	0.3641	0.3577	-0.0707	0.9126	0.6145	0.3775
hsa-miR-6776-3p	0	2	0	0	0	0	0	1	0	0	1.9	0	0	0	0	0	0.6	0	0.3	-0.0999	0.6141	-0.1548	0.7382	-0.0771	0.8671
hsa-miR-6777-3p	0	1	0	0	1	1	1	0	5	0	1	0	0	0.7	1.5	0.7	0	6.8	1.2	0.0519	0.8328	0.5985	0.3431	-0.5207	0.4449
hsa-miR-6779-5p	0	1	0	0	0	0	0	0	0	0	1	0	0	0	0	0	0	0	0.1	-0.0552	0.7805	-0.1583	0.7306
hsa-miR-6780a-3p	0	0	0	0	0	0	0	1	0	0	0	0	0	0	0	0	0.6	0	0.1			0.0584	0.8989	-0.0771	0.8671
hsa-miR-6780b-3p	0	0	0	0	2	0	0	0	0	0	0	0	0	1.3	0	0	0	0	0.1	0.079	0.6901			0.2443	0.5964
hsa-miR-6781-3p	0	0	0	0	0	0	0	3	0	0	0	0	0	0	0	0	1.9	0	0.2			0.2193	0.6352	-0.2375	0.6086
hsa-miR-6781-5p	1	0	0	0	0	0	0	0	0	0.9	0	0	0	0	0	0	0	0	0.1	-0.0552	0.7805	-0.1583	0.7306
hsa-miR-6782-3p	3	0	0	0	0	0	0	1	0	2.7	0	0	0	0	0	0	0.6	0	0.4	-0.1281	0.5209	-0.2373	0.6294	-0.0771	0.8671
hsa-miR-6783-3p	2	1	0	5	0	0	0	3	2	1.8	1	0	4.9	0	0	0	1.9	2.7	1.4	0.0928	0.7627	0.1718	0.7964	0.0446	0.9465
hsa-miR-6783-5p	0	1	0	0	0	0	0	0	0	0	1	0	0	0	0	0	0	0	0.1	-0.0552	0.7805	-0.1583	0.7306
hsa-miR-6784-3p	0	0	0	1	0	0	0	1	3	0	0	0	1	0	0	0	0.6	4.1	0.6	0.0382	0.8471	0.4575	0.3864	-0.4328	0.4804
hsa-miR-6786-3p	0	2	0	0	0	0	0	0	0	0	1.9	0	0	0	0	0	0	0	0.2	-0.0999	0.6141	-0.2658	0.5631
hsa-miR-6787-3p	0	1	0	0	7	0	1	1	0	0	1	0	0	4.7	0	0.7	0.6	0	0.8	0.176	0.5009	0.0415	0.9329	0.4331	0.4891
hsa-miR-6789-3p	1	0	0	0	0	0	0	0	0	0.9	0	0	0	0	0	0	0	0	0.1	-0.0552	0.7805	-0.1583	0.7306
hsa-miR-6791-3p	1	3	0	2	0	0	5	8	0	0.9	2.9	0	1.9	0	0	3.5	5	0	1.6	-0.1106	0.7034	0.4314	0.5417	-0.667	0.3319
hsa-miR-6791-5p	0	1	0	0	1	0	0	0	0	0	1	0	0	0.7	0	0	0	0	0.2	-0.0103	0.9584	-0.1583	0.7306	0.1402	0.761
hsa-miR-6793-3p	0	2	0	0	0	0	0	0	0	0	1.9	0	0	0	0	0	0	0	0.2	-0.0999	0.6141	-0.2658	0.5631
hsa-miR-6794-5p	0	0	0	0	0	0	0	2	0	0	0	0	0	0	0	0	1.2	0	0.1			0.1526	0.7402	-0.174	0.7062
hsa-miR-6795-3p	0	0	0	0	0	3	0	1	0	0	0	0	0	0	4.6	0	0.6	0	0.6	0.1604	0.4541	0.0584	0.8989	0.4245	0.4521
hsa-miR-6797-3p	0	0	0	0	0	0	0	2	1	0	0	0	0	0	0	0	1.2	1.4	0.3			0.2434	0.599	-0.2778	0.5635
hsa-miR-6798-3p	3	10	2	5	5	0	0	4	0	2.7	9.6	3.3	4.9	3.3	0	0	2.5	0	2.9	-0.3024	0.4904	-1.0827	0.1343	0.5566	0.4195
hsa-miR-6799-3p	0	0	0	0	3	2	0	4	0	0	0	0	0	2	3.1	0	2.5	0	0.8	0.2566	0.3222	0.2702	0.5598	0.2637	0.6868
hsa-miR-6802-3p	0	2	0	0	0	0	0	0	0	0	1.9	0	0	0	0	0	0	0	0.2	-0.0999	0.6141	-0.2658	0.5631
hsa-miR-6803-3p	2	0	1	0	2	1	0	0	0	1.8	0	1.6	0	1.3	1.5	0	0	0	0.7	-0.037	0.9085	-0.3883	0.4341	0.3618	0.4672
hsa-miR-6805-3p	0	0	0	1	0	0	0	0	0	0	0	0	1	0	0	0	0	0	0.1	0.0382	0.8471			0.1402	0.761
hsa-miR-6805-5p	0	0	0	0	2	1	0	0	0	0	0	0	0	1.3	1.5	0	0	0	0.3	0.1346	0.5313			0.3618	0.4672
hsa-miR-6806-3p	0	0	0	3	0	0	0	4	0	0	0	0	2.9	0	0	0	2.5	0	0.6	0.1246	0.5328	0.2702	0.5598	0.0367	0.9488
hsa-miR-6807-3p	1	0	0	0	0	0	0	0	0	0.9	0	0	0	0	0	0	0	0	0.1	-0.0552	0.7805	-0.1583	0.7306
hsa-miR-6807-5p	1	1	1	0	1	0	0	6	0	0.9	1	1.6	0	0.7	0	0	3.7	0	0.9	-0.1991	0.4937	0.0542	0.9341	-0.3327	0.5429
hsa-miR-6808-3p	0	1	0	0	1	0	0	0	0	0	1	0	0	0.7	0	0	0	0	0.2	-0.0103	0.9584	-0.1583	0.7306	0.1402	0.761
hsa-miR-6810-3p	0	0	0	0	0	0	3	0	0	0	0	0	0	0	0	2.1	0	0	0.2			0.2343	0.6125	-0.2531	0.5859
hsa-miR-6810-5p	0	0	0	0	0	0	0	1	0	0	0	0	0	0	0	0	0.6	0	0.1			0.0584	0.8989	-0.0771	0.8671
hsa-miR-6811-5p	2	0	0	2	1	0	0	3	0	1.8	0	0	1.9	0.7	0	0	1.9	0	0.7	0.0426	0.876	-0.0059	0.9906	0.098	0.8691
hsa-miR-6812-3p	2	1	0	0	2	0	0	2	0	1.8	1	0	0	1.3	0	0	1.2	0	0.6	-0.0888	0.7416	-0.2082	0.7129	0.0262	0.9567
hsa-miR-6813-3p	0	0	0	0	0	0	0	2	0	0	0	0	0	0	0	0	1.2	0	0.1			0.1526	0.7402	-0.174	0.7062
hsa-miR-6813-5p	0	1	0	0	0	0	0	0	0	0	1	0	0	0	0	0	0	0	0.1	-0.0552	0.7805	-0.1583	0.7306
hsa-miR-6814-3p	0	0	0	1	0	0	0	0	0	0	0	0	1	0	0	0	0	0	0.1	0.0382	0.8471			0.1402	0.761
hsa-miR-6815-5p	0	1	0	0	5	0	0	1	0	0	1	0	0	3.3	0	0	0.6	0	0.5	0.1195	0.622	-0.0533	0.9078	0.341	0.5269
hsa-miR-6816-3p	0	0	0	0	2	0	0	0	0	0	0	0	0	1.3	0	0	0	0	0.1	0.079	0.6901			0.2443	0.5964
hsa-miR-6817-3p	0	0	0	0	0	3	0	0	0	0	0	0	0	0	4.6	0	0	0	0.5	0.1604	0.4541			0.4317	0.3932
hsa-miR-6818-3p	0	0	0	0	1	0	0	0	0	0	0	0	0	0.7	0	0	0	0	0.1	0.0382	0.8471			0.1402	0.761
hsa-miR-6818-5p	0	0	0	0	0	0	0	1	0	0	0	0	0	0	0	0	0.6	0	0.1			0.0584	0.8989	-0.0771	0.8671
hsa-miR-6819-3p	0	1	0	0	0	0	0	0	0	0	1	0	0	0	0	0	0	0	0.1	-0.0552	0.7805	-0.1583	0.7306
hsa-miR-6820-3p	0	0	1	0	0	0	0	1	0	0	0	1.6	0	0	0	0	0.6	0	0.3	-0.0552	0.7805	-0.0533	0.9078	-0.0771	0.8671
hsa-miR-6820-5p	0	0	0	0	0	1	3	0	0	0	0	0	0	0	1.5	2.1	0	0	0.4	0.0382	0.8471	0.2343	0.6125	-0.124	0.8127
hsa-miR-6821-5p	0	0	0	0	0	0	1	1	0	0	0	0	0	0	0	0.7	0.6	0	0.1			0.1593	0.7294	-0.1811	0.6949
hsa-miR-6824-3p	3	0	0	0	0	0	0	0	0	2.7	0	0	0	0	0	0	0	0	0.3	-0.1281	0.5209	-0.3221	0.4868
hsa-miR-6826-5p	0	0	0	0	0	0	0	1	0	0	0	0	0	0	0	0	0.6	0	0.1			0.0584	0.8989	-0.0771	0.8671
hsa-miR-6827-3p	0	0	0	0	0	0	0	1	0	0	0	0	0	0	0	0	0.6	0	0.1			0.0584	0.8989	-0.0771	0.8671
hsa-miR-6832-3p	0	1	0	0	0	0	0	0	0	0	1	0	0	0	0	0	0	0	0.1	-0.0552	0.7805	-0.1583	0.7306
hsa-miR-6833-3p	0	0	0	0	0	1	0	0	0	0	0	0	0	0	1.5	0	0	0	0.2	0.0382	0.8471			0.1402	0.761
hsa-miR-6834-5p	0	0	0	0	0	0	0	2	0	0	0	0	0	0	0	0	1.2	0	0.1			0.1526	0.7402	-0.174	0.7062
hsa-miR-6838-3p	0	0	0	0	1	0	0	2	0	0	0	0	0	0.7	0	0	1.2	0	0.2	0.0382	0.8471	0.1526	0.7402	-0.0562	0.9037
hsa-miR-6838-5p	0	0	0	0	1	0	0	0	0	0	0	0	0	0.7	0	0	0	0	0.1	0.0382	0.8471			0.1402	0.761
hsa-miR-6840-5p	0	0	3	0	0	0	3	1	0	0	0	4.9	0	0	0	2.1	0.6	0	0.8	-0.1747	0.4258	-0.174	0.7809	-0.3283	0.5031
hsa-miR-6842-3p	2	4	2	2	1	2	0	2	0	1.8	3.9	3.3	1.9	0.7	3.1	0	1.2	0	1.8	-0.2163	0.6084	-0.9107	0.194	0.5937	0.3784
hsa-miR-6843-3p	0	0	0	1	0	0	0	0	0	0	0	0	1	0	0	0	0	0	0.1	0.0382	0.8471			0.1402	0.761
hsa-miR-6844	0	0	0	1	1	0	0	0	0	0	0	0	1	0.7	0	0	0	0	0.2	0.0825	0.6772			0.247	0.5924
hsa-miR-6845-3p	0	0	0	1	0	0	0	0	0	0	0	0	1	0	0	0	0	0	0.1	0.0382	0.8471			0.1402	0.761
hsa-miR-6846-3p	0	0	0	0	1	0	0	0	0	0	0	0	0	0.7	0	0	0	0	0.1	0.0382	0.8471			0.1402	0.761
hsa-miR-6847-3p	0	0	0	0	3	0	0	0	0	0	0	0	0	2	0	0	0	0	0.2	0.1056	0.595			0.295	0.5243
hsa-miR-6847-5p	2	0	1	0	0	0	0	2	0	1.8	0	1.6	0	0	0	0	1.2	0	0.5	-0.1745	0.4441	-0.264	0.6493	-0.174	0.7062
hsa-miR-6849-3p	0	0	0	0	0	0	0	1	0	0	0	0	0	0	0	0	0.6	0	0.1			0.0584	0.8989	-0.0771	0.8671
hsa-miR-6850-3p	0	0	0	0	0	0	1	0	0	0	0	0	0	0	0	0.7	0	0	0.1			0.0584	0.8989	-0.0771	0.8671
hsa-miR-6852-5p	0	0	0	0	0	1	0	0	0	0	0	0	0	0	1.5	0	0	0	0.2	0.0382	0.8471			0.1402	0.761
hsa-miR-6853-3p	1	0	0	0	3	0	1	0	0	0.9	0	0	0	2	0	0.7	0	0	0.4	0.0566	0.7942	-0.0454	0.9213	0.1777	0.7171
hsa-miR-6854-3p	0	0	0	1	0	0	0	0	0	0	0	0	1	0	0	0	0	0	0.1	0.0382	0.8471			0.1402	0.761
hsa-miR-6855-3p	0	0	0	0	0	0	0	5	0	0	0	0	0	0	0	0	3.1	0	0.3			0.3054	0.5112	-0.3134	0.5025
hsa-miR-6856-3p	1	0	0	0	0	0	1	0	0	0.9	0	0	0	0	0	0.7	0	0	0.2	-0.0552	0.7805	-0.0454	0.9213	-0.0771	0.8671
hsa-miR-6857-3p	0	0	0	0	1	0	0	0	0	0	0	0	0	0.7	0	0	0	0	0.1	0.0382	0.8471			0.1402	0.761
hsa-miR-6858-3p	0	0	0	0	1	0	0	0	0	0	0	0	0	0.7	0	0	0	0	0.1	0.0382	0.8471			0.1402	0.761
hsa-miR-6859-3p	0	0	0	0	0	1	0	0	0	0	0	0	0	0	1.5	0	0	0	0.2	0.0382	0.8471			0.1402	0.761
hsa-miR-6859-5p	0	3	3	1	1	4	0	0	3	0	2.9	4.9	1	0.7	6.2	0	0	4.1	2.2	-0.009	0.9817	-0.2981	0.6524	0.3542	0.6099
hsa-miR-6862-3p	1	2	0	1	0	0	0	0	0	0.9	1.9	0	1	0	0	0	0	0	0.4	-0.126	0.6322	-0.3409	0.471	0.1402	0.761
hsa-miR-6862-5p	0	0	0	0	0	0	0	2	0	0	0	0	0	0	0	0	1.2	0	0.1			0.1526	0.7402	-0.174	0.7062
hsa-miR-6864-5p	0	1	0	0	0	2	0	0	0	0	1	0	0	0	3.1	0	0	0	0.4	0.0714	0.7587	-0.1583	0.7306	0.2517	0.5855
hsa-miR-6866-3p	1	0	0	0	1	0	0	0	0	0.9	0	0	0	0.7	0	0	0	0	0.2	-0.0103	0.9584	-0.1583	0.7306	0.1402	0.761
hsa-miR-6866-5p	4	0	0	1	3	0	0	0	0	3.6	0	0	1	2	0	0	0	0	0.7	-0.0346	0.909	-0.3527	0.4497	0.4076	0.4212
hsa-miR-6867-5p	0	0	0	0	1	0	0	0	0	0	0	0	0	0.7	0	0	0	0	0.1	0.0382	0.8471			0.1402	0.761
hsa-miR-6868-3p	1	0	2	0	3	0	0	2	1	0.9	0	3.3	0	2	0	0	1.2	1.4	1	-0.0964	0.7435	-0.1779	0.7843	-0.0384	0.9488
hsa-miR-6870-3p	0	1	0	0	0	0	0	0	0	0	1	0	0	0	0	0	0	0	0.1	-0.0552	0.7805	-0.1583	0.7306
hsa-miR-6871-3p	0	0	0	0	2	0	0	0	0	0	0	0	0	1.3	0	0	0	0	0.1	0.079	0.6901			0.2443	0.5964
hsa-miR-6873-3p	2	0	0	0	0	0	1	0	0	1.8	0	0	0	0	0	0.7	0	0	0.3	-0.0999	0.6141	-0.1406	0.7614	-0.0771	0.8671
hsa-miR-6874-3p	0	1	0	0	1	0	0	2	0	0	1	0	0	0.7	0	0	1.2	0	0.3	-0.0103	0.9584	0.0295	0.9492	-0.0562	0.9037
hsa-miR-6876-5p	0	0	0	0	0	0	1	0	0	0	0	0	0	0	0	0.7	0	0	0.1			0.0584	0.8989	-0.0771	0.8671
hsa-miR-6877-5p	0	2	0	0	0	0	0	0	0	0	1.9	0	0	0	0	0	0	0	0.2	-0.0999	0.6141	-0.2658	0.5631
hsa-miR-6878-3p	0	0	0	2	0	0	0	0	0	0	0	0	1.9	0	0	0	0	0	0.2	0.0882	0.6565			0.2517	0.5855
hsa-miR-6879-3p	0	0	0	0	0	0	0	1	0	0	0	0	0	0	0	0	0.6	0	0.1			0.0584	0.8989	-0.0771	0.8671
hsa-miR-6881-3p	0	0	0	0	0	2	0	1	0	0	0	0	0	0	3.1	0	0.6	0	0.4	0.0882	0.6565	0.0584	0.8989	0.2105	0.6856
hsa-miR-6881-5p	1	0	0	0	1	0	0	0	0	0.9	0	0	0	0.7	0	0	0	0	0.2	-0.0103	0.9584	-0.1583	0.7306	0.1402	0.761
hsa-miR-6882-5p	1	1	0	0	3	0	0	1	0	0.9	1	0	0	2	0	0	0.6	0	0.5	0.0126	0.9618	-0.1861	0.7125	0.1863	0.7016
hsa-miR-6883-3p	0	0	0	1	1	0	0	1	0	0	0	0	1	0.7	0	0	0.6	0	0.3	0.0825	0.6772	0.0584	0.8989	0.1642	0.7478
hsa-miR-6885-3p	0	2	0	0	3	1	0	1	0	0	1.9	0	0	2	1.5	0	0.6	0	0.7	0.0912	0.7513	-0.1548	0.7382	0.4238	0.4712
hsa-miR-6886-5p	1	0	0	0	0	0	0	0	0	0.9	0	0	0	0	0	0	0	0	0.1	-0.0552	0.7805	-0.1583	0.7306
hsa-miR-6889-3p	0	0	0	1	0	0	0	0	0	0	0	0	1	0	0	0	0	0	0.1	0.0382	0.8471			0.1402	0.761
hsa-miR-6894-3p	0	2	0	0	3	0	1	0	0	0	1.9	0	0	2	0	0.7	0	0	0.5	0.0076	0.9744	-0.146	0.7528	0.1777	0.7171
hsa-miR-7108-3p	1	0	0	0	0	0	0	0	0	0.9	0	0	0	0	0	0	0	0	0.1	-0.0552	0.7805	-0.1583	0.7306
hsa-miR-7109-3p	2	0	0	0	0	0	0	0	0	1.8	0	0	0	0	0	0	0	0	0.2	-0.0999	0.6141	-0.2658	0.5631
hsa-miR-7110-3p	0	0	0	1	0	0	0	0	0	0	0	0	1	0	0	0	0	0	0.1	0.0382	0.8471			0.1402	0.761
hsa-miR-7111-3p	0	3	2	5	1	0	0	0	0	0	2.9	3.3	4.9	0.7	0	0	0	0	1.3	-0.0185	0.9593	-0.6778	0.2388	0.6823	0.2415
hsa-miR-7112-3p	4	0	0	1	1	0	0	3	0	3.6	0	0	1	0.7	0	0	1.9	0	0.8	-0.1189	0.6742	-0.1652	0.7649	-0.0223	0.9684
hsa-miR-7113-5p	0	0	4	0	0	4	0	0	0	0	0	6.6	0	0	6.2	0	0	0	1.4	-0.0121	0.9676	-0.5116	0.3259	0.5697	0.2947
hsa-miR-7-1-3p	81	71	44	76	143	44	125	125	54	73.7	68.4	72.2	74	95.2	67.7	87.2	77.5	73.3	76.6	0.131	0.6964	0.1332	0.7076	0.0222	0.9521
hsa-miR-7151-3p	0	0	0	0	0	0	0	1	0	0	0	0	0	0	0	0	0.6	0	0.1			0.0584	0.8989	-0.0771	0.8671
hsa-miR-7155-3p	1	0	0	0	1	0	0	0	0	0.9	0	0	0	0.7	0	0	0	0	0.2	-0.0103	0.9584	-0.1583	0.7306	0.1402	0.761
hsa-miR-7156-5p	1	0	0	1	0	0	0	8	0	0.9	0	0	1	0	0	0	5	0	0.8	-0.0059	0.9765	0.3766	0.4993	-0.4191	0.4725
hsa-miR-7-2-3p	0	0	0	0	1	0	0	0	0	0	0	0	0	0.7	0	0	0	0	0.1	0.0382	0.8471			0.1402	0.761
hsa-miR-744-3p	14	10	2	12	5	5	27	41	2	12.7	9.6	3.3	11.7	3.3	7.7	18.8	25.4	2.7	10.6	-0.1214	0.7922	0.6138	0.3522	-0.7787	0.2332
hsa-miR-744-5p	121	113	78	60	135	55	182	193	98	110.1	108.8	127.9	58.4	89.9	84.6	127	119.7	133	106.6	-0.4793	0.152	0.1126	0.7302	-0.6304	0.0841
hsa-miR-758-3p	0	0	0	2	0	0	0	2	2	0	0	0	1.9	0	0	0	1.2	2.7	0.7	0.0882	0.6565	0.405	0.4291	-0.2189	0.7252
hsa-miR-7-5p	55108	44756	31919	56418	89388	38782	86473	87800	38972	50141.3	43100.8	52348	54925.1	59521.8	59633.2	60325.6	54431.6	52898.2	54147.3	0.234	0.3828	0.1829	0.5056	0.0764	0.7875
hsa-miR-760	9	11	24	16	10	22	9	8	14	8.2	10.6	39.4	15.6	6.7	33.8	6.3	5	19	16	-0.0305	0.9471	-0.7121	0.2694	0.6981	0.2681
hsa-miR-766-3p	2	3	0	3	10	3	0	10	0	1.8	2.9	0	2.9	6.7	4.6	0	6.2	0	2.8	0.4863	0.2621	0.1212	0.8548	0.543	0.4552
hsa-miR-766-5p	2	0	0	0	0	0	0	2	0	1.8	0	0	0	0	0	0	1.2	0	0.3	-0.0999	0.6141	-0.0706	0.883	-0.174	0.7062
hsa-miR-767-5p	0	0	0	0	1	0	1	0	0	0	0	0	0	0.7	0	0.7	0	0	0.2	0.0382	0.8471	0.0584	0.8989	0.0285	0.9507
hsa-miR-769-3p	5	9	1	8	10	3	7	12	0	4.5	8.7	1.6	7.8	6.7	4.6	4.9	7.4	0	5.1	0.1535	0.7383	-0.1349	0.852	0.3726	0.5959
hsa-miR-769-5p	506	454	747	511	721	644	682	847	820	460.4	437.2	1225.1	497.5	480.1	990.2	475.8	525.1	1113	689.4	-0.0838	0.8335	-0.0214	0.9635	-0.0687	0.8741
hsa-miR-7703	0	0	0	1	1	0	0	2	0	0	0	0	1	0.7	0	0	1.2	0	0.3	0.0825	0.6772	0.1526	0.7402	0.0668	0.9018
hsa-miR-7704	0	0	0	0	2	0	0	1	0	0	0	0	0	1.3	0	0	0.6	0	0.2	0.079	0.6901	0.0584	0.8989	0.1147	0.8048
hsa-miR-7705	0	3	1	0	1	0	1	3	0	0	2.9	1.6	0	0.7	0	0.7	1.9	0	0.9	-0.227	0.4218	-0.2112	0.7494	-0.2603	0.6404
hsa-miR-7706	36	22	9	39	38	17	33	67	22	32.8	21.2	14.8	38	25.3	26.1	23	41.5	29.9	28.1	0.2597	0.5272	0.3726	0.4582	-0.053	0.9093
hsa-miR-7851-3p	1	3	12	7	6	3	3	12	15	0.9	2.9	19.7	6.8	4	4.6	2.1	7.4	20.4	7.6	-0.2069	0.6446	0.2099	0.7688	-0.5957	0.3812
hsa-miR-7854-3p	1	2	3	0	1	2	3	0	0	0.9	1.9	4.9	0	0.7	3.1	2.1	0	0	1.5	-0.236	0.5362	-0.5818	0.398	0.1692	0.785
hsa-miR-7974	328	150	356	138	160	231	324	315	331	298.4	144.5	583.8	134.3	106.5	355.2	226	195.3	449.3	277	-0.5437	0.203	-0.2251	0.6429	-0.4571	0.3427
hsa-miR-7976	43	28	7	34	59	4	30	29	5	39.1	27	11.5	33.1	39.3	6.2	20.9	18	6.8	22.4	0.0169	0.9701	-0.6184	0.2803	0.6346	0.2866
hsa-miR-8485	1	0	0	0	0	0	0	1	0	0.9	0	0	0	0	0	0	0.6	0	0.2	-0.0552	0.7805	-0.0533	0.9078	-0.0771	0.8671
hsa-miR-874-3p	5	1	0	0	4	0	0	1	0	4.5	1	0	0	2.7	0	0	0.6	0	1	-0.1335	0.6749	-0.6089	0.3218	0.2664	0.6056
hsa-miR-877-3p	6	9	0	11	12	0	7	5	4	5.5	8.7	0	10.7	8	0	4.9	3.1	5.4	5.1	0.1293	0.7638	-0.0939	0.8956	0.353	0.6172
hsa-miR-877-5p	51	38	42	30	49	31	43	38	18	46.4	36.6	68.9	29.2	32.6	47.7	30	23.6	24.4	37.7	-0.3653	0.3439	-0.8579	0.0549	0.4445	0.3256
hsa-miR-885-5p	0	1	0	0	4	0	0	1	1	0	1	0	0	2.7	0	0	0.6	1.4	0.6	0.088	0.7033	0.0766	0.8826	0.1397	0.8146
hsa-miR-888-5p	0	0	2	0	0	0	3	0	0	0	0	3.3	0	0	0	2.1	0	0	0.6	-0.0999	0.6141	-0.0887	0.8701	-0.2531	0.5859
hsa-miR-889-3p	18	15	15	12	17	9	81	116	61	16.4	14.4	24.6	11.7	11.3	13.8	56.5	71.9	82.8	33.7	-0.3917	0.3633	1.7361	0.0001	-2.2363	0
hsa-miR-892a	0	0	0	1	0	0	0	0	0	0	0	0	1	0	0	0	0	0	0.1	0.0382	0.8471			0.1402	0.761
hsa-miR-92a-1-5p	48	24	94	37	23	52	64	123	117	43.7	23.1	154.2	36	15.3	80	44.6	76.3	158.8	70.2	-0.4437	0.3287	0.2627	0.6488	-0.8927	0.1043
hsa-miR-92a-3p	23422	15767	9750	30222	24963	13168	35214	37521	16057	21311.1	15183.9	15990.2	29422.3	16622.4	20247.8	24566.1	23261.2	21794.8	20933.3	0.2865	0.3643	0.3773	0.1987	-0.048	0.8835
hsa-miR-92b-3p	2759	1735	2820	2606	2443	2433	2886	3410	4116	2510.3	1670.8	4624.9	2537	1626.7	3741.1	2013.3	2114	5586.8	2936.1	-0.1252	0.7447	0.1071	0.8194	-0.2434	0.5906
hsa-miR-92b-5p	9	6	6	4	4	0	13	20	6	8.2	5.8	9.8	3.9	2.7	0	9.1	12.4	8.1	6.7	-0.715	0.1159	0.2576	0.6758	-1.3625	0.0467
hsa-miR-933	0	0	0	0	0	0	0	0	1	0	0	0	0	0	0	0	0	1.4	0.2			0.0584	0.8989	-0.0771	0.8671
hsa-miR-93-3p	43	45	3	82	64	10	64	61	16	39.1	43.3	4.9	79.8	42.6	15.4	44.6	37.8	21.7	36.6	0.3734	0.4117	0.1854	0.7488	0.3547	0.5037
hsa-miR-934	0	0	0	2	0	0	0	0	0	0	0	0	1.9	0	0	0	0	0	0.2	0.0882	0.6565			0.2517	0.5855
hsa-miR-935	4	15	2	8	9	8	6	2	2	3.6	14.4	3.3	7.8	6	12.3	4.2	1.2	2.7	6.2	0.1159	0.8014	-0.8636	0.2241	1.1304	0.0966
hsa-miR-93-5p	5004	4515	5116	5257	5927	6491	8203	8044	7317	4553	4348	8390.4	5117.9	3946.7	9980.9	5722.6	4986.9	9931.7	6330.9	0.108	0.7745	0.2187	0.5802	-0.0817	0.8471
hsa-miR-937-3p	1	4	0	3	4	0	5	9	6	0.9	3.9	0	2.9	2.7	0	3.5	5.6	8.1	3.1	0.048	0.8955	0.9173	0.2055	-0.8543	0.2335
hsa-miR-939-3p	0	0	0	0	1	0	0	0	0	0	0	0	0	0.7	0	0	0	0	0.1	0.0382	0.8471			0.1402	0.761
hsa-miR-939-5p	0	1	1	2	0	0	0	0	0	0	1	1.6	1.9	0	0	0	0	0	0.5	-0.0274	0.9188	-0.2658	0.5631	0.2517	0.5855
hsa-miR-9-3p	2876	2290	704	2051	2073	878	3064	3040	906	2616.8	2205.3	1154.6	1996.7	1380.4	1350.1	2137.5	1884.6	1229.7	1772.9	-0.2826	0.4134	-0.1822	0.6395	-0.1232	0.724
hsa-miR-940	15	7	6	11	5	4	5	8	5	13.6	6.7	9.8	10.7	3.3	6.2	3.5	5	6.8	7.3	-0.3249	0.4797	-0.7572	0.24	0.3046	0.6497
hsa-miR-941	147	86	68	100	169	61	159	132	74	133.8	82.8	111.5	97.4	112.5	93.8	110.9	81.8	100.4	102.8	-0.0917	0.7838	-0.1666	0.6508	0.0754	0.832
hsa-miR-942-3p	1	4	0	0	5	1	1	1	0	0.9	3.9	0	0	3.3	1.5	0.7	0.6	0	1.2	0.0064	0.9855	-0.4701	0.4669	0.5142	0.437
hsa-miR-942-5p	40	42	18	54	71	13	55	48	18	36.4	40.4	29.5	52.6	47.3	20	38.4	29.8	24.4	35.4	0.1384	0.7296	-0.1872	0.6741	0.354	0.459
hsa-miR-943	1	2	0	2	1	0	0	0	0	0.9	1.9	0	1.9	0.7	0	0	0	0	0.6	-0.019	0.9517	-0.3409	0.471	0.351	0.4702
hsa-miR-944	0	0	0	0	0	0	2	1	7	0	0	0	0	0	0	1.4	0.6	9.5	1.3			1.1358	0.0899	-1.256	0.0665
hsa-miR-95-3p	338	455	286	427	793	452	485	943	516	307.5	438.2	469	415.7	528	695	338.3	584.6	700.4	497.4	0.3725	0.2507	0.3774	0.3119	0.0387	0.9195
hsa-miR-95-5p	0	0	0	0	0	0	1	0	0	0	0	0	0	0	0	0.7	0	0	0.1			0.0584	0.8989	-0.0771	0.8671
hsa-miR-9-5p	4797	4437	2561	4098	4689	2982	5873	6156	2948	4364.7	4272.9	4200.1	3989.6	3122.3	4585.3	4097.1	3816.4	4001.4	4050	-0.1211	0.6668	-0.1168	0.6559	-0.0028	0.9926
hsa-miR-96-3p	3	0	0	2	0	0	3	13	0	2.7	0	0	1.9	0	0	2.1	8.1	0	1.6	-0.0433	0.8603	0.5834	0.3936	-0.7655	0.2696
hsa-miR-96-5p	843	748	243	718	1286	221	1164	1501	256	767	720.3	398.5	699	856.3	339.8	812	930.5	347.5	652.3	0.0088	0.9811	0.1274	0.7649	-0.1046	0.8139
hsa-miR-98-3p	49	114	3	81	102	20	75	134	23	44.6	109.8	4.9	78.9	67.9	30.8	52.3	83.1	31.2	55.9	0.0907	0.8426	0.0449	0.9421	0.0984	0.8376
hsa-miR-98-5p	2784	4023	5146	5028	5274	5505	7594	7411	6347	2533.1	3874.2	8439.6	4895	3511.9	8464.8	5297.8	4594.5	8615	5580.6	0.1358	0.7343	0.2693	0.5456	-0.099	0.8085
hsa-miR-9898	6	12	0	2	9	1	6	1	0	5.5	11.6	0	1.9	6	1.5	4.2	0.6	0	3.5	-0.27	0.5334	-0.7875	0.2757	0.4501	0.535
hsa-miR-9903	28	21	16	16	18	13	33	28	7	25.5	20.2	26.2	15.6	12	20	23	17.4	9.5	18.8	-0.4427	0.2865	-0.4321	0.4061	-0.0766	0.8879
hsa-miR-9985	1	8	1	2	5	1	1	1	1	0.9	7.7	1.6	1.9	3.3	1.5	0.7	0.6	1.4	2.2	-0.1701	0.6876	-0.8584	0.2341	0.6307	0.3823
hsa-miR-99a-5p	17	6	5	23	17	9	14	16	6	15.5	5.8	8.2	22.4	11.3	13.8	9.8	9.9	8.1	11.6	0.4039	0.3695	-0.0763	0.9017	0.6352	0.2606
hsa-miR-99b-3p	228	120	122	188	191	125	165	213	153	207.5	115.6	200.1	183	127.2	192.2	115.1	132	207.7	164.5	-0.0538	0.876	-0.2046	0.6039	0.1571	0.6789
hsa-miR-99b-5p	4740	3003	2071	4119	3893	2112	4376	4890	2579	4312.8	2891.9	3396.5	4010	2592.3	3247.5	3052.8	3031.6	3500.6	3337.3	-0.0968	0.7518	-0.1531	0.6111	0.0579	0.8523
