# Supplementary material for: Molecular Insights into miRNA-Driven Resistance to 5-Fluorouracil and Oxaliplatin Chemotherapy: miR-23b Modulates the Epithelial–Mesenchymal Transition of Colorectal Cancer Cells
Source: J Clin Med. 2019 Dec 2;8(12):2115. doi: 10.3390/jcm8122115 (PMC6947029; doi:10.3390/jcm8122115)
Supplement: Supplementary file 1 [file jcm-08-02115-s001.zip › Supplemetary files/Supplementary file 2.xlsx]

## Sheet: STAT
Supplement file 2. An evaluation of proteomic data of cell lines assessed in the present study
Name/Function				OXAvsHCT				23bvsOXA
SwissProt Accession Number	Name	Primary Gene Name	Function	logFC	t	P.Value	adj.P.Val	logFC	t	P.Value	adj.P.Val
O14950	Myosin regulatory light chain 12B	MYL12B	Myosin regulatory subunit that plays an important role in regulation of both smooth muscle and nonmuscle cell contractile activity via its phosphorylation. Phosphorylation triggers actin polymerization in vascular smooth muscle. Implicated in cytokinesis, receptor capping, and cell locomotion.	-15.5044	-95.4729	3.84351e-22	3.51681e-19	15.4241	109.672	4.90725e-23	6.7352e-20
Q58FF7	Putative heat shock protein HSP 90-beta-3	HSP90AB3P	Putative molecular chaperone that may promote the maturation, structural maintenance and proper regulation of specific target proteins.	-11.858	-16.6454	5.09777e-11	1.74917e-08	11.7812	19.096	7.21277e-12	3.29984e-09
Q13884	Beta-1-syntrophin	SNTB1	Adapter protein that binds to and probably organizes the subcellular localization of a variety of membrane proteins. May link various receptors to the actin cytoskeleton and the dystrophin glycoprotein complex.	-4.48691e-15	-2.18935e-15	1	1	11.4145	6.43125	1.18053e-05	0.00249273
P48741	Putative heat shock 70 kDa protein 7	HSPA7		-12.3575	-3.81948	0.00170011	0.0835387	10.7172	3.82495	0.00168129	0.0773026
Q8IUI8	Cytokine receptor-like factor 3	CRLF3	May play a role in the negative regulation of cell cycle progression.	-3.58953e-15	-1.10764e-15	1	1	10.6607	3.79853	0.00177416	0.0773026
P54753	Ephrin type-B receptor 3	EPHB3	Receptor tyrosine kinase which binds promiscuously transmembrane ephrin-B family ligands residing on adjacent cells, leading to contact-dependent bidirectional signaling into neighboring cells. The signaling pathway downstream of the receptor is referred to as forward signaling while the signaling pathway downstream of the ephrin ligand is referred to as reverse signaling. Generally has an overla…	-1.44623e-15	-5.55109e-15	1	1	10.0213	44.4156	3.21519e-17	1.76514e-14
P30447	HLA class I histocompatibility antigen, A-23 alpha chain	HLA-A	Involved in the presentation of foreign antigens to the immune system.	-3.71773e-15	-1.3204e-15	1	1	9.96317	4.08596	0.000990564	0.0508774
Q8WUD1	Ras-related protein Rab-2B	RAB2B	Required for protein transport from the endoplasmic reticulum to the Golgi complex.	-9.07716	-3.08913	0.00754696	0.233545	9.6967	3.81047	0.00173155	0.0773026
Q9BSH5	Haloacid dehalogenase-like hydrolase domain-containing protein 3	HDHD3		-3.33314e-15	-1.0686e-15	1	1	9.63992	3.56866	0.00283531	0.103773
Q96A08	Histone H2B type 1-A	HIST1H2BA	Variant histone specifically required to direct the transformation of dissociating nucleosomes to protamine in male germ cells (By similarity). Entirely replaces classical histone H2B prior nucleosome to protamine transition and probably acts as a nucleosome dissociating factor that creates a more dynamic chromatin, facilitating the large-scale exchange of histones (By similarity). Core component…	-2.30756e-15	-7.40732e-16	1	1	9.46228	3.50731	0.00321389	0.106812
A6NHG4	D-dopachrome decarboxylase-like protein	DDTL	May have lyase activity.	-1.53837e-15	-7.1753e-16	1	1	9.22685	4.96938	0.000172574	0.0159677
Q99666	RANBP2-like and GRIP domain-containing protein 5/6	RGPD5		-3.58953e-15	-1.19848e-15	1	1	9.16258	3.53249	0.00305276	0.104748
Q3ZCQ8	Mitochondrial import inner membrane translocase subunit TIM50	TIMM50	Isoform 2: May participate in the release of snRNPs and SMN from the Cajal body.	-3.64037	-0.926305	0.369083	0.920194	9.09455	2.67214	0.0175069	0.257847
O14983	Sarcoplasmic/endoplasmic reticulum calcium ATPase 1	ATP2A1	Key regulator of striated muscle performance by acting as the major Ca(2+) ATPase responsible for the reuptake of cytosolic Ca(2+) into the sarcoplasmic reticulum. Catalyzes the hydrolysis of ATP coupled with the translocation of calcium from the cytosol to the sarcoplasmic reticulum lumen. Contributes to calcium sequestration involved in muscular excitation/contraction.	-12.0937	-3.82851	0.00166916	0.0835387	9.09396	3.32426	0.00467195	0.122627
P54764	Ephrin type-A receptor 4	EPHA4	Receptor tyrosine kinase which binds membrane-bound ephrin family ligands residing on adjacent cells, leading to contact-dependent bidirectional signaling into neighboring cells. The signaling pathway downstream of the receptor is referred to as forward signaling while the signaling pathway downstream of the ephrin ligand is referred to as reverse signaling. Highly promiscuous, it has the unique …	-11.1507	-5.40148	7.58184e-05	0.00832487	8.84363	4.94663	0.000180327	0.0159677
O94921	Cyclin-dependent kinase 14	CDK14	Serine/threonine-protein kinase involved in the control of the eukaryotic cell cycle, whose activity is controlled by an associated cyclin. Acts as a cell-cycle regulator of Wnt signaling pathway during G2/M phase by mediating the phosphorylation of LRP6 at 'Ser-1490', leading to the activation of the Wnt signaling pathway. Acts as a regulator of cell cycle progression and cell proliferation via …	-10.5606	-4.80598	0.000236948	0.0203411	8.63417	4.53713	0.000401816	0.0282817
Q7L2J0	7SK snRNA methylphosphate capping enzyme	MEPCE	S-adenosyl-L-methionine-dependent methyltransferase that adds a methylphosphate cap at the 5'-end of 7SK snRNA, leading to stabilize it.	-1.79477e-15	-5.6712e-16	1	1	8.49229	3.09857	0.00740327	0.160264
Q9UBE8	Serine/threonine-protein kinase NLK	NLK	Serine/threonine-protein kinase that regulates a number of transcription factors with key roles in cell fate determination. Positive effector of the non-canonical Wnt signaling pathway, acting downstream of WNT5A, MAP3K7/TAK1 and HIPK2. Activation of this pathway causes binding to and phosphorylation of the histone methyltransferase SETDB1. The NLK-SETDB1 complex subsequently interacts with PPARG…	-2.56395e-15	-9.28938e-16	1	1	8.4495	3.5349	0.00303771	0.104748
Q8IUX4	DNA dC->dU-editing enzyme APOBEC-3F	APOBEC3F	DNA deaminase (cytidine deaminase) which acts as an inhibitor of retrovirus replication and retrotransposon mobility via deaminase-dependent and -independent mechanisms. Exhibits antiviral activity against vif-deficient HIV-1. After the penetration of retroviral nucleocapsids into target cells of infection and the initiation of reverse transcription, it can induce the conversion of cytosine to ur…	-3.33314e-15	-9.21015e-16	1	1	8.42727	2.68887	0.0169318	0.256784
Q13395	Probable methyltransferase TARBP1	TARBP1	Probable S-adenosyl-L-methionine-dependent methyltransferase which methylates RNA molecules such as tRNAs. In case of infection by HIV-1, it binds to the loop region of TAR RNA, a region also bound by RNA polymerase II. Binding of TARBP1 and RNA polymerase II to HIV-1 TAR RNA is mutually exclusive, suggesting that TARBP1 may function alone or in conjunction with HIV-1 Tat to disengage RNA polymer…	3.58385	0.877879	0.393977	0.928728	8.18576	2.31533	0.0353067	0.36595
O75914	Serine/threonine-protein kinase PAK 3	PAK3	Serine/threonine protein kinase that plays a role in a variety of different signaling pathways including cytoskeleton regulation, cell migration, or cell cycle regulation. Plays a role in dendrite spine morphogenesis as well as synapse formation and plasticity. Acts as downstream effector of the small GTPases CDC42 and RAC1. Activation by the binding of active CDC42 and RAC1 results in a conforma…	-12.2116	-3.04712	0.00821994	0.240661	8.06433	2.32357	0.0347492	0.36595
Q9NR22	Protein arginine N-methyltransferase 8	PRMT8	Membrane-associated arginine methyltransferase that can both catalyze the formation of omega-N monomethylarginine (MMA) and asymmetrical dimethylarginine (aDMA). Able to mono- and dimethylate EWS protein; however its precise role toward EWS remains unclear as it still interacts with fully methylated EWS.	-7.48444	-3.452	0.00359849	0.147431	7.87703	4.19512	0.000795038	0.0436476
Q86W92	Liprin-beta-1	PPFIBP1	May regulate the disassembly of focal adhesions. Did not bind receptor-like tyrosine phosphatases type 2A.	-4.74701	-1.61499	0.127333	0.714329	7.78561	3.05853	0.00803153	0.165539
A6NDY0	Embryonic polyadenylate-binding protein 2	PABPN1L	Binds the poly(A) tail of mRNA.	-7.84327	-1.89858	0.0772067	0.613055	7.71824	2.15735	0.0477637	0.416228
P15374	Ubiquitin carboxyl-terminal hydrolase isozyme L3	UCHL3	Deubiquitinating enzyme (DUB) that controls levels of cellular ubiquitin through processing of ubiquitin precursors and ubiquitinated proteins. Thiol protease that recognizes and hydrolyzes a peptide bond at the C-terminal glycine of either ubiquitin or NEDD8. Has a 10-fold preference for Arg and Lys at position P3", and exhibits a preference towards 'Lys-48'-linked ubiquitin chains. Deubiquitina…	-3.60071	-0.771059	0.452755	0.961184	7.68987	1.90146	0.0768046	0.498444
P33908	Mannosyl-oligosaccharide 1,2-alpha-mannosidase IA	MAN1A1	Involved in the maturation of Asn-linked oligosaccharides. Progressively trim alpha-1,2-linked mannose residues from Man(9)GlcNAc(2) to produce Man(5)GlcNAc(2).	-2.69215e-15	-6.20276e-16	1	1	7.55456	2.00986	0.0629573	0.455828
Q99496	E3 ubiquitin-protein ligase RING2	RNF2	E3 ubiquitin-protein ligase that mediates monoubiquitination of 'Lys-119' of histone H2A (H2AK119Ub), thereby playing a central role in histone code and gene regulation (PubMed:15386022, PubMed:16359901, PubMed:25519132, PubMed:21772249, PubMed:25355358, PubMed:26151332). H2AK119Ub gives a specific tag for epigenetic transcriptional repression and participates in X chromosome inactivation of fema…	-3.60566	-0.914414	0.375094	0.921286	7.42072	2.17307	0.0463616	0.413191
P61024	Cyclin-dependent kinases regulatory subunit 1	CKS1B	Binds to the catalytic subunit of the cyclin dependent kinases and is essential for their biological function.	7.54691	2.61867	0.0194741	0.351687	7.28714	2.9197	0.0106435	0.199281
P56715	Oxygen-regulated protein 1	RP1	Microtubule-associated protein regulating the stability and length of the microtubule-based axoneme of photoreceptors. Required for the differentiation of photoreceptor cells, it plays a role in the organization of the outer segment of rod and cone photoreceptors ensuring the correct orientation and higher-order stacking of outer segment disks along the photoreceptor axoneme (By similarity).	-4.02203	-1.00453	0.331195	0.919636	7.28151	2.09995	0.0532221	0.42843
Q99622	Protein C10	C12orf57	In brain, may be required for corpus callusum development.	-4.04659	-1.03438	0.317496	0.912762	7.26328	2.14383	0.0490001	0.416582
P22676	Calretinin	CALB2	Calretinin is a calcium-binding protein which is abundant in auditory neurons.	-0.258199	-0.0734148	0.942455	1	7.17146	2.35454	0.032726	0.3579
Q8WXH0	Nesprin-2	SYNE2	Multi-isomeric modular protein which forms a linking network between organelles and the actin cytoskeleton to maintain the subcellular spatial organization. As a component of the LINC (LInker of Nucleoskeleton and Cytoskeleton) complex involved in the connection between the nuclear lamina and the cytoskeleton. The nucleocytoplasmic interactions established by the LINC complex play an important ro…	-3.37814	-0.830247	0.419534	0.945807	6.99139	1.9841	0.0660255	0.467887
Q8WUA7	TBC1 domain family member 22A	TBC1D22A	May act as a GTPase-activating protein for Rab family protein(s).	-9.47908	-1.91116	0.0754624	0.613055	6.88121	1.60201	0.130187	0.597242
O15511	Actin-related protein 2/3 complex subunit 5	ARPC5	Functions as component of the Arp2/3 complex which is involved in regulation of actin polymerization and together with an activating nucleation-promoting factor (NPF) mediates the formation of branched actin networks.	-4.74857	-1.10864	0.285199	0.891899	6.74927	1.81952	0.0890296	0.517839
P31323	cAMP-dependent protein kinase type II-beta regulatory subunit	PRKAR2B	Regulatory subunit of the cAMP-dependent protein kinases involved in cAMP signaling in cells. Type II regulatory chains mediate membrane association by binding to anchoring proteins, including the MAP2 kinase.	-1.53837e-15	-3.78944e-16	1	1	6.74036	1.91719	0.0746374	0.492499
Q13541	Eukaryotic translation initiation factor 4E-binding protein 1	EIF4EBP1	Repressor of translation initiation that regulates EIF4E activity by preventing its assembly into the eIF4F complex: hypophosphorylated form competes with EIF4G1/EIF4G3 and strongly binds to EIF4E, leading to repress translation. In contrast, hyperphosphorylated form dissociates from EIF4E, allowing interaction between EIF4G1/EIF4G3 and EIF4E, leading to initiation of translation. Mediates the re…	-4.49298	-1.06222	0.305088	0.905675	6.73727	1.83922	0.0859412	0.516636
Q14956	Transmembrane glycoprotein NMB	GPNMB	Could be a melanogenic enzyme.	-0.881837	-0.177152	0.86178	1	6.70962	1.55642	0.14064	0.617438
Q96PC2	Inositol hexakisphosphate kinase 3	IP6K3	Converts inositol hexakisphosphate (InsP6) to diphosphoinositol pentakisphosphate (InsP7/PP-InsP5). Converts 1,3,4,5,6-pentakisphosphate (InsP5) to PP-InsP4.	-7.35304	-1.6418	0.121613	0.705249	6.70204	1.72794	0.104708	0.553502
P04179	Superoxide dismutase [Mn], mitochondrial	SOD2	Destroys superoxide anion radicals which are normally produced within the cells and which are toxic to biological systems.	-4.38788	-0.815209	0.427822	0.948603	6.63942	1.42434	0.175003	0.645675
O15131	Importin subunit alpha-6	KPNA5	Functions in nuclear protein import as an adapter protein for nuclear receptor KPNB1. Binds specifically and directly to substrates containing either a simple or bipartite NLS motif. Docking of the importin/substrate complex to the nuclear pore complex (NPC) is mediated by KPNB1 through binding to nucleoporin FxFG repeats and the complex is subsequently translocated through the pore by an energy …	-9.87439	-4.04714	0.00107138	0.0639334	6.54105	3.09567	0.00744716	0.160264
P30443	HLA class I histocompatibility antigen, A-1 alpha chain	HLA-A	Involved in the presentation of foreign antigens to the immune system.	-12.0394	-3.00001	0.00904529	0.248293	6.4509	1.85612	0.0833683	0.508547
Q6PL18	ATPase family AAA domain-containing protein 2	ATAD2	May be a transcriptional coactivator of the nuclear receptor ESR1 required to induce the expression of a subset of estradiol target genes, such as CCND1, MYC and E2F1. May play a role in the recruitment or occupancy of CREBBP at some ESR1 target gene promoters. May be required for histone hyperacetylation. Involved in the estrogen-induced cell proliferation and cell cycle progression of breast ca…	-0.527824	-0.109292	0.914432	1	6.41809	1.53453	0.145906	0.620409
Q96T60	Bifunctional polynucleotide phosphatase/kinase	PNKP	Plays a key role in the repair of DNA damage, functioning as part of both the non-homologous end-joining (NHEJ) and base excision repair (BER) pathways. Through its two catalytic activities, PNK ensures that DNA termini are compatible with extension and ligation by either removing 3'-phosphates from, or by phosphorylating 5'-hydroxyl groups on, the ribose sugar of the DNA backbone.	4.24022	1.27607	0.221508	0.835127	6.3829	2.21807	0.0425571	0.393331
P20742	Pregnancy zone protein	PZP	Is able to inhibit all four classes of proteinases by a unique 'trapping' mechanism. This protein has a peptide stretch, called the 'bait region' which contains specific cleavage sites for different proteinases. When a proteinase cleaves the bait region, a conformational change is induced in the protein which traps the proteinase. The entrapped enzyme remains active against low molecular weight s…	4.1261	0.936529	0.363968	0.920194	6.36345	1.6678	0.116278	0.580813
Q6N069	N-alpha-acetyltransferase 16, NatA auxiliary subunit	NAA16	Auxillary subunit of the N-terminal acetyltransferase A (NatA) complex which displays alpha (N-terminal) acetyltransferase activity.	-5.1279e-16	-1.3521e-16	1	1	6.23654	1.89881	0.0771755	0.498444
P13746	HLA class I histocompatibility antigen, A-11 alpha chain	HLA-A	Involved in the presentation of foreign antigens to the immune system.	-11.2288	-2.95738	0.00986184	0.252998	6.21829	1.8911	0.0782616	0.498444
P01893	Putative HLA class I histocompatibility antigen, alpha chain H	HLA-H	Involved in the presentation of foreign antigens to the immune system.	-2.69215e-15	-6.59276e-16	1	1	6.18807	1.74982	0.100757	0.544664
O75955	Flotillin-1	FLOT1	May act as a scaffolding protein within caveolar membranes, functionally participating in formation of caveolae or caveolae-like vesicles.	-3.82802	-0.876475	0.394715	0.928728	5.96358	1.57667	0.135911	0.609535
Q9C0A0	Contactin-associated protein-like 4	CNTNAP4	Presynaptic protein involved in both dopaminergic synaptic transmission and GABAergic system, thereby participating in the structural maturation of inhibitory interneuron synapses. Involved in the dopaminergic synaptic transmission by attenuating dopamine release through a presynaptic mechanism. Also participates in the GABAergic system (By similarity).	-3.92862	-0.868984	0.39867	0.930783	5.95579	1.52118	0.1492	0.622421
Q8IYS2	Uncharacterized protein KIAA2013	KIAA2013		-7.69317	-1.85839	0.083029	0.62192	5.95074	1.65986	0.117885	0.580813
O95786	Probable ATP-dependent RNA helicase DDX58	DDX58	Innate immune receptor which acts as a cytoplasmic sensor of viral nucleic acids and plays a major role in sensing viral infection and in the activation of a cascade of antiviral responses including the induction of type I interferons and proinflammatory cytokines. Its ligands include: 5'-triphosphorylated ssRNA and dsRNA and short dsRNA (<1 kb in length). In addition to the 5'-triphosphate moiet…	3.50293	1.22795	0.238555	0.846223	5.93484	2.4023	0.0298228	0.341098
Q96J01	THO complex subunit 3	THOC3	Required for efficient export of polyadenylated RNA and spliced mRNA. Acts as component of the THO subcomplex of the TREX complex which is thought to couple mRNA transcription, processing and nuclear export, and which specifically associates with spliced mRNA and not with unspliced pre-mRNA. TREX is recruited to spliced mRNAs by a transcription-independent mechanism, binds to mRNA upstream of the…	-7.992	-1.96228	0.0687291	0.608585	5.85536	1.66008	0.11784	0.580813
Q15323	Keratin, type I cuticular Ha1	KRT31		-2.05116e-15	-6.98242e-16	1	1	5.7773	2.27092	0.0384608	0.375334
P37268	Squalene synthase	FDFT1		-4.21449	-1.26221	0.226317	0.839429	5.70853	1.97415	0.0672459	0.470149
Q96TC7	Regulator of microtubule dynamics protein 3	RMDN3	Involved in cellular calcium homeostasis regulation. May participate in differentiation and apoptosis of keratinocytes. Overexpression induces apoptosis.	-3.27691	-0.787195	0.443538	0.954824	5.67818	1.57506	0.136282	0.609535
P22090	40S ribosomal protein S4, Y isoform 1	RPS4Y1		-13.1122	-3.2923	0.00498711	0.180127	5.64234	1.63589	0.122855	0.583173
Q9NWS0	PIH1 domain-containing protein 1	PIH1D1	Involved in the assembly of C/D box small nucleolar ribonucleoprotein (snoRNP) particles (PubMed:17636026). Recruits the SWI/SNF complex to the core promoter of rRNA genes and enhances pre-rRNA transcription (PubMed:22368283, PubMed:24036451). Mediates interaction of TELO2 with the R2TP complex which is necessary for the stability of MTOR and SMG1 (PubMed:20864032). Positively regulates the assem…	-4.09945	-1.34466	0.198896	0.819437	5.63353	2.13371	0.0499456	0.41822
Q9BQY9	Dysbindin domain-containing protein 2	DBNDD2	May modulate the activity of casein kinase-1. Inhibits CSNK1D autophosphorylation (in vitro).	-3.41187	-0.870999	0.397603	0.930783	5.62407	1.65785	0.118295	0.580813
Q9UBH0	Interleukin-36 receptor antagonist protein	IL36RN	Inhibits the activity of interleukin-36 (IL36A,IL36B and IL36G) by binding to receptor IL1RL2 and preventing its association with the coreceptor IL1RAP for signaling. Part of the IL-36 signaling system that is thought to be present in epithelial barriers and to take part in local inflammatory response; similar to the IL-1 system with which it shares the coreceptor. Proposed to play a role in skin…	-7.6985	-1.63809	0.122392	0.705249	5.58295	1.37171	0.190502	0.668614
Q7Z7H5	Transmembrane emp24 domain-containing protein 4	TMED4	Involved in vesicular protein trafficking, mainly in the early secretory pathway. targeting. Involved in the maintenance of the Golgi apparatus. Appears to play a role in the biosynthesis of secreted cargo including processing. Involved in endoplasmic reticulum stress response. May play a role in the regulation of heat-shock response and apoptosis (By similarity).	-11.3099	-3.07119	0.00782738	0.233545	5.5769	1.74868	0.100959	0.544664
P53779	Mitogen-activated protein kinase 10	MAPK10	Serine/threonine-protein kinase involved in various processes such as neuronal proliferation, differentiation, migration and programmed cell death. Extracellular stimuli such as proinflammatory cytokines or physical stress stimulate the stress-activated protein kinase/c-Jun N-terminal kinase (SAP/JNK) signaling pathway. In this cascade, two dual specificity kinases MAP2K4/MKK4 and MAP2K7/MKK7 pho…	-3.86134	-0.837592	0.415524	0.942385	5.55366	1.39105	0.184681	0.659094
Q96DT5	Dynein heavy chain 11, axonemal	DNAH11	Force generating protein of respiratory cilia. Produces force towards the minus ends of microtubules. Dynein has ATPase activity; the force-producing power stroke is thought to occur on release of ADP.	-4.00985	-0.948554	0.358015	0.920194	5.53201	1.51108	0.151733	0.625899
Q5VVY1	Alpha N-terminal protein methyltransferase 1B	METTL11B	Alpha-N-methyltransferase that methylates the N-terminus of target proteins containing the N-terminal motif [Ala/Pro/Ser]-Pro-Lys when the initiator Met is cleaved. Specifically catalyzes monomethylation of exposed alpha-amino group of Ala or Ser residue in the [Ala/Ser]-Pro-Lys motif and Pro in the Pro-Pro-Lys motif. May activate NTMT1 by priming its substrates for trimethylation.	-8.33954	-1.81865	0.0891679	0.641414	5.47479	1.37861	0.188408	0.665961
Q96GM5	SWI/SNF-related matrix-associated actin-dependent regulator of chromatin subfamily D member 1	SMARCD1	Involved in transcriptional activation and repression of select genes by chromatin remodeling (alteration of DNA-nucleosome topology). Component of SWI/SNF chromatin remodeling complexes that carry out key enzymatic activities, changing chromatin structure by altering DNA-histone contacts within a nucleosome in an ATP-dependent manner (PubMed:8804307). Belongs to the neural progenitors-specific c…	-10.4069	-3.62419	0.00253134	0.115309	5.32616	2.14176	0.0491923	0.416582
P31941	DNA dC->dU-editing enzyme APOBEC-3A	APOBEC3A	DNA deaminase (cytidine deaminase) with restriction activity against viruses, foreign DNA and mobility of retrotransposons. Exhibits antiviral activity against adeno-associated virus (AAV) and human T-cell leukemia virus type 1 (HTLV-1) and may inhibit the mobility of LTR and non-LTR retrotransposons. Selectively targets single-stranded DNA and can deaminate both methylcytosine and cytosine in fo…	-3.47717	-0.937278	0.363595	0.920194	5.30018	1.64969	0.119971	0.580813
Q06587	E3 ubiquitin-protein ligase RING1	RING1	Constitutes one of the E3 ubiquitin-protein ligases that mediate monoubiquitination of 'Lys-119' of histone H2A, thereby playing a central role in histone code and gene regulation. H2A 'Lys-119' ubiquitination gives a specific tag for epigenetic transcriptional repression and participates in X chromosome inactivation of female mammals. Essential component of a Polycomb group (PcG) multiprotein PR…	-4.50789	-1.04166	0.314216	0.910114	5.19775	1.38688	0.185926	0.661955
O60869	Endothelial differentiation-related factor 1	EDF1	Transcriptional coactivator stimulating NR5A1 and ligand-dependent NR1H3/LXRA and PPARG transcriptional activities. Enhances the DNA-binding activity of ATF1, ATF2, CREB1 and NR5A1. Regulates nitric oxid synthase activity probably by sequestering calmodulin in the cytoplasm. May function in endothelial cells differentiation, hormone-induced cardiomyocytes hypertrophy and lipid metabolism.	4.77184	1.41164	0.178644	0.799823	5.12168	1.74953	0.100809	0.544664
Q13790	Apolipoprotein F	APOF	Minor apolipoprotein that associates with LDL. Inhibits cholesteryl ester transfer protein (CETP) activity and appears to be an important regulator of cholesterol transport. Also associates to a lesser degree with VLDL, Apo-AI and Apo-AII.	-2.82035e-15	-8.68414e-16	1	1	5.10736	1.81589	0.0896079	0.517839
Q9Y221	60S ribosome subunit biogenesis protein NIP7 homolog	NIP7	Required for proper 34S pre-rRNA processing and 60S ribosome subunit assembly.	-3.98714	-1.00819	0.329496	0.919636	5.09768	1.48841	0.15755	0.630026
O15247	Chloride intracellular channel protein 2	CLIC2	Can insert into membranes and form chloride ion channels. Channel activity depends on the pH. Membrane insertion seems to be redox-regulated and may occur only under oxydizing conditions. Modulates the activity of RYR2 and inhibits calcium influx.	-7.69185e-16	-2.64385e-16	1	1	4.88894	1.94039	0.0715426	0.485838
Q9Y5L4	Mitochondrial import inner membrane translocase subunit Tim13	TIMM13	Mitochondrial intermembrane chaperone that participates in the import and insertion of some multi-pass transmembrane proteins into the mitochondrial inner membrane. Also required for the transfer of beta-barrel precursors from the TOM complex to the sorting and assembly machinery (SAM complex) of the outer membrane. Acts as a chaperone-like protein that protects the hydrophobic precursors from ag…	0.457374	0.174943	0.863485	1	4.86873	2.15035	0.0484001	0.416228
P55327	Tumor protein D52	TPD52		-4.81347	-1.84467	0.0851044	0.62493	4.82111	2.13342	0.0499731	0.41822
P08134	Rho-related GTP-binding protein RhoC	RHOC	Regulates a signal transduction pathway linking plasma membrane receptors to the assembly of focal adhesions and actin stress fibers. Serves as a microtubule-dependent signal that is required for the myosin contractile ring formation during cell cycle cytokinesis. Regulates apical junction formation in bronchial epithelial cells.	-1.02558e-15	-2.39017e-16	1	1	4.80913	1.29418	0.215348	0.695447
Q06265	Exosome complex component RRP45	EXOSC9	Non-catalytic component of the RNA exosome complex which has 3'->5' exoribonuclease activity and participates in a multitude of cellular RNA processing and degradation events. In the nucleus, the RNA exosome complex is involved in proper maturation of stable RNA species such as rRNA, snRNA and snoRNA, in the elimination of RNA processing by-products and non-coding 'pervasive' transcripts, such as…	-3.90512	-1.88383	0.0793006	0.613055	4.80469	2.67634	0.0173608	0.257847
O14602	Eukaryotic translation initiation factor 1A, Y-chromosomal	EIF1AY	Seems to be required for maximal rate of protein biosynthesis. Enhances ribosome dissociation into subunits and stabilizes the binding of the initiator Met-tRNA(I) to 40 S ribosomal subunits (By similarity).	-1.28198e-15	-4.2089e-16	1	1	4.78653	1.81459	0.0898165	0.517954
Q9BRT6	Protein LLP homolog	LLPH	In hippocampal neurons, regulates dendritic and spine growth and synaptic transmission.	-4.87205	-0.929068	0.367696	0.920194	4.74957	1.04583	0.31235	0.768369
P50750	Cyclin-dependent kinase 9	CDK9	Protein kinase involved in the regulation of transcription. Member of the cyclin-dependent kinase pair (CDK9/cyclin-T) complex, also called positive transcription elongation factor b (P-TEFb), which facilitates the transition from abortive to productive elongation by phosphorylating the CTD (C-terminal domain) of the large subunit of RNA polymerase II (RNAP II) POLR2A, SUPT5H and RDBP. This compl…	-4.6372	-1.51895	0.149756	0.748025	4.65945	1.76235	0.0985532	0.540862
Q14684	Ribosomal RNA processing protein 1 homolog B	RRP1B	(Microbial infection) Following influenza A virus (IAV) infection, promotes viral mRNA transcription by facilitating the binding of IAV RNA-directed RNA polymerase to capped mRNA.	-4.95267	-1.74997	0.100729	0.651785	4.60412	1.87849	0.0800707	0.501057
Q86VN1	Vacuolar protein-sorting-associated protein 36	VPS36	Component of the ESCRT-II complex (endosomal sorting complex required for transport II), which is required for multivesicular body (MVB) formation and sorting of endosomal cargo proteins into MVBs. The MVB pathway mediates delivery of transmembrane proteins into the lumen of the lysosome for degradation. The ESCRT-II complex is probably involved in the recruitment of the ESCRT-III complex. Its ab…	4.55361	1.55347	0.141339	0.737547	4.59306	1.80933	0.0906634	0.52027
Q9BVK6	Transmembrane emp24 domain-containing protein 9	TMED9	Appears to be involved in vesicular protein trafficking, mainly in the early secretory pathway. In COPI vesicle-mediated retrograde transport involved in the coatomer recruitment to membranes of the early secretory pathway. Increases coatomer-dependent activity of ARFGAP2. Thought to play a crucial role in the specific retention of p24 complexes in cis-Golgi membranes; specifically contributes to…	-6.10111	-1.76851	0.0974854	0.650603	4.53249	1.51707	0.150226	0.624804
A6NGU5	Putative glutathione hydrolase 3 proenzyme	GGT3P	Initiates extracellular glutathione (GSH) breakdown; catalyzes the transfer of the glutamyl moiety of glutathione to amino acids and dipeptide acceptors.	6.882	2.01251	0.0626486	0.5844	4.52827	1.52906	0.147247	0.620409
P41226	Ubiquitin-like modifier-activating enzyme 7	UBA7	Activates ubiquitin by first adenylating with ATP its C-terminal glycine residue and thereafter linking this residue to the side chain of a cysteine residue in E1, yielding a ubiquitin-E1 thioester and free AMP. Catalyzes the ISGylation of influenza A virus NS1 protein.	-0.00871481	-0.00146105	0.998854	1	4.5141	0.873874	0.396086	0.825554
P50452	Serpin B8	SERPINB8	Has an important role in epithelial desmosome-mediated cell-cell adhesion.	-3.01264e-15	-9.11598e-16	1	1	4.48449	1.56689	0.138177	0.613748
Q9BRG1	Vacuolar protein-sorting-associated protein 25	VPS25	Component of the ESCRT-II complex (endosomal sorting complex required for transport II), which is required for multivesicular body (MVB) formation and sorting of endosomal cargo proteins into MVBs. The MVB pathway mediates delivery of transmembrane proteins into the lumen of the lysosome for degradation. The ESCRT-II complex is probably involved in the recruitment of the ESCRT-III complex. The ES…	-4.37969	-1.0976	0.289841	0.891899	4.4643	1.29188	0.216123	0.696311
Q96RP9	Elongation factor G, mitochondrial	GFM1	Mitochondrial GTPase that catalyzes the GTP-dependent ribosomal translocation step during translation elongation. During this step, the ribosome changes from the pre-translocational (PRE) to the post-translocational (POST) state as the newly formed A-site-bound peptidyl-tRNA and P-site-bound deacylated tRNA move to the P and E sites, respectively. Catalyzes the coordinated movement of the two tRN…	-4.11305	-1.3073	0.210972	0.822879	4.4566	1.63562	0.12291	0.583173
Q8N907	DAN domain family member 5	DAND5	Seems to play a role in the correct specification of the left-right axis. May antagonize NODAL and BMP4 signaling. Cystine knot-containing proteins play important roles during development, organogenesis, tissue growth and differentiation (By similarity).	-4.04263	-0.795248	0.438983	0.954824	4.43084	1.00645	0.3303	0.774273
Q9UBR2	Cathepsin Z	CTSZ	Exhibits carboxy-monopeptidase as well as carboxy-dipeptidase activity.	-2.05116e-15	-5.16918e-16	1	1	4.39602	1.27924	0.220422	0.697462
P55957	BH3-interacting domain death agonist	BID	The major proteolytic product p15 BID allows the release of cytochrome c (By similarity). Isoform 1, isoform 2 and isoform 4 induce ICE-like proteases and apoptosis. Isoform 3 does not induce apoptosis. Counters the protective effect of Bcl-2.	0.0199112	0.00445627	0.996504	1	4.3632	1.12758	0.277368	0.746752
Q15286	Ras-related protein Rab-35	RAB35	The small GTPases Rab are key regulators of intracellular membrane trafficking, from the formation of transport vesicles to their fusion with membranes. Rabs cycle between an inactive GDP-bound form and an active GTP-bound form that is able to recruit to membranes different sets of downstream effectors directly responsible for vesicle formation, movement, tethering and fusion. That Rab is involve…	-3.72477	-0.758436	0.460047	0.968427	4.30572	1.01236	0.327562	0.774273
P23443	Ribosomal protein S6 kinase beta-1	RPS6KB1	Serine/threonine-protein kinase that acts downstream of mTOR signaling in response to growth factors and nutrients to promote cell proliferation, cell growth and cell cycle progression. Regulates protein synthesis through phosphorylation of EIF4B, RPS6 and EEF2K, and contributes to cell survival by repressing the pro-apoptotic function of BAD. Under conditions of nutrient depletion, the inactive …	5.18394	1.81079	0.0904288	0.641414	4.30201	1.7352	0.103384	0.550442
Q9Y6W5	Wiskott-Aldrich syndrome protein family member 2	WASF2	Downstream effector molecule involved in the transmission of signals from tyrosine kinase receptors and small GTPases to the actin cytoskeleton. Promotes formation of actin filaments. Part of the WAVE complex that regulates lamellipodia formation. The WAVE complex regulates actin filament reorganization via its interaction with the Arp2/3 complex.	-3.92702	-1.93324	0.0724848	0.613055	4.29323	2.44048	0.0276794	0.326301
Q9BXB5	Oxysterol-binding protein-related protein 10	OSBPL10	Probable lipid transporter involved in lipid countertransport between the endoplasmic reticulum and the plasma membrane. Its ability to bind phosphatidylserine, suggests that it specifically exchanges phosphatidylserine with phosphatidylinositol 4-phosphate (PI4P), delivering phosphatidylserine to the plasma membrane in exchange for PI4P (PubMed:23934110) (Probable). Plays a role in negative regu…	-4.19671	-0.944355	0.360086	0.920194	4.26804	1.10898	0.285058	0.75239
O43181	NADH dehydrogenase [ubiquinone] iron-sulfur protein 4, mitochondrial	NDUFS4	Accessory subunit of the mitochondrial membrane respiratory chain NADH dehydrogenase (Complex I), that is believed not to be involved in catalysis. Complex I functions in the transfer of electrons from NADH to the respiratory chain. The immediate electron acceptor for the enzyme is believed to be ubiquinone.	-5.28098	-1.46761	0.163049	0.774339	4.16042	1.33507	0.201942	0.680699
Q14344	Guanine nucleotide-binding protein subunit alpha-13	GNA13	Guanine nucleotide-binding proteins (G proteins) are involved as modulators or transducers in various transmembrane signaling systems (PubMed:15240885, PubMed:16787920, PubMed:16705036, PubMed:27084452). Activates effector molecule RhoA by binding and activating RhoGEFs (ARHGEF1/p115RhoGEF, ARHGEF11/PDZ-RhoGEF and ARHGEF12/LARG) (PubMed:15240885, PubMed:12515866). GNA13-dependent Rho signaling su…	-1.08968e-15	-2.82607e-16	1	1	4.14125	1.24018	0.234129	0.707556
Q8N5N7	39S ribosomal protein L50, mitochondrial	MRPL50		-4.39209	-1.93343	0.0724584	0.613055	4.11486	2.09162	0.0540608	0.432644
P34949	Mannose-6-phosphate isomerase	MPI	Involved in the synthesis of the GDP-mannose and dolichol-phosphate-mannose required for a number of critical mannosyl transfer reactions.	-2.05116e-15	-4.72258e-16	1	1	4.10962	1.09257	0.291973	0.761789
P57076	UPF0769 protein C21orf59	C21orf59	Plays a role in motile cilium function, possibly by acting on outer dynein arm assembly (PubMed:24094744). Seems to be important for initiation rather than maintenance of cilium motility (By similarity). Required for correct positioning of the cilium at the apical cell surface, suggesting an additional role in the planar cell polarity (PCP) pathway (By similarity). May suppress canonical Wnt sign…	-0.0408459	-0.00714659	0.994393	1	4.10804	0.829954	0.419694	0.841895
Q9H3G5	Probable serine carboxypeptidase CPVL	CPVL	May be involved in the digestion of phagocytosed particles in the lysosome, participation in an inflammatory protease cascade, and trimming of peptides for antigen presentation.	-2.82035e-15	-7.63338e-16	1	1	4.0907	1.27845	0.220693	0.697462
Q9BY50	Signal peptidase complex catalytic subunit SEC11C	SEC11C	Component of the microsomal signal peptidase complex which removes signal peptides from nascent proteins as they are translocated into the lumen of the endoplasmic reticulum.	-1.15378e-15	-3.84822e-16	1	1	4.07885	1.57089	0.137247	0.611935
Q59H18	Serine/threonine-protein kinase TNNI3K	TNNI3K	May play a role in cardiac physiology.	-10.6778	-2.7365	0.0153927	0.312795	4.05261	1.19927	0.24919	0.728462
Q15007	Pre-mRNA-splicing regulator WTAP	WTAP	Regulatory subunit of the WMM N6-methyltransferase complex, a multiprotein complex that mediates N6-methyladenosine (m6A) methylation of some adenosine residues of some mRNAs and plays a role in the efficiency of mRNA splicing, processing and mRNA stability. Required for accumulation of METTL3 and METTL14 to nuclear speckle (PubMed:24316715, PubMed:24407421, PubMed:24981863). Acts as a mRNA splic…	-3.6567	-0.863751	0.401447	0.931338	4.0398	1.10187	0.288041	0.75518
Q9NVJ2	ADP-ribosylation factor-like protein 8B	ARL8B	May play a role in lysosome motility (PubMed:16537643, PubMed:25898167). May play a role in chromosome segregation (PubMed:15331635).	-2.5634	-2.79746	0.0136198	0.296579	4.03789	5.08829	0.000137296	0.0150108
O75310	UDP-glucuronosyltransferase 2B11	UGT2B11	UDPGT is of major importance in the conjugation and subsequent elimination of potentially toxic xenobiotics and endogenous compounds.	-1.79477e-15	-4.17054e-16	1	1	4.03328	1.08221	0.296402	0.768294
A6NJ78	Probable methyltransferase-like protein 15	METTL15	Probable S-adenosyl-L-methionine-dependent methyltransferase.	-2.56395e-16	-6.6068e-17	1	1	3.9898	1.18714	0.253797	0.729903
P04424	Argininosuccinate lyase	ASL		-3.85593	-0.933687	0.365385	0.920194	3.90312	1.09132	0.292505	0.761789
O60313	Dynamin-like 120 kDa protein, mitochondrial	OPA1	Isoforms that contain the alternative exon 4b (present in isoform 4 and isoform 5) are required for mitochondrial genome maintenance, possibly by anchoring the mitochondrial nucleoids to the inner mitochondrial membrane.	-3.8354	-0.711879	0.487563	0.981922	3.89435	0.834642	0.417132	0.84025
Q9BQS8	FYVE and coiled-coil domain-containing protein 1	FYCO1	May mediate microtubule plus end-directed vesicle transport.	-7.2462	-2.1353	0.0497959	0.511947	3.84966	1.30991	0.210109	0.690718
Q08AF3	Schlafen family member 5	SLFN5	May have a role in hematopoietic cell differentiation.	3.22399	0.932621	0.365917	0.920194	3.84485	1.28428	0.2187	0.697462
Q9UKG1	DCC-interacting protein 13-alpha	APPL1	Adapter protein that interacts with proteins involved in different cellular signaling pathways. Required for the regulation of cell proliferation in response to extracellular signals from an early endosomal compartment. Links Rab5 to nuclear signal transduction. Involved in the regulation of the insulin receptor signaling pathway.	-12.1509	-4.2119	0.000768666	0.0520013	3.83548	1.53518	0.145748	0.620409
Q96PE2	Rho guanine nucleotide exchange factor 17	ARHGEF17	Acts as guanine nucleotide exchange factor (GEF) for RhoA GTPases.	-5.1279e-16	-1.45228e-16	1	1	3.81013	1.24601	0.232043	0.707556
Q16671	Anti-Muellerian hormone type-2 receptor	AMHR2	On ligand binding, forms a receptor complex consisting of two type II and two type I transmembrane serine/threonine kinases. Type II receptors phosphorylate and activate type I receptors which autophosphorylate, then bind and activate SMAD transcriptional regulators. Receptor for anti-Muellerian hormone.	-5.1279e-16	-1.8355e-16	1	1	3.78083	1.56268	0.139162	0.617123
P62487	DNA-directed RNA polymerase II subunit RPB7	POLR2G	DNA-dependent RNA polymerase catalyzes the transcription of DNA into RNA using the four ribonucleoside triphosphates as substrates. Component of RNA polymerase II which synthesizes mRNA precursors and many functional non-coding RNAs. Pol II is the central component of the basal RNA polymerase II transcription machinery. It is composed of mobile elements that move relative to each other. RPB7 is p…	0.181638	0.044315	0.965243	1	3.75709	1.05844	0.306754	0.768369
Q8TCU4	Alstrom syndrome protein 1	ALMS1	Involved in PCM1-dependent intracellular transport. Required, directly or indirectly, for the localization of NCAPD2 to the proximal ends of centrioles. Required for proper formation and/or maintenance of primary cilia (PC), microtubule-based structures that protrude from the surface of epithelial cells.	-3.84593e-16	-9.93971e-17	1	1	3.75662	1.12109	0.280036	0.748321
Q9UI12	V-type proton ATPase subunit H	ATP6V1H	Subunit of the peripheral V1 complex of vacuolar ATPase. Subunit H activates the ATPase activity of the enzyme and couples ATPase activity to proton flow. Vacuolar ATPase is responsible for acidifying a variety of intracellular compartments in eukaryotic cells, thus providing most of the energy required for transport processes in the vacuolar system (By similarity). Involved in the endocytosis me…	-3.85327	-1.85483	0.0835622	0.62331	3.73896	2.07824	0.0554324	0.434058
Q96DA2	Ras-related protein Rab-39B	RAB39B	Small GTPases Rab involved in autophagy (PubMed:27103069). The small GTPases Rab are key regulators of intracellular membrane trafficking, from the formation of transport vesicles to their fusion with membranes. Rabs cycle between an inactive GDP-bound form and an active GTP-bound form that is able to recruit to membranes different sets of downstream effectors directly responsible for vesicle for…	-3.93969	-1.92198	0.0739898	0.613055	3.73356	2.10319	0.0528996	0.427086
Q53H96	Pyrroline-5-carboxylate reductase 3	PYCR3	Enzyme that catalyzes the last step in proline biosynthesis. Proline is synthesized from either glutamate or ornithine; both are converted to pyrroline-5-carboxylate (P5C), and then to proline via pyrroline-5-carboxylate reductases (PYCRs). PYCRL is exclusively linked to the conversion of ornithine to proline.	0.471558	0.119968	0.906115	1	3.63365	1.06743	0.302805	0.768369
Q7Z3H0	Photoreceptor ankyrin repeat protein	ANKRD33	Acts as a transcriptional repressor for CRX-activated photoreceptor gene regulation.	-3.69205	-1	0.33331	0.919636	3.60562	1.12767	0.277332	0.746752
Q01581	Hydroxymethylglutaryl-CoA synthase, cytoplasmic	HMGCS1	This enzyme condenses acetyl-CoA with acetoacetyl-CoA to form HMG-CoA, which is the substrate for HMG-CoA reductase.	-1.21604	-2.34875	0.0330955	0.451293	3.48101	7.76359	1.31835e-06	0.000452358
Q15388	Mitochondrial import receptor subunit TOM20 homolog	TOMM20	Central component of the receptor complex responsible for the recognition and translocation of cytosolically synthesized mitochondrial preproteins. Together with TOM22 functions as the transit peptide receptor at the surface of the mitochondrion outer membrane and facilitates the movement of preproteins into the TOM40 translocation pore (By similarity).	-3.64542	-1.58416	0.134198	0.7241	3.476	1.74422	0.101757	0.54701
Q8NHS2	Putative aspartate aminotransferase, cytoplasmic 2	GOT1L1		-7.97204	-2.19885	0.0441448	0.490597	3.38216	1.07718	0.29857	0.768369
Q86V40	Metalloprotease TIKI1	TRABD2A	Metalloprotease that acts as a negative regulator of the Wnt signaling pathway by mediating the cleavage of the 8 N-terminal residues of a subset of Wnt proteins. Following cleavage, Wnt proteins become oxidized and form large disulfide-bond oligomers, leading to their inactivation. Able to cleave WNT3A, WNT5, but not WNT11. Required for head formation.	-7.4172	-1.54761	0.142738	0.73895	3.35458	0.80822	0.431709	0.848275
Q12824	SWI/SNF-related matrix-associated actin-dependent regulator of chromatin subfamily B member 1	SMARCB1	Core component of the BAF (hSWI/SNF) complex. This ATP-dependent chromatin-remodeling complex plays important roles in cell proliferation and differentiation, in cellular antiviral activities and inhibition of tumor formation. The BAF complex is able to create a stable, altered form of chromatin that constrains fewer negative supercoils than normal. This change in supercoiling would be due to the…	-3.61303	-1.55791	0.140286	0.736451	3.34751	1.66672	0.116495	0.580813
P0CB38	Polyadenylate-binding protein 4-like	PABPC4L	May bind RNA.	-1.02558e-15	-3.37419e-16	1	1	3.33286	1.26615	0.224941	0.70058
O14944	Proepiregulin	EREG	Ligand of the EGF receptor/EGFR and ERBB4. Stimulates EGFR and ERBB4 tyrosine phosphorylation (PubMed:9419975). Contributes to inflammation, wound healing, tissue repair, and oocyte maturation by regulating angiogenesis and vascular remodeling and by stimulating cell proliferation (PubMed:24631357).	3.56246	0.876145	0.394889	0.928728	3.31252	0.940707	0.361892	0.801797
Q9UH17	DNA dC->dU-editing enzyme APOBEC-3B	APOBEC3B	DNA deaminase (cytidine deaminase) which acts as an inhibitor of retrovirus replication and retrotransposon mobility via deaminase-dependent and -independent mechanisms. After the penetration of retroviral nucleocapsids into target cells of infection and the initiation of reverse transcription, it can induce the conversion of cytosine to uracil in the minus-sense single-strand viral DNA, leading …	-3.54765	-1.17591	0.258122	0.859886	3.25684	1.24651	0.231862	0.707556
O76070	Gamma-synuclein	SNCG	Plays a role in neurofilament network integrity. May be involved in modulating axonal architecture during development and in the adult. In vitro, increases the susceptibility of neurofilament-H to calcium-dependent proteases (By similarity). May also function in modulating the keratin network in skin. Activates the MAPK and Elk-1 signal transduction pathway (By similarity).	-3.35888	-0.676613	0.509044	1	3.19226	0.742531	0.469338	0.871271
P62714	Serine/threonine-protein phosphatase 2A catalytic subunit beta isoform	PPP2CB	PP2A can modulate the activity of phosphorylase B kinase casein kinase 2, mitogen-stimulated S6 kinase, and MAP-2 kinase.	11.1124	15.0093	2.18775e-10	6.67264e-08	3.17287	4.94846	0.000179688	0.0159677
P35913	Rod cGMP-specific 3',5'-cyclic phosphodiesterase subunit beta	PDE6B	This protein participates in processes of transmission and amplification of the visual signal. Necessary for the formation of a functional phosphodiesterase holoenzyme.	-5.57604	-1.31725	0.207699	0.82208	3.14047	0.856657	0.405233	0.833203
Q00526	Cyclin-dependent kinase 3	CDK3	Serine/threonine-protein kinase that plays a critical role in the control of the eukaryotic cell cycle; involved in G0-G1 and G1-S cell cycle transitions. Interacts with CCNC/cyclin-C during interphase. Phosphorylates histone H1, ATF1, RB1 and CABLES1. ATF1 phosphorylation triggers ATF1 transactivation and transcriptional activities, and promotes cell proliferation and transformation. CDK3/cyclin…	-2.3336	-1.24356	0.232917	0.846094	2.93599	1.80661	0.0911053	0.521008
Q13882	Protein-tyrosine kinase 6	PTK6	Isoform 2 inhibits PTK6 phosphorylation and PTK6 association with other tyrosine-phosphorylated proteins.	3.48098	0.803983	0.434077	0.950443	2.90152	0.77382	0.451169	0.859634
P30533	Alpha-2-macroglobulin receptor-associated protein	LRPAP1	Molecular chaperone for LDL receptor-related proteins that may regulate their ligand binding activity along the secretory pathway.	8.88824	2.48231	0.0254994	0.402275	2.87484	0.92709	0.368688	0.806912
Q92542	Nicastrin	NCSTN	Essential subunit of the gamma-secretase complex, an endoprotease complex that catalyzes the intramembrane cleavage of integral membrane proteins such as Notch receptors and APP (amyloid-beta precursor protein) (PubMed:10993067, PubMed:12679784, PubMed:25043039, PubMed:26280335). The gamma-secretase complex plays a role in Notch and Wnt signaling cascades and regulation of downstream processes vi…	-5.1466	-1.52207	0.148978	0.748025	2.8149	0.961273	0.351792	0.791889
Q9Y315	Deoxyribose-phosphate aldolase	DERA	Catalyzes a reversible aldol reaction between acetaldehyde and D-glyceraldehyde 3-phosphate to generate 2-deoxy-D-ribose 5-phosphate. Participates in stress granule (SG) assembly. May allow ATP production from extracellular deoxyinosine in conditions of energy deprivation.	-8.28005	-1.63164	0.123755	0.709199	2.79163	0.635211	0.534947	0.893299
P36268	Inactive glutathione hydrolase 2	GGT2	Isoform 1, isoform 2 and isoform 3 lack catalytic activity due to its inability to undergo the autocatalytic cleavage needed to produce a mature, enzymatically active heterodimer.	-4.09564	-1.78099	0.0953532	0.650603	2.77703	1.39441	0.183686	0.658247
P40123	Adenylyl cyclase-associated protein 2	CAP2	May have a regulatory bifunctional role.	-1.02558e-15	-4.98312e-16	1	1	2.62477	1.47263	0.161708	0.635945
A2VDJ0	Transmembrane protein 131-like	TMEM131L	Isoform 1: Membrane-associated form that antagonizes canonical Wnt signaling by triggering lysosome-dependent degradation of Wnt-activated LRP6. Regulates thymocyte proliferation.	-5.85575	-1.77173	0.0969309	0.650603	2.58318	0.902483	0.381192	0.814042
Q9P0V3	SH3 domain-binding protein 4	SH3BP4	May function in transferrin receptor internalization at the plasma membrane through a cargo-specific control of clathrin-mediated endocytosis. Alternatively, may act as a negative regulator of the amino acid-induced TOR signaling by inhibiting the formation of active Rag GTPase complexes. Preferentially binds inactive Rag GTPase complexes and prevents their interaction with the mTORC1 complex inh…	0.555591	0.155281	0.878689	1	2.57851	0.832149	0.418493	0.841586
P20338	Ras-related protein Rab-4A	RAB4A	Protein transport. Probably involved in vesicular traffic (By similarity).	-6.7595	-1.39344	0.183972	0.8041	2.56507	0.61058	0.550699	0.897666
P61421	V-type proton ATPase subunit d 1	ATP6V0D1	Subunit of the integral membrane V0 complex of vacuolar ATPase. Vacuolar ATPase is responsible for acidifying a variety of intracellular compartments in eukaryotic cells, thus providing most of the energy required for transport processes in the vacuolar system. May play a role in coupling of proton transport and ATP hydrolysis (By similarity). May play a role in cilium biogenesis through regulati…	-0.25848	-0.0689425	0.945954	1	2.53802	0.781673	0.446679	0.856513
P59190	Ras-related protein Rab-15	RAB15	May act in concert with RAB3A in regulating aspects of synaptic vesicle membrane flow within the nerve terminal.	-4.39505	-1.14019	0.272247	0.880596	2.4893	0.74569	0.467483	0.870584
O43598	2'-deoxynucleoside 5'-phosphate N-hydrolase 1	DNPH1	Catalyzes the cleavage of the N-glycosidic bond of deoxyribonucleoside 5'-monophosphates to yield deoxyribose 5-phosphate and a purine or pyrimidine base. Deoxyribonucleoside 5'-monophosphates containing purine bases are preferred to those containing pyrimidine bases.	-4.65455	-0.981302	0.342146	0.920194	2.45236	0.597006	0.559487	0.904046
Q96BD8	Spindle and kinetochore-associated protein 1	SKA1	Component of the SKA1 complex, a microtubule-binding subcomplex of the outer kinetochore that is essential for proper chromosome segregation (PubMed:17093495, PubMed:19289083, PubMed:23085020). Required for timely anaphase onset during mitosis, when chromosomes undergo bipolar attachment on spindle microtubules leading to silencing of the spindle checkpoint (PubMed:17093495). The SKA1 complex is …	-8.62262	-1.54875	0.142466	0.73895	2.43398	0.50481	0.621093	0.92576
Q6P1L8	39S ribosomal protein L14, mitochondrial	MRPL14	Forms part of 2 intersubunit bridges in the assembled ribosome. Upon binding to MALSU1 intersubunit bridge formation is blocked, preventing ribosome formation and repressing translation (Probable).	-5.50342	-1.17022	0.260333	0.860141	2.4297	0.596562	0.559776	0.904046
Q9UBS0	Ribosomal protein S6 kinase beta-2	RPS6KB2	Phosphorylates specifically ribosomal protein S6.	-0.0846008	-0.0167196	0.986883	1	2.37425	0.541809	0.595978	0.913716
Q02338	D-beta-hydroxybutyrate dehydrogenase, mitochondrial	BDH1		-4.6776	-1.21863	0.241971	0.846223	2.28819	0.688354	0.501832	0.881843
Q9BY64	UDP-glucuronosyltransferase 2B28	UGT2B28	UDPGTs are of major importance in the conjugation and subsequent elimination of potentially toxic xenobiotics and endogenous compounds. This isozyme has glucuronidating capacity with steroid substrates such as 5-beta-androstane 3-alpha,17-beta-diol, estradiol, ADT, eugenol and bile acids. Only isoform 1 seems to be active.	-1.02558e-15	-3.27029e-16	1	1	2.25376	0.829839	0.419757	0.841895
P05976	Myosin light chain 1/3, skeletal muscle isoform	MYL1	Regulatory light chain of myosin. Does not bind calcium.	-3.2533	-0.893824	0.385659	0.924575	2.2446	0.712093	0.487434	0.877956
O75940	Survival of motor neuron-related-splicing factor 30	SMNDC1	Necessary for spliceosome assembly. Overexpression causes apoptosis.	-1.15378e-15	-2.58581e-16	1	1	2.17409	0.56263	0.582074	0.910731
Q9UQM7	Calcium/calmodulin-dependent protein kinase type II subunit alpha	CAMK2A	CaM-kinase II (CAMK2) is a prominent kinase in the central nervous system that may function in long-term potentiation and neurotransmitter release. Member of the NMDAR signaling complex in excitatory synapses it may regulate NMDAR-dependent potentiation of the AMPAR and synaptic plasticity (By similarity). Phosphorylates transcription factor FOXO3 on 'Ser-298' (PubMed:23805378). Activates FOXO3 t…	-1.29128	-0.583929	0.568024	1	2.17054	1.13339	0.275002	0.745784
P07864	L-lactate dehydrogenase C chain	LDHC	Possible role in sperm motility.	-0.313887	-0.0700043	0.945123	1	2.16616	0.557841	0.585257	0.910731
Q6PID6	Tetratricopeptide repeat protein 33	TTC33		-9.61481e-16	-2.53845e-16	1	1	2.1615	0.658951	0.520005	0.891192
Q96CP2	FLYWCH family member 2	FLYWCH2		-4.56763	-1.02244	0.322927	0.916901	2.16061	0.558459	0.584846	0.910731
Q9UNF1	Melanoma-associated antigen D2	MAGED2	Regulates the expression, localization to the plasma membrane and function of the sodium chloride cotransporters SLC12A1 and SLC12A3, two key components of salt reabsorption in the distal renal tubule.	-4.01613	-0.89085	0.387201	0.924575	2.13256	0.546219	0.593019	0.913716
P10636	Microtubule-associated protein tau	MAPT	Promotes microtubule assembly and stability, and might be involved in the establishment and maintenance of neuronal polarity. The C-terminus binds axonal microtubules while the N-terminus binds neural plasma membrane components, suggesting that tau functions as a linker protein between both. Axonal polarity is predetermined by TAU/MAPT localization (in the neuronal cell) in the domain of the cell…	-7.69185e-16	-2.19903e-16	1	1	2.12146	0.700335	0.494534	0.880847
O15427	Monocarboxylate transporter 4	SLC16A3	Proton-linked monocarboxylate transporter. Catalyzes the rapid transport across the plasma membrane of many monocarboxylates such as lactate, pyruvate, branched-chain oxo acids derived from leucine, valine and isoleucine, and the ketone bodies acetoacetate, beta-hydroxybutyrate and acetate (By similarity).	-0.167494	-0.566821	0.579295	1	2.11796	8.27622	6.0301e-07	0.000236466
P84077	ADP-ribosylation factor 1	ARF1	GTP-binding protein that functions as an allosteric activator of the cholera toxin catalytic subunit, an ADP-ribosyltransferase. Involved in protein trafficking among different compartments. Modulates vesicle budding and uncoating within the Golgi complex. Deactivation induces the redistribution of the entire Golgi complex to the endoplasmic reticulum, suggesting a crucial role in protein traffic…	-3.3933	-1.18617	0.25417	0.859832	2.10985	0.851618	0.407937	0.834631
Q8TAP8	Protein phosphatase 1 regulatory subunit 35	PPP1R35	Inhibits PPP1CA phosphatase activity.	-2.56395e-16	-1.04805e-16	1	1	2.10806	0.995004	0.335656	0.777463
P36537	UDP-glucuronosyltransferase 2B10	UGT2B10	UDPGT is of major importance in the conjugation and subsequent elimination of potentially toxic xenobiotics and endogenous compounds.	-1.15378e-15	-2.98184e-16	1	1	2.10389	0.627849	0.539629	0.896117
Q02978	Mitochondrial 2-oxoglutarate/malate carrier protein	SLC25A11	Catalyzes the transport of 2-oxoglutarate across the inner mitochondrial membrane in an electroneutral exchange for malate or other dicarboxylic acids, and plays an important role in several metabolic processes, including the malate-aspartate shuttle, the oxoglutarate/isocitrate shuttle, in gluconeogenesis from lactate, and in nitrogen metabolism (By similarity). Maintains mitochondrial fusion an…	-7.69185e-16	-3.16882e-16	1	1	2.09163	0.994996	0.33566	0.777463
O00264	Membrane-associated progesterone receptor component 1	PGRMC1	Component of a progesterone-binding protein complex (PubMed:28396637). Binds progesterone (PubMed:25675345). Has many reported cellular functions (heme homeostasis, interaction with CYPs).	-2.29776	-0.939399	0.362541	0.920194	2.06855	0.976523	0.344431	0.786574
Q9NP92	39S ribosomal protein S30, mitochondrial	MRPS30		-3.95374	-1.21106	0.244774	0.846223	2.0631	0.729705	0.476912	0.876286
O75717	WD repeat and HMG-box DNA-binding protein 1	WDHD1	Acts as a replication initiation factor that brings together the MCM2-7 helicase and the DNA polymerase alpha/primase complex in order to initiate DNA replication.	0.316338	0.0656313	0.948546	1	2.04912	0.490904	0.630662	0.928829
P29373	Cellular retinoic acid-binding protein 2	CRABP2	Transports retinoic acid to the nucleus. Regulates the access of retinoic acid to the nuclear retinoic acid receptors.	-0.800997	-0.317439	0.755326	1	2.01265	0.921017	0.371748	0.808911
Q8TAU0	Homeobox protein Nkx-2.3	NKX2-3	Transcription factor.	0	0	1	1	2.00768	0.726282	0.478947	0.876286
Q9BXR0	Queuine tRNA-ribosyltransferase catalytic subunit 1	QTRT1	Catalytic subunit of the queuine tRNA-ribosyltransferase (TGT) that catalyzes the base-exchange of a guanine (G) residue with queuine (Q) at position 34 (anticodon wobble position) in tRNAs with GU(N) anticodons (tRNA-Asp, -Asn, -His and -Tyr), resulting in the hypermodified nucleoside queuosine (7-(((4,5-cis-dihydroxy-2-cyclopenten-1-yl)amino)methyl)-7-deazaguanosine) (PubMed:11255023, PubMed:20…	-4.10446	-0.767561	0.454768	0.963224	2.00489	0.432929	0.671282	0.95125
Q9H173	Nucleotide exchange factor SIL1	SIL1	Required for protein translocation and folding in the endoplasmic reticulum (ER). Functions as a nucleotide exchange factor for the ER lumenal chaperone HSPA5.	-6.40988e-17	-2.77512e-17	1	1	1.99021	0.994945	0.335684	0.777463
Q9UMX2	Ornithine decarboxylase antizyme 3	OAZ3	Ornithine decarboxylase (ODC) antizyme protein that negatively regulates ODC activity and intracellular polyamine biosynthesis and uptake in response to increased intracellular polyamine levels. Binds to ODC monomers, inhibiting the assembly of the functional ODC homodimers. Does not target the ODC monomers for degradation, which allows a protein synthesis-independent restoration of ODC activity …	3.66291	0.868948	0.398688	0.930783	1.98368	0.543387	0.594919	0.913716
Q96PC5	Melanoma inhibitory activity protein 2	MIA2	Plays a role in the transport of cargos that are too large to fit into COPII-coated vesicles and require specific mechanisms to be incorporated into membrane-bound carriers and exported from the endoplasmic reticulum. Isoform 1 plays a role in the secretion of lipoproteins, pre-chylomicrons and pre-VLDLs, by participating in their export from the endoplasmic reticulum (PubMed:27138255). Thereby, …	-0.37586	-0.0804524	0.936951	1	1.97909	0.489158	0.631869	0.929518
Q8IXQ6	Poly [ADP-ribose] polymerase 9	PARP9	ADP-ribosyltransferase which, in association with E3 ligase DTX3L, plays a role in DNA damage repair and in immune responses including interferon-mediated antiviral defenses (PubMed:16809771, PubMed:23230272, PubMed:26479788, PubMed:27796300). Within the complex, enhances DTX3L E3 ligase activity which is further enhanced by PARP9 binding to poly(ADP-ribose) (PubMed:28525742). In association with…	-1.28198e-15	-4.21463e-16	1	1	1.97294	0.748967	0.465564	0.868189
Q86TI0	TBC1 domain family member 1	TBC1D1	May act as a GTPase-activating protein for Rab family protein(s). May play a role in the cell cycle and differentiation of various tissues. Involved in the trafficking and translocation of GLUT4-containing vesicles and insulin-stimulated glucose uptake into cells (By similarity).	3.76026	0.930862	0.366797	0.920194	1.90444	0.544383	0.594251	0.913716
O00743	Serine/threonine-protein phosphatase 6 catalytic subunit	PPP6C	Catalytic subunit of protein phosphatase 6 (PP6). PP6 is a component of a signaling pathway regulating cell cycle progression in response to IL2 receptor stimulation. N-terminal domain restricts G1 to S phase progression in cancer cells, in part through control of cyclin D1. Downregulates MAP3K7 kinase activation of the IL1 signaling pathway by dephosphorylation of MAP3K7. Participates also in th…	-8.66757	-1.67588	0.114662	0.685662	1.87991	0.419711	0.6807	0.953286
Q9UFH2	Dynein heavy chain 17, axonemal	DNAH17	Force generating protein of respiratory cilia. Produces force towards the minus ends of microtubules. Dynein has ATPase activity; the force-producing power stroke is thought to occur on release of ADP. Involved in sperm motility; implicated in sperm flagellar assembly (By similarity).	-11.6048	-2.78879	0.0138594	0.297218	1.87287	0.519702	0.610924	0.92021
Q69YN2	CWF19-like protein 1	CWF19L1		-3.60619	-1.2614	0.2266	0.839429	1.86264	0.752323	0.463604	0.86689
P21802	Fibroblast growth factor receptor 2	FGFR2	Tyrosine-protein kinase that acts as cell-surface receptor for fibroblast growth factors and plays an essential role in the regulation of cell proliferation, differentiation, migration and apoptosis, and in the regulation of embryonic development. Required for normal embryonic patterning, trophoblast function, limb bud development, lung morphogenesis, osteogenesis and skin development. Plays an e…	-3.80542	-1.04564	0.312434	0.908638	1.8552	0.588626	0.56495	0.904046
P53701	Cytochrome c-type heme lyase	HCCS	Links covalently the heme group to the apoprotein of cytochrome c.	-6.40988e-16	-2.98456e-16	1	1	1.85038	0.994859	0.335724	0.777463
Q9H6Q3	Src-like-adapter 2	SLA2	Adapter protein, which negatively regulates T-cell receptor (TCR) signaling. Inhibits T-cell antigen-receptor induced activation of nuclear factor of activated T-cells. May act by linking signaling proteins such as ZAP70 with CBL, leading to a CBL dependent degradation of signaling proteins.	3.48681	0.917964	0.373292	0.921286	1.84253	0.560119	0.583741	0.910731
Q16539	Mitogen-activated protein kinase 14	MAPK14	(Microbial infection) Activated by phosphorylation by M.tuberculosis EsxA in T-cells leading to inhibition of IFN-gamma production; phosphorylation is apparent within 15 minute and is inhibited by kinase-specific inhibitors SB203580 and siRNA (PubMed:21586573).	-7.13583	-1.64519	0.120905	0.703142	1.83032	0.487268	0.633176	0.930368
Q9HAT2	Sialate O-acetylesterase	SIAE	Catalyzes the removal of O-acetyl ester groups from position 9 of the parent sialic acid, N-acetylneuraminic acid.	-3.35938	-1.01713	0.325362	0.918847	1.82883	0.63938	0.532306	0.893299
Q6PIU2	Neutral cholesterol ester hydrolase 1	NCEH1	Hydrolyzes 2-acetyl monoalkylglycerol ether, the penultimate precursor of the pathway for de novo synthesis of platelet-activating factor. May be responsible for cholesterol ester hydrolysis in macrophages, thereby contributing to the development of atherosclerosis. Also involved in organ detoxification by hydrolyzing exogenous organophosphorus compounds. May contribute to cancer pathogenesis by …	-0.152485	-0.0350358	0.972517	1	1.82681	0.484669	0.634975	0.930596
A2RU54	Homeobox protein HMX2	HMX2	Transcription factor involved in specification of neuronal cell types and which is required for inner ear and hypothalamus development.	-3.68067	-1.29409	0.215379	0.825553	1.81624	0.737364	0.47238	0.872523
P81274	G-protein-signaling modulator 2	GPSM2	Plays an important role in mitotic spindle pole organization via its interaction with NUMA1 (PubMed:11781568, PubMed:15632202, PubMed:21816348). Required for cortical dynein-dynactin complex recruitment during metaphase (PubMed:22327364). Plays a role in metaphase spindle orientation (PubMed:22327364). Plays also an important role in asymmetric cell divisions (PubMed:21816348). Has guanine nucleo…	-0.0027424	-0.0006547	0.999486	1	1.80564	0.497751	0.625942	0.92576
P04183	Thymidine kinase, cytosolic	TK1		-0.554894	-1.63793	0.122425	0.705249	1.8013	6.1396	1.9698e-05	0.00329237
Q9UPU5	Ubiquitin carboxyl-terminal hydrolase 24	USP24	Protease that can remove conjugated ubiquitin from target proteins and polyubiquitin chains. Deubiquitinates DDB2, preventing its proteasomal degradation.	-3.78069	-0.94127	0.361612	0.920194	1.79442	0.515866	0.613535	0.922319
Q6PJT7	Zinc finger CCCH domain-containing protein 14	ZC3H14	Involved in poly(A) tail length control in neuronal cells. Binds the polyadenosine RNA oligonucleotides.	-5.1279e-16	-1.47139e-16	1	1	1.78813	0.592455	0.56245	0.904046
Q13601	KRR1 small subunit processome component homolog	KRR1	Required for 40S ribosome biogenesis. Involved in nucleolar processing of pre-18S ribosomal RNA and ribosome assembly (By similarity).	-4.12142	-0.928959	0.36775	0.920194	1.78381	0.464268	0.649183	0.942866
P78540	Arginase-2, mitochondrial	ARG2	May play a role in the regulation of extra-urea cycle arginine metabolism and also in down-regulation of nitric oxide synthesis. Extrahepatic arginase functions to regulate L-arginine bioavailability to nitric oxid synthase (NOS). Arginine metabolism is a critical regulator of innate and adaptive immune responses. Seems to be involved in negative regulation of the survival capacity of activated C…	-1.02558e-15	-3.57645e-16	1	1	1.74486	0.702606	0.493158	0.880011
P21964	Catechol O-methyltransferase	COMT	Catalyzes the O-methylation, and thereby the inactivation, of catecholamine neurotransmitters and catechol hormones. Also shortens the biological half-lives of certain neuroactive drugs, like L-DOPA, alpha-methyl DOPA and isoproterenol.	-4.09607	-0.748319	0.465943	0.972634	1.74285	0.367663	0.718307	0.967416
A6NNX1	RIIa domain-containing protein 1	RIIAD1		-4.48691e-16	-2.2366e-16	1	1	1.72827	0.994766	0.335768	0.777463
Q9NRW3	DNA dC->dU-editing enzyme APOBEC-3C	APOBEC3C	DNA deaminase (cytidine deaminase) which acts as an inhibitor of retrovirus replication and retrotransposon mobility via deaminase-dependent and -independent mechanisms. After the penetration of retroviral nucleocapsids into target cells of infection and the initiation of reverse transcription, it can induce the conversion of cytosine to uracil in the minus-sense single-strand viral DNA, leading …	-3.67135	-0.934533	0.364963	0.920194	1.71458	0.503959	0.621677	0.92576
Q6YHK3	CD109 antigen	CD109	Modulates negatively TGFB1 signaling in keratinocytes.	-0.884478	-0.348898	0.732059	1	1.70216	0.775319	0.45031	0.859036
Q9UDY6	Tripartite motif-containing protein 10	TRIM10	Seems to play an important role in erythropoiesis.	-7.47218	-1.84895	0.0844511	0.62493	1.69099	0.483158	0.636023	0.931137
Q9NUL7	Probable ATP-dependent RNA helicase DDX28	DDX28	Plays an essential role in facilitating the proper assembly of the mitochondrial large ribosomal subunit and its helicase activity is essential for this function (PubMed:25683708, PubMed:25683715). May be involved in RNA processing or transport. Has RNA and Mg(2+)-dependent ATPase activity (PubMed:11350955).	4.17996	0.901007	0.381951	0.92287	1.68412	0.419179	0.68108	0.953286
Q9BZV1	UBX domain-containing protein 6	UBXN6	May negatively regulate the ATPase activity of VCP, an ATP-driven segregase that associates with different cofactors to control a wide variety of cellular processes (PubMed:26475856). As a cofactor of VCP, it may play a role in the transport of CAV1 to lysosomes for degradation (PubMed:21822278, PubMed:23335559). It may also play a role in endoplasmic reticulum-associated degradation (ERAD) of mi…	-6.73697	-2.09066	0.0541577	0.53669	1.67155	0.598974	0.558209	0.904046
P54760	Ephrin type-B receptor 4	EPHB4	Receptor tyrosine kinase which binds promiscuously transmembrane ephrin-B family ligands residing on adjacent cells, leading to contact-dependent bidirectional signaling into neighboring cells. The signaling pathway downstream of the receptor is referred to as forward signaling while the signaling pathway downstream of the ephrin ligand is referred to as reverse signaling. Together with its cogna…	-1.02408	-0.417134	0.682542	1	1.66102	0.781242	0.446925	0.856513
Q9UJA3	DNA helicase MCM8	MCM8	Component of the MCM8-MCM9 complex, a complex involved in homologous recombination repair following DNA interstrand cross-links and plays a key role during gametogenesis. The MCM8-MCM9 complex probably acts as a hexameric helicase downstream of the Fanconi anemia proteins BRCA2 and RAD51 and is required to process aberrant forks into homologous recombination substrates and to orchestrate homologo…	0.465351	0.219892	0.828946	1	1.61974	0.883777	0.390886	0.822738
Q9NVV4	Poly(A) RNA polymerase, mitochondrial	MTPAP	Polymerase that creates the 3' poly(A) tail of mitochondrial transcripts. Can use all four nucleotides, but has higher activity with ATP and UTP (in vitro). Plays a role in replication-dependent histone mRNA degradation. May be involved in the terminal uridylation of mature histone mRNAs before their degradation is initiated. Might be responsible for the creation of some UAA stop codons which are…	0.404768	0.669371	0.513522	1	1.61728	3.08828	0.00756004	0.160264
Q9Y5A9	YTH domain-containing family protein 2	YTHDF2	Specifically recognizes and binds N6-methyladenosine (m6A)-containing RNAs, and regulates mRNA stability (PubMed:24284625, PubMed:26046440, PubMed:26318451). M6A is a modification present at internal sites of mRNAs and some non-coding RNAs and plays a role in mRNA stability and processing (PubMed:22575960, PubMed:24284625, PubMed:25412658, PubMed:25412661). Acts as a regulator of mRNA stability: …	-6.40988e-16	-2.15781e-16	1	1	1.59749	0.620973	0.544023	0.896498
P13473	Lysosome-associated membrane glycoprotein 2	LAMP2	Isoform LAMP-2C: Modulates chaperone-mediated autophagy. Decreases presentation of endogenous antigens by MHCII. Does not play a role in the presentation of exogenous and membrane-derived antigens by MHCII.	-5.1279e-16	-1.96182e-16	1	1	1.59498	0.7046	0.491952	0.879744
P06239	Tyrosine-protein kinase Lck	LCK	Non-receptor tyrosine-protein kinase that plays an essential role in the selection and maturation of developing T-cells in the thymus and in the function of mature T-cells. Plays a key role in T-cell antigen receptor (TCR)-linked signal transduction pathways. Constitutively associated with the cytoplasmic portions of the CD4 and CD8 surface receptors. Association of the TCR with a peptide antigen…	-1.34607e-15	-4.24274e-16	1	1	1.59211	0.579455	0.57096	0.904403
Q9Y2T7	Y-box-binding protein 2	YBX2	Major constituent of messenger ribonucleoprotein particles (mRNPs). Involved in the regulation of the stability and/or translation of germ cell mRNAs. Binds to Y-box consensus promoter element. Binds to full-length mRNA with high affinity in a sequence-independent manner. Binds to short RNA sequences containing the consensus site 5'-UCCAUCA-3' with low affinity and limited sequence specificity. I…	0.343476	0.416946	0.682676	1	1.54416	2.16444	0.0471264	0.416228
P07951	Tropomyosin beta chain	TPM2	Binds to actin filaments in muscle and non-muscle cells. Plays a central role, in association with the troponin complex, in the calcium dependent regulation of vertebrate striated muscle contraction. Smooth muscle contraction is regulated by interaction with caldesmon. In non-muscle cells is implicated in stabilizing cytoskeleton actin filaments. The non-muscle isoform may have a role in agonist-…	-1.69146	-2.1675	0.046854	0.508357	1.53015	2.26412	0.0389657	0.375334
Q6RFH5	WD repeat-containing protein 74	WDR74		-3.85413	-0.855577	0.405812	0.934339	1.52433	0.390734	0.701537	0.960216
Q93045	Stathmin-2	STMN2	Regulator of microtubule stability. When phosphorylated by MAPK8, stabilizes microtubules and consequently controls neurite length in cortical neurons. In the developing brain, negatively regulates the rate of exit from multipolar stage and retards radial migration from the ventricular zone (By similarity).	-2.24571	-1.10093	0.288437	0.891899	1.50966	0.854581	0.406345	0.833337
Q13393	Phospholipase D1	PLD1	Implicated as a critical step in numerous cellular pathways, including signal transduction, membrane trafficking, and the regulation of mitosis. May be involved in the regulation of perinuclear intravesicular membrane traffic (By similarity).	3.85519	0.821923	0.424108	0.946039	1.48846	0.36643	0.719207	0.967419
Q96B67	Arrestin domain-containing protein 3	ARRDC3	Adapter protein that plays a role in regulating cell-surface expression of adrenergic receptors and probably also other G protein-coupled receptors (PubMed:20559325, PubMed:21982743, PubMed:23208550). Plays a role in NEDD4-mediated ubiquitination and endocytosis af activated ADRB2 and subsequent ADRB2 degradation (PubMed:20559325, PubMed:23208550). May recruit NEDD4 to ADRB2 (PubMed:20559325). Al…	-2.57517	-0.657339	0.521012	1	1.48169	0.436727	0.668587	0.950667
Q6S8J3	POTE ankyrin domain family member E	POTEE		-0.66589	-1.98017	0.0665053	0.601388	1.47166	5.0533	0.000146827	0.0150108
Q96EK5	KIF1-binding protein	KIF1BP	Required for organization of axonal microtubules, and axonal outgrowth and maintenance during peripheral and central nervous system development.	-2.95544	-0.593736	0.561616	1	1.43929	0.333879	0.743135	0.981195
P00918	Carbonic anhydrase 2	CA2	Essential for bone resorption and osteoclast differentiation (By similarity). Reversible hydration of carbon dioxide. Can hydrate cyanamide to urea. Involved in the regulation of fluid secretion into the anterior chamber of the eye. Contributes to intracellular pH regulation in the duodenal upper villous epithelium during proton-coupled peptide absorption. Stimulates the chloride-bicarbonate exch…	0.436524	0.130499	0.897921	1	1.40239	0.4841	0.635369	0.930677
Q9NQA5	Transient receptor potential cation channel subfamily V member 5	TRPV5	Constitutively active calcium selective cation channel thought to be involved in Ca(2+) reabsorption in kidney and intestine (PubMed:11549322, PubMed:18768590). Required for normal Ca(2+) reabsorption in the kidney distal convoluted tubules (By similarity). The channel is activated by low internal calcium level and the current exhibits an inward rectification (PubMed:11549322, PubMed:18768590). A…	-2.77818	-1.30825	0.210656	0.822879	1.37775	0.749152	0.465456	0.868189
Q8N5X7	Eukaryotic translation initiation factor 4E type 3	EIF4E3	Recognizes and binds the 7-methylguanosine-containing mRNA cap during an early step in the initiation of protein synthesis. May act as an inhibitor of EIF4E1 activity (By similarity).	0.0771962	0.0200985	0.984232	1	1.37302	0.412776	0.685663	0.953872
Q9NY65	Tubulin alpha-8 chain	TUBA8	Tubulin is the major constituent of microtubules. It binds two moles of GTP, one at an exchangeable site on the beta chain and one at a non-exchangeable site on the alpha chain.	-1.13754	-2.51026	0.0241349	0.399099	1.36935	3.48927	0.0033346	0.107688
Q9UKC9	F-box/LRR-repeat protein 2	FBXL2	Calcium-activated substrate recognition component of the SCF (SKP1-cullin-F-box protein) E3 ubiquitin-protein ligase complex, SCF(FBXL2), which mediates the ubiquitination and subsequent proteasomal degradation of target proteins. Unlike many F-box proteins, FBXL2 does not seem to target phosphodegron within its substrates but rather calmodulin-binding motifs and is thereby antagonized by calmodu…	-1.38421	-0.461131	0.65138	1	1.3131	0.505116	0.620883	0.92576
Q58FG0	Putative heat shock protein HSP 90-alpha A5	HSP90AA5P	Putative molecular chaperone that may promote the maturation, structural maintenance and proper regulation of specific target proteins.	0.0251428	0.0786758	0.93834	1	1.2758	4.60977	0.000348117	0.0265439
P30501	HLA class I histocompatibility antigen, Cw-2 alpha chain	HLA-C	Involved in the presentation of foreign antigens to the immune system.	-2.42268	-0.953933	0.355373	0.920194	1.27433	0.579394	0.571	0.904403
P31350	Ribonucleoside-diphosphate reductase subunit M2	RRM2	Provides the precursors necessary for DNA synthesis. Catalyzes the biosynthesis of deoxyribonucleotides from the corresponding ribonucleotides. Inhibits Wnt signaling.	-0.328929	-1.35262	0.196395	0.819437	1.24634	5.91807	2.92899e-05	0.00423162
Q15392	Delta(24)-sterol reductase	DHCR24	Catalyzes the reduction of the Delta-24 double bond of sterol intermediates. Protects cells from oxidative stress by reducing caspase 3 activity during apoptosis induced by oxidative stress. Also protects against amyloid-beta peptide-induced apoptosis.	-0.407005	-0.168897	0.868154	1	1.24249	0.595369	0.560552	0.904046
Q5VZM2	Ras-related GTP-binding protein B	RRAGB	Guanine nucleotide-binding protein that plays a crucial role in the cellular response to amino acid availability through regulation of the mTORC1 signaling cascade. Forms heterodimeric Rag complexes with RRAGC or RRAGD and cycles between an inactive GDP-bound and an active GTP-bound form. In its active form participates in the relocalization of mTORC1 to the lysosomes and its subsequent activatio…	0.103234	0.0425253	0.966646	1	1.24243	0.590968	0.56342	0.904046
P30876	DNA-directed RNA polymerase II subunit RPB2	POLR2B	DNA-dependent RNA polymerase catalyzes the transcription of DNA into RNA using the four ribonucleoside triphosphates as substrates. Second largest component of RNA polymerase II which synthesizes mRNA precursors and many functional non-coding RNAs. Proposed to contribute to the polymerase catalytic activity and forms the polymerase active center together with the largest subunit. Pol II is the ce…	-1.76266	-1.58473	0.134066	0.7241	1.2343	1.28137	0.219691	0.697462
P50225	Sulfotransferase 1A1	SULT1A1	Sulfotransferase that utilizes 3'-phospho-5'-adenylyl sulfate (PAPS) as sulfonate donor to catalyze the sulfate conjugation of catecholamines, phenolic drugs and neurotransmitters. Has also estrogen sulfotransferase activity. responsible for the sulfonation and activation of minoxidil. Is Mediates the metabolic activation of carcinogenic N-hydroxyarylamines to DNA binding products and could so pa…	-1.3273	-5.68244	4.49969e-05	0.00561438	1.22703	6.06581	2.24641e-05	0.00342577
P19971	Thymidine phosphorylase	TYMP	Catalyzes the reversible phosphorolysis of thymidine. The produced molecules are then utilized as carbon and energy sources or in the rescue of pyrimidine bases for nucleotide synthesis.	-0.361652	-0.39858	0.695869	1	1.20933	1.539	0.144816	0.620357
Q9BTT6	Leucine-rich repeat-containing protein 1	LRRC1		-1.27697	-1.44253	0.169893	0.789095	1.2015	1.56724	0.138095	0.613748
Q8N387	Mucin-15	MUC15	May play a role in the cell adhesion to the extracellular matrix.	-0.0917772	-0.0380223	0.970176	1	1.19719	0.57271	0.575402	0.905145
P09493	Tropomyosin alpha-1 chain	TPM1	Binds to actin filaments in muscle and non-muscle cells (PubMed:23170982). Plays a central role, in association with the troponin complex, in the calcium dependent regulation of vertebrate striated muscle contraction (PubMed:23170982). Smooth muscle contraction is regulated by interaction with caldesmon. In non-muscle cells is implicated in stabilizing cytoskeleton actin filaments.	-1.32638	-2.69038	0.016881	0.328641	1.18415	2.77345	0.0142932	0.234822
Q8WUM4	Programmed cell death 6-interacting protein	PDCD6IP	(Microbial infection) Involved in HIV-1 virus budding. Can replace TSG101 it its role of supporting HIV-1 release; this function requires the interaction with CHMP4B. The ESCRT machinery also functions in topologically equivalent membrane fission events, such as enveloped virus budding (HIV-1 and other lentiviruses).	-0.64679	-0.951627	0.356504	0.920194	1.17529	1.99672	0.0645054	0.463269
P10721	Mast/stem cell growth factor receptor Kit	KIT	Tyrosine-protein kinase that acts as cell-surface receptor for the cytokine KITLG/SCF and plays an essential role in the regulation of cell survival and proliferation, hematopoiesis, stem cell maintenance, gametogenesis, mast cell development, migration and function, and in melanogenesis. In response to KITLG/SCF binding, KIT can activate several signaling pathways. Phosphorylates PIK3R1, PLCG1, …	2.62768	0.926512	0.368979	0.920194	1.16606	0.474752	0.641863	0.937188
Q9Y3E5	Peptidyl-tRNA hydrolase 2, mitochondrial	PTRH2	Promotes caspase-independent apoptosis by regulating the function of two transcriptional regulators, AES and TLE1.	-1.8496	-2.13789	0.0495536	0.511947	1.13581	1.51594	0.15051	0.625037
P35244	Replication protein A 14 kDa subunit	RPA3	As part of the heterotrimeric replication protein A complex (RPA/RP-A), binds and stabilizes single-stranded DNA intermediates that form during DNA replication or upon DNA stress. It prevents their reannealing and in parallel, recruits and activates different proteins and complexes involved in DNA metabolism. Thereby, it plays an essential role both in DNA replication and the cellular response to…	-1.01696	-3.36116	0.00433263	0.169901	1.13301	4.32403	0.000613956	0.0374513
O95741	Copine-6	CPNE6	Calcium-dependent phospholipid-binding protein that plays a role in calcium-mediated intracellular processes. Binds phospholipid membranes in a calcium-dependent manner (By similarity). Plays a role in dendrite formation by melanocytes (PubMed:23999003).	-0.90011	-1.89163	0.0781866	0.613055	1.12941	2.7407	0.0152637	0.24219
Q8IU81	Interferon regulatory factor 2-binding protein 1	IRF2BP1	Acts as a transcriptional corepressor in a IRF2-dependent manner; this repression is not mediated by histone deacetylase activities. May act as an E3 ligase towards JDP2, enhancing its polyubiquitination. Represses ATF2-dependent transcriptional activation.	-0.778296	-0.367037	0.718764	1	1.11756	0.608562	0.552001	0.898525
Q08170	Serine/arginine-rich splicing factor 4	SRSF4	Plays a role in alternative splice site selection during pre-mRNA splicing. Represses the splicing of MAPT/Tau exon 10.	-1.28763	-3.5457	0.00297146	0.130009	1.1112	3.53321	0.00304822	0.104748
O75792	Ribonuclease H2 subunit A	RNASEH2A	Catalytic subunit of RNase HII, an endonuclease that specifically degrades the RNA of RNA:DNA hybrids. Participates in DNA replication, possibly by mediating the removal of lagging-strand Okazaki fragment RNA primers during DNA replication. Mediates the excision of single ribonucleotides from DNA:RNA duplexes.	-0.455286	-0.858242	0.404385	0.933589	1.08256	2.3564	0.0326084	0.3579
O43852	Calumenin	CALU	Involved in regulation of vitamin K-dependent carboxylation of multiple N-terminal glutamate residues. Seems to inhibit gamma-carboxylase GGCX. Binds 7 calcium ions with a low affinity (By similarity).	0.0939658	0.407438	0.689493	1	1.08169	5.41581	7.38087e-05	0.0088089
P62820	Ras-related protein Rab-1A	RAB1A	The small GTPases Rab are key regulators of intracellular membrane trafficking, from the formation of transport vesicles to their fusion with membranes. Rabs cycle between an inactive GDP-bound form and an active GTP-bound form that is able to recruit to membranes different sets of downstream effectors directly responsible for vesicle formation, movement, tethering and fusion. RAB1A regulates ves…	-0.5198	-1.10433	0.287004	0.891899	1.05147	2.57947	0.0210499	0.276397
O75116	Rho-associated protein kinase 2	ROCK2	Protein kinase which is a key regulator of actin cytoskeleton and cell polarity. Involved in regulation of smooth muscle contraction, actin cytoskeleton organization, stress fiber and focal adhesion formation, neurite retraction, cell adhesion and motility via phosphorylation of ADD1, BRCA2, CNN1, EZR, DPYSL2, EP300, MSN, MYL9/MLC2, NPM1, RDX, PPP1R12A and VIM. Phosphorylates SORL1 and IRF4. Acts…	-0.797733	-1.58794	0.133338	0.7241	1.04721	2.40701	0.0295501	0.339394
Q96P70	Importin-9	IPO9	Functions in nuclear protein import as nuclear transport receptor. Serves as receptor for nuclear localization signals (NLS) in cargo substrates. Is thought to mediate docking of the importin/substrate complex to the nuclear pore complex (NPC) through binding to nucleoporin and the complex is subsequently translocated through the pore by an energy requiring, Ran-dependent mechanism. At the nucleo…	-0.187135	-0.315728	0.756598	1	1.0386	2.02338	0.0613996	0.44926
P30453	HLA class I histocompatibility antigen, A-34 alpha chain	HLA-A	Involved in the presentation of foreign antigens to the immune system.	-1.81466	-1.17893	0.256952	0.859832	1.02675	0.770241	0.453225	0.860828
P51116	Fragile X mental retardation syndrome-related protein 2	FXR2	RNA-binding protein.	6.38143	1.68691	0.112486	0.685662	1.02168	0.311861	0.759478	0.983357
P06703	Protein S100-A6	S100A6	May function as calcium sensor and modulator, contributing to cellular calcium signaling. May function by interacting with other proteins, such as TPR-containing proteins, and indirectly play a role in many physiological processes such as the reorganization of the actin cytoskeleton and in cell motility. Binds 2 calcium ions. Calcium binding is cooperative.	-0.44828	-0.410199	0.687511	1	1.01462	1.07206	0.300792	0.768369
Q13907	Isopentenyl-diphosphate Delta-isomerase 1	IDI1	Catalyzes the 1,3-allylic rearrangement of the homoallylic substrate isopentenyl (IPP) to its highly electrophilic allylic isomer, dimethylallyl diphosphate (DMAPP).	-0.776302	-0.316382	0.756111	1	1.0135	0.476953	0.640332	0.936447
P80303	Nucleobindin-2	NUCB2	Nesfatin-1: Anorexigenic peptide, seems to play an important role in hypothalamic pathways regulating food intake and energy homeostasis, acting in a leptin-independent manner. May also exert hypertensive roles and modulate blood pressure through directly acting on peripheral arterial resistance (By similarity).	0.0457829	0.0199673	0.984335	1	0.999987	0.503594	0.621927	0.92576
P52292	Importin subunit alpha-1	KPNA2	Functions in nuclear protein import as an adapter protein for nuclear receptor KPNB1. Binds specifically and directly to substrates containing either a simple or bipartite NLS motif. Docking of the importin/substrate complex to the nuclear pore complex (NPC) is mediated by KPNB1 through binding to nucleoporin FxFG repeats and the complex is subsequently translocated through the pore by an energy …	-0.240912	-0.713937	0.486326	0.98087	0.990218	3.38845	0.00409764	0.11814
Q9Y3C1	Nucleolar protein 16	NOP16		-0.0406426	-0.0549079	0.956943	1	0.980009	1.52881	0.14731	0.620409
P48960	CD97 antigen	CD97	Receptor potentially involved in both adhesion and signaling processes early after leukocyte activation. Plays an essential role in leukocyte migration (By similarity).	3.88603	0.999716	0.333444	0.919636	0.974217	0.289398	0.776274	0.987887
Q9NVI7	ATPase family AAA domain-containing protein 3A	ATAD3A	Essential for mitochondrial network organization, mitochondrial metabolism and cell growth at organism and cellular level. May play an important role in mitochondrial protein synthesis. May also participate in mitochondrial DNA replication. May bind to mitochondrial DNA D-loops and contribute to nucleoid stability. Required for enhanced channeling of cholesterol for hormone-dependent steroidogene…	-0.026878	-0.0523895	0.958916	1	0.972571	2.18896	0.044983	0.403524
Q96FJ2	Dynein light chain 2, cytoplasmic	DYNLL2	Acts as one of several non-catalytic accessory components of the cytoplasmic dynein 1 complex that are thought to be involved in linking dynein to cargos and to adapter proteins that regulate dynein function. Cytoplasmic dynein 1 acts as a motor for the intracellular retrograde motility of vesicles and organelles along microtubules. May play a role in changing or maintaining the spatial distribut…	1.46853	1.57797	0.135612	0.727062	0.966587	1.19929	0.249182	0.728462
Q96C19	EF-hand domain-containing protein D2	EFHD2	May regulate B-cell receptor (BCR)-induced immature and primary B-cell apoptosis. Plays a role as negative regulator of the canonical NF-kappa-B-activating branch. Controls spontaneous apoptosis through the regulation of BCL2L1 abundance.	-1.51775	-0.62695	0.540202	1	0.96479	0.460188	0.652041	0.943826
Q9H299	SH3 domain-binding glutamic acid-rich-like protein 3	SH3BGRL3	Could act as a modulator of glutaredoxin biological activity.	-0.577715	-1.90093	0.076879	0.613055	0.963855	3.66212	0.00234276	0.0945719
P30486	HLA class I histocompatibility antigen, B-48 alpha chain	HLA-B	Involved in the presentation of foreign antigens to the immune system.	0.297959	0.145122	0.886564	1	0.950094	0.534334	0.601011	0.913716
P09619	Platelet-derived growth factor receptor beta	PDGFRB	Tyrosine-protein kinase that acts as cell-surface receptor for homodimeric PDGFB and PDGFD and for heterodimers formed by PDGFA and PDGFB, and plays an essential role in the regulation of embryonic development, cell proliferation, survival, differentiation, chemotaxis and migration. Plays an essential role in blood vessel development by promoting proliferation, migration and recruitment of pericy…	3.52339	1.59186	0.132454	0.7241	0.943457	0.492192	0.629773	0.928639
Q9Y570	Protein phosphatase methylesterase 1	PPME1	Demethylates proteins that have been reversibly carboxymethylated. Demethylates PPP2CB (in vitro) and PPP2CA. Binding to PPP2CA displaces the manganese ion and inactivates the enzyme.	-0.881823	-1.43568	0.171801	0.791266	0.939201	1.76565	0.09798	0.539452
P30154	Serine/threonine-protein phosphatase 2A 65 kDa regulatory subunit A beta isoform	PPP2R1B	The PR65 subunit of protein phosphatase 2A serves as a scaffolding molecule to coordinate the assembly of the catalytic subunit and a variable regulatory B subunit.	-0.170581	-0.44375	0.663614	1	0.936675	2.81363	0.013184	0.224115
Q9GZR7	ATP-dependent RNA helicase DDX24	DDX24	ATP-dependent RNA helicase.	-0.670068	-1.04325	0.313503	0.910008	0.926437	1.66554	0.116733	0.580813
Q86V81	THO complex subunit 4	ALYREF	Acts as chaperone and promotes the dimerization of transcription factors containing basic leucine zipper (bZIP) domains and thereby promotes transcriptional activation.	2.77165	0.724783	0.479839	0.980196	0.926147	0.279653	0.783597	0.991886
P33176	Kinesin-1 heavy chain	KIF5B	Microtubule-dependent motor required for normal distribution of mitochondria and lysosomes. Can induce formation of neurite-like membrane protrusions in non-neuronal cells in a ZFYVE27-dependent manner (By similarity). Regulates centrosome and nuclear positioning during mitotic entry. During the G2 phase of the cell cycle in a BICD2-dependent manner, antagonizes dynein function and drives the sep…	-0.414857	-0.977347	0.344036	0.920194	0.924899	2.51602	0.0238624	0.295055
Q9NX02	NACHT, LRR and PYD domains-containing protein 2	NLRP2	Suppresses TNF- and CD40-induced NFKB1 activity at the level of the IKK complex, by inhibiting NFKBIA degradation induced by TNF. When associated with PYCARD, activates CASP1, leading to the secretion of mature proinflammatory cytokine IL1B. May be a component of the inflammasome, a protein complex which also includes PYCARD, CARD8 and CASP1 and whose function would be the activation of proinflam…	-0.14279	-0.0679194	0.946755	1	0.916635	0.503458	0.622021	0.92576
Q07866	Kinesin light chain 1	KLC1	Kinesin is a microtubule-associated force-producing protein that may play a role in organelle transport. The light chain may function in coupling of cargo to the heavy chain or in the modulation of its ATPase activity.	-0.541733	-1.94597	0.0708157	0.613055	0.911287	3.77986	0.00184287	0.0778259
Q9BS26	Endoplasmic reticulum resident protein 44	ERP44	Mediates thiol-dependent retention in the early secretory pathway, forming mixed disulfides with substrate proteins through its conserved CRFS motif. Inhibits the calcium channel activity of ITPR1. May have a role in the control of oxidative protein folding in the endoplasmic reticulum. Required to retain ERO1A and ERO1B in the endoplasmic reticulum.	3.88725	0.829756	0.419803	0.945807	0.908952	0.224036	0.825779	1
P16144	Integrin beta-4	ITGB4	Integrin alpha-6/beta-4 is a receptor for laminin. Plays a critical structural role in the hemidesmosome of epithelial cells. Is required for the regulation of keratinocyte polarity and motility. ITGA6:ITGB4 binds to NRG1 (via EGF domain) and this binding is essential for NRG1-ERBB signaling (PubMed:20682778). ITGA6:ITGB4 binds to IGF1 and this binding is essential for IGF1 signaling (PubMed:2235…	-0.170571	-1.02148	0.323366	0.916901	0.901935	6.2369	1.65835e-05	0.00303477
Q01433	AMP deaminase 2	AMPD2	AMP deaminase plays a critical role in energy metabolism. Catalyzes the deamination of AMP to IMP and plays an important role in the purine nucleotide cycle.	-2.87667	-0.54739	0.592235	1	0.899386	0.197616	0.846023	1
P01892	HLA class I histocompatibility antigen, A-2 alpha chain	HLA-A	Involved in the presentation of foreign antigens to the immune system.	-1.07162	-1.94648	0.07075	0.613055	0.897103	1.88156	0.079626	0.501057
P07339	Cathepsin D	CTSD	Acid protease active in intracellular protein breakdown. Plays a role in APP processing following cleavage and activation by ADAM30 which leads to APP degradation (PubMed:27333034). Involved in the pathogenesis of several diseases such as breast cancer and possibly Alzheimer disease.	-0.0381305	-0.143844	0.887556	1	0.886393	3.86113	0.00156206	0.0752254
O75607	Nucleoplasmin-3	NPM3	May act as a chaperone.	0.224825	0.364692	0.720477	1	0.873365	1.63586	0.12286	0.583173
Q92974	Rho guanine nucleotide exchange factor 2	ARHGEF2	Activates Rho-GTPases by promoting the exchange of GDP for GTP. May be involved in epithelial barrier permeability, cell motility and polarization, dendritic spine morphology, antigen presentation, leukemic cell differentiation, cell cycle regulation, innate immune response, and cancer. Binds Rac-GTPases, but does not seem to promote nucleotide exchange activity toward Rac-GTPases, which was uniq…	-0.439904	-0.917149	0.373705	0.921286	0.863393	2.07855	0.0554009	0.434058
P29317	Ephrin type-A receptor 2	EPHA2	(Microbial infection) Acts as a receptor for hepatitis C virus (HCV) in hepatocytes and facilitates its cell entry. Mediates HCV entry by promoting the formation of the CD81-CLDN1 receptor complexes that are essential for HCV entry and by enhancing membrane fusion of cells expressing HCV envelope glycoproteins.	-1.36988	-2.76043	0.0146717	0.309436	0.863244	2.00862	0.0631019	0.455828
O94973	AP-2 complex subunit alpha-2	AP2A2	Component of the adaptor protein complex 2 (AP-2). Adaptor protein complexes function in protein transport via transport vesicles in different membrane traffic pathways. Adaptor protein complexes are vesicle coat components and appear to be involved in cargo selection and vesicle formation. AP-2 is involved in clathrin-dependent endocytosis in which cargo proteins are incorporated into vesicles s…	-0.0185902	-0.026602	0.979131	1	0.860926	1.42254	0.175515	0.646697
Q13557	Calcium/calmodulin-dependent protein kinase type II subunit delta	CAMK2D	Calcium/calmodulin-dependent protein kinase involved in the regulation of Ca(2+) homeostatis and excitation-contraction coupling (ECC) in heart by targeting ion channels, transporters and accessory proteins involved in Ca(2+) influx into the myocyte, Ca(2+) release from the sarcoplasmic reticulum (SR), SR Ca(2+) uptake and Na(+) and K(+) channel transport. Targets also transcription factors and s…	-0.660154	-2.84353	0.0124133	0.28634	0.85415	4.24832	0.000714482	0.0417288
P53041	Serine/threonine-protein phosphatase 5	PPP5C	Serine/threonine-protein phosphatase that dephosphorylates a myriad of proteins involved in different signaling pathways including the kinases CSNK1E, ASK1/MAP3K5, PRKDC and RAF1, the nuclear receptors NR3C1, PPARG, ESR1 and ESR2, SMAD proteins and TAU/MAPT. Implicated in wide ranging cellular processes, including apoptosis, differentiation, DNA damage response, cell survival, regulation of ion c…	-0.996117	-0.405305	0.691027	1	0.842627	0.395891	0.697809	0.960216
P58546	Myotrophin	MTPN	Promotes dimerization of NF-kappa-B subunits and regulates NF-kappa-B transcription factor activity (By similarity). Plays a role in the regulation of the growth of actin filaments. Inhibits the activity of the F-actin-capping protein complex formed by the CAPZA1 and CAPZB heterodimer. Promotes growth of cardiomyocytes, but not cardiomyocyte proliferation. Promotes cardiac muscle hypertrophy.	0.0808687	0.020832	0.983657	1	0.839507	0.249715	0.806226	0.997801
Q99439	Calponin-2	CNN2	Thin filament-associated protein that is implicated in the regulation and modulation of smooth muscle contraction. It is capable of binding to actin, calmodulin, troponin C and tropomyosin. The interaction of calponin with actin inhibits the actomyosin Mg-ATPase activity.	-0.720532	-2.30846	0.0357783	0.46172	0.834634	3.0877	0.00756897	0.160264
P47895	Aldehyde dehydrogenase family 1 member A3	ALDH1A3	NAD-dependent aldehyde dehydrogenase that catalyzes the formation of retinoic acid (PubMed:27759097). Has high activity with all-trans retinal, and has much lower in vitro activity with acetaldehyde (PubMed:27759097). Required for the biosynthesis of normal levels of retinoic acid in the embryonic ocular and nasal regions; retinoic acid is required for normal embryonic development of the eye and …	-1.78929	-4.20672	0.000776704	0.0520013	0.833829	2.26365	0.0390013	0.375334
P23258	Tubulin gamma-1 chain	TUBG1	Tubulin is the major constituent of microtubules. The gamma chain is found at microtubule organizing centers (MTOC) such as the spindle poles or the centrosome. Pericentriolar matrix component that regulates alpha/beta chain minus-end nucleation, centrosome duplication and spindle formation.	-0.526331	-0.220416	0.828546	1	0.827428	0.400114	0.694763	0.958836
Q9Y6E0	Serine/threonine-protein kinase 24	STK24	Serine/threonine-protein kinase that acts on both serine and threonine residues and promotes apoptosis in response to stress stimuli and caspase activation. Mediates oxidative-stress-induced cell death by modulating phosphorylation of JNK1-JNK2 (MAPK8 and MAPK9), p38 (MAPK11, MAPK12, MAPK13 and MAPK14) during oxidative stress. Plays a role in a staurosporine-induced caspase-independent apoptotic …	-0.457589	-1.09378	0.291459	0.891899	0.8242	2.27487	0.0381698	0.375334
Q7Z5K2	Wings apart-like protein homolog	WAPL	Regulator of sister chromatid cohesion in mitosis which negatively regulates cohesin association with chromatin. Involved in both sister chromatid cohesion during interphase and sister-chromatid resolution during early stages of mitosis. Couples DNA replication to sister chromatid cohesion. Cohesion ensures that chromosome partitioning is accurate in both meiotic and mitotic cells and plays an im…	4.04165	0.94879	0.357898	0.920194	0.820579	0.222434	0.827003	1
Q9Y6K5	2'-5'-oligoadenylate synthase 3	OAS3	Interferon-induced, dsRNA-activated antiviral enzyme which plays a critical role in cellular innate antiviral response. In addition, it may also play a role in other cellular processes such as apoptosis, cell growth, differentiation and gene regulation. Synthesizes preferentially dimers of 2'-5'-oligoadenylates (2-5A) from ATP which then bind to the inactive monomeric form of ribonuclease L (RNas…	0.177968	0.628016	0.539522	1	0.820061	3.34153	0.00450999	0.120626
P36952	Serpin B5	SERPINB5	Tumor suppressor. It blocks the growth, invasion, and metastatic properties of mammary tumors. As it does not undergo the S (stressed) to R (relaxed) conformational transition characteristic of active serpins, it exhibits no serine protease inhibitory activity.	0.384158	0.768744	0.454087	0.962523	0.818414	1.8911	0.0782621	0.498444
P06493	Cyclin-dependent kinase 1	CDK1	(Microbial infection) Acts as a receptor for hepatitis C virus (HCV) in hepatocytes and facilitates its cell entry.	-0.572386	-2.20783	0.0433964	0.48821	0.808222	3.59978	0.00266068	0.100049
P29323	Ephrin type-B receptor 2	EPHB2	Receptor tyrosine kinase which binds promiscuously transmembrane ephrin-B family ligands residing on adjacent cells, leading to contact-dependent bidirectional signaling into neighboring cells. The signaling pathway downstream of the receptor is referred to as forward signaling while the signaling pathway downstream of the ephrin ligand is referred to as reverse signaling. Functions in axon guida…	-0.804736	-0.430243	0.673191	1	0.806558	0.497926	0.625821	0.92576
Q9BUL8	Programmed cell death protein 10	PDCD10	Promotes cell proliferation. Modulates apoptotic pathways. Increases mitogen-activated protein kinase activity and STK26 activity (PubMed:27807006). Important for cell migration, and for normal structure and assembly of the Golgi complex (PubMed:27807006). Important for KDR/VEGFR2 signaling. Increases the stability of KDR/VEGFR2 and prevents its breakdown. Required for normal cardiovascular devel…	-0.797795	-2.76464	0.0145483	0.309436	0.805381	3.22268	0.00574869	0.130414
Q96I25	Splicing factor 45	RBM17	Splice factor that binds to the single-stranded 3'AG at the exon/intron border and promotes its utilization in the second catalytic step. Involved in the regulation of alternative splicing and the utilization of cryptic splice sites. Promotes the utilization of a cryptic splice site created by the beta-110 mutation in the HBB gene. The resulting frameshift leads to sickle cell anemia.	-0.392849	-0.621553	0.543651	1	0.79786	1.45763	0.165743	0.63889
P04899	Guanine nucleotide-binding protein G(i) subunit alpha-2	GNAI2	Isoform sGi2: Regulates the cell surface density of dopamine receptors DRD2 by sequestrating them as an intracellular pool.	-0.806656	-2.26569	0.0388487	0.471295	0.79389	2.57479	0.0212458	0.276397
P51784	Ubiquitin carboxyl-terminal hydrolase 11	USP11	Protease that can remove conjugated ubiquitin from target proteins and polyubiquitin chains (PubMed:12084015, PubMed:15314155, PubMed:17897950, PubMed:19874889, PubMed:20233726, PubMed:24724799). Inhibits the degradation of target proteins by the proteasome (PubMed:12084015). Cleaves preferentially 'Lys-6' and 'Lys-63'-linked ubiquitin chains. Has lower activity with 'Lys-11' and 'Lys-33'-linked …	-0.0443532	-0.140146	0.890426	1	0.793657	2.89573	0.0111721	0.204431
Q9ULC5	Long-chain-fatty-acid--CoA ligase 5	ACSL5	Acyl-CoA synthetases (ACSL) activate long-chain fatty acids for both synthesis of cellular lipids, and degradation via beta-oxidation. ACSL5 may activate fatty acids from exogenous sources for the synthesis of triacylglycerol destined for intracellular storage (By similarity). Utilizes a wide range of saturated fatty acids with a preference for C16-C18 unsaturated fatty acids (By similarity). It …	-6.55561	-1.42795	0.173977	0.798212	0.784688	0.197364	0.846216	1
P07108	Acyl-CoA-binding protein	DBI	Binds medium- and long-chain acyl-CoA esters with very high affinity and may function as an intracellular carrier of acyl-CoA esters. It is also able to displace diazepam from the benzodiazepine (BZD) recognition site located on the GABA type A receptor. It is therefore possible that this protein also acts as a neuropeptide to modulate the action of the GABA receptor.	-0.263354	-0.0736765	0.94225	1	0.783355	0.253056	0.803691	0.997801
O95573	Long-chain-fatty-acid--CoA ligase 3	ACSL3	Acyl-CoA synthetases (ACSL) activates long-chain fatty acids for both synthesis of cellular lipids, and degradation via beta-oxidation. ACSL3 mediates hepatic lipogenesis (By similarity). Preferentially uses myristate, laurate, arachidonate and eicosapentaenoate as substrates (By similarity). Has mainly an anabolic role in energy metabolism. Required for the incorporation of fatty acids into phos…	0.0551209	0.108493	0.915055	1	0.780004	1.77277	0.0967533	0.538698
Q14353	Guanidinoacetate N-methyltransferase	GAMT	Converts guanidinoacetate to creatine, using S-adenosylmethionine as the methyl donor (PubMed:26003046, PubMed:24415674, PubMed:26319512). Important in nervous system development (PubMed:24415674).	-0.7398	-0.916915	0.373824	0.921286	0.779619	1.11575	0.282242	0.751459
Q13424	Alpha-1-syntrophin	SNTA1	Adapter protein that binds to and probably organizes the subcellular localization of a variety of membrane proteins. May link various receptors to the actin cytoskeleton and the extracellular matrix via the dystrophin glycoprotein complex. Plays an important role in synapse formation and in the organization of UTRN and acetylcholine receptors at the neuromuscular synapse. Binds to phosphatidylino…	-0.525223	-0.254666	0.80247	1	0.764748	0.42817	0.674666	0.951619
P13987	CD59 glycoprotein	CD59	The soluble form from urine retains its specific complement binding activity, but exhibits greatly reduced ability to inhibit MAC assembly on cell membranes.	-0.608943	-1.41331	0.178161	0.799823	0.764497	2.04884	0.0585612	0.442839
P51570	Galactokinase	GALK1	Major enzyme for galactose metabolism.	-0.476813	-1.59517	0.131711	0.7241	0.757906	2.92781	0.0104704	0.198411
P49790	Nuclear pore complex protein Nup153	NUP153	Component of the nuclear pore complex (NPC), a complex required for the trafficking across the nuclear envelope. Functions as a scaffolding element in the nuclear phase of the NPC essential for normal nucleocytoplasmic transport of proteins and mRNAs. Involved in the quality control and retention of unspliced mRNAs in the nucleus; in association with TPR, regulates the nuclear export of unspliced…	-0.592027	-0.278549	0.784428	1	0.75764	0.411616	0.686495	0.953872
Q9H0A0	RNA cytidine acetyltransferase	NAT10	RNA cytidine acetyltransferase with specificity toward both 18S rRNA and tRNAs (PubMed:25411247, PubMed:25653167). Catalyzes the formation of N(4)-acetylcytidine (ac4C) at position 1842 in 18S rRNA (PubMed:25411247). May also catalyze the formation of ac4C at position 1337 in 18S rRNA (By similarity). Required for early nucleolar cleavages of precursor rRNA at sites A0, A1 and A2 during 18S rRNA …	-0.938451	-1.21768	0.242324	0.846223	0.75725	1.13456	0.274523	0.745784
P62851	40S ribosomal protein S25	RPS25		-1.05881	-2.67519	0.0174006	0.334493	0.75713	2.20891	0.0433072	0.394944
P15259	Phosphoglycerate mutase 2	PGAM2	Interconversion of 3- and 2-phosphoglycerate with 2,3-bisphosphoglycerate as the primer of the reaction. Can also catalyze the reaction of EC 5.4.2.4 (synthase), but with a reduced activity.	-1.04878	-2.15456	0.0480164	0.510872	0.752465	1.78496	0.0946832	0.531504
Q9BYC2	Succinyl-CoA:3-ketoacid coenzyme A transferase 2, mitochondrial	OXCT2	Key enzyme for ketone body catabolism. Transfers the CoA moiety from succinate to acetoacetate. Formation of the enzyme-CoA intermediate proceeds via an unstable anhydride species formed between the carboxylate groups of the enzyme and substrate (By similarity).	-0.85875	-0.341048	0.73784	1	0.732322	0.335831	0.741692	0.980515
Q9NXH9	tRNA (guanine(26)-N(2))-dimethyltransferase	TRMT1	Dimethylates a single guanine residue at position 26 of most tRNAs using S-adenosyl-L-methionine as donor of the methyl groups.	-0.861273	-0.379729	0.709517	1	0.731459	0.372385	0.714862	0.966172
P53007	Tricarboxylate transport protein, mitochondrial	SLC25A1	Involved in citrate-H(+)/malate exchange. Important for the bioenergetics of hepatic cells as it provides a carbon source for fatty acid and sterol biosyntheses, and NAD(+) for the glycolytic pathway.	-0.667875	-2.18898	0.044982	0.494299	0.728721	2.75789	0.0147466	0.239524
Q9P1Z2	Calcium-binding and coiled-coil domain-containing protein 1	CALCOCO1	Seems to enhance inorganic pyrphosphatase thus activating phosphogluomutase (PMG). Probably functions as component of the calphoglin complex, which is involved in linking cellular metabolism (phosphate and glucose metabolism) with other core functions including protein synthesis and degradation, calcium signaling and cell growth.	0.339802	0.361838	0.722565	1	0.724469	0.890795	0.38723	0.818336
O00541	Pescadillo homolog	PES1	Component of the PeBoW complex, which is required for maturation of 28S and 5.8S ribosomal RNAs and formation of the 60S ribosome.	0.466119	0.661559	0.518378	1	0.722914	1.18475	0.254712	0.729903
Q9Y6H1	Coiled-coil-helix-coiled-coil-helix domain-containing protein 2	CHCHD2	Transcription factor. Binds to the oxygen responsive element of COX4I2 and activates its transcription under hypoxia conditions (4% oxygen), as well as normoxia conditions (20% oxygen) (PubMed:23303788).	-0.576313	-1.05418	0.308634	0.907065	0.720802	1.52245	0.148884	0.622048
Q9NZU7	Calcium-binding protein 1	CABP1	Modulates calcium-dependent activity of inositol 1,4,5-triphosphate receptors (ITPRs)(PubMed:14570872). Inhibits agonist-induced intracellular calcium signaling (PubMed:15980432). Enhances inactivation and does not support calcium-dependent facilitation of voltage-dependent P/Q-type calcium channels (PubMed:11865310). Causes calcium-dependent facilitation and inhibits inactivation of L-type calci…	-0.117461	-0.0535525	0.958005	1	0.72048	0.379296	0.709831	0.962018
Q9Y2R4	Probable ATP-dependent RNA helicase DDX52	DDX52		-0.231245	-0.2901	0.775747	1	0.720207	1.04328	0.313487	0.768369
Q9BXS5	AP-1 complex subunit mu-1	AP1M1	Subunit of clathrin-associated adaptor protein complex 1 that plays a role in protein sorting in the trans-Golgi network (TGN) and endosomes. The AP complexes mediate the recruitment of clathrin to membranes and the recognition of sorting signals within the cytosolic tails of transmembrane cargo molecules.	3.44906	0.746977	0.466729	0.972712	0.71792	0.179536	0.859941	1
O43768	Alpha-endosulfine	ENSA	Protein phosphatase inhibitor that specifically inhibits protein phosphatase 2A (PP2A) during mitosis. When phosphorylated at Ser-67 during mitosis, specifically interacts with PPP2R2D (PR55-delta) and inhibits its activity, leading to inactivation of PP2A, an essential condition to keep cyclin-B1-CDK1 activity high during M phase (By similarity). Also acts as a stimulator of insulin secretion by…	2.97987	0.992923	0.336636	0.919636	0.717295	0.275985	0.786359	0.993622
P21926	CD9 antigen	CD9	Involved in platelet activation and aggregation. Regulates paranodal junction formation. Involved in cell adhesion, cell motility and tumor metastasis. Required for sperm-egg fusion.	-0.0268174	-0.0670559	0.947431	1	0.713742	2.06078	0.0572713	0.43791
Q13418	Integrin-linked protein kinase	ILK	Receptor-proximal protein kinase regulating integrin-mediated signal transduction (PubMed:8538749, PubMed:9736715). May act as a mediator of inside-out integrin signaling. Focal adhesion protein part of the complex ILK-PINCH. This complex is considered to be one of the convergence points of integrin- and growth factor-signaling pathway. Could be implicated in mediating cell architecture, adhesion…	-0.266145	-1.09727	0.289981	0.891899	0.711334	3.3864	0.00411485	0.11814
Q53EQ6	Tigger transposable element-derived protein 5	TIGD5		3.27499	0.875689	0.395129	0.928728	0.708633	0.218792	0.829788	1
P11217	Glycogen phosphorylase, muscle form	PYGM	Phosphorylase is an important allosteric enzyme in carbohydrate metabolism. Enzymes from different sources differ in their regulatory mechanisms and in their natural substrates. However, all known phosphorylases share catalytic and structural properties.	-0.220263	-0.38344	0.706822	1	0.702757	1.41263	0.178357	0.651918
P29144	Tripeptidyl-peptidase 2	TPP2	Component of the proteolytic cascade acting downstream of the 26S proteasome in the ubiquitin-proteasome pathway. May be able to complement the 26S proteasome function to some extent under conditions in which the latter is inhibited. Stimulates adipogenesis (By similarity).	0.21557	0.393147	0.699792	1	0.701482	1.47724	0.160483	0.632938
Q02809	Procollagen-lysine,2-oxoglutarate 5-dioxygenase 1	PLOD1	Part of a complex composed of PLOD1, P3H3 and P3H4 that catalyzes hydroxylation of lysine residues in collagen alpha chains and is required for normal assembly and cross-linkling of collagen fibrils (By similarity). Forms hydroxylysine residues in -Xaa-Lys-Gly- sequences in collagens (PubMed:8621606, PubMed:10686424, PubMed:15854030). These hydroxylysines serve as sites of attachment for carbohyd…	-0.20475	-0.657708	0.520781	1	0.696662	2.58404	0.0208599	0.276397
P49748	Very long-chain specific acyl-CoA dehydrogenase, mitochondrial	ACADVL	Active toward esters of long-chain and very long chain fatty acids such as palmitoyl-CoA, mysritoyl-CoA and stearoyl-CoA. Can accommodate substrate acyl chain lengths as long as 24 carbons, but shows little activity for substrates of less than 12 carbons.	-0.393066	-1.51737	0.15015	0.748025	0.695302	3.09934	0.00739172	0.160264
Q13895	Bystin	BYSL	Required for processing of 20S pre-rRNA precursor and biogenesis of 40S ribosomal subunits. May be required for trophinin-dependent regulation of cell adhesion during implantation of human embryos.	-1.01643	-0.465091	0.648607	1	0.695095	0.36726	0.718601	0.967416
Q9UHB6	LIM domain and actin-binding protein 1	LIMA1	Binds to actin monomers and filaments. Increases the number and size of actin stress fibers and inhibits membrane ruffling. Inhibits actin filament depolymerization. Bundles actin filaments, delays filament nucleation and reduces formation of branched filaments.	-1.95188	-3.04585	0.00824123	0.240661	0.692805	1.24835	0.231208	0.707556
O14776	Transcription elongation regulator 1	TCERG1	Transcription factor that binds RNA polymerase II and inhibits the elongation of transcripts from target promoters. Regulates transcription elongation in a TATA box-dependent manner. Necessary for TAT-dependent activation of the human immunodeficiency virus type 1 (HIV-1) promoter.	-0.63164	-0.228281	0.822538	1	0.691674	0.28865	0.776835	0.98811
Q92599	Septin-8	SEPT8	Filament-forming cytoskeletal GTPase (By similarity). May play a role in cytokinesis (Potential). May play a role in platelet secretion.	0.0595905	0.123938	0.903025	1	0.691643	1.66103	0.117647	0.580813
O95817	BAG family molecular chaperone regulator 3	BAG3	Co-chaperone for HSP70 and HSC70 chaperone proteins. Acts as a nucleotide-exchange factor (NEF) promoting the release of ADP from the HSP70 and HSC70 proteins thereby triggering client/substrate protein release. Nucleotide release is mediated via its binding to the nucleotide-binding domain (NBD) of HSPA8/HSC70 where as the substrate release is mediated via its binding to the substrate-binding do…	-0.0140434	-0.0239999	0.981172	1	0.687883	1.35744	0.194893	0.673781
Q92928	Putative Ras-related protein Rab-1C	RAB1C	Protein transport. Probably involved in vesicular traffic (By similarity).	-0.745908	-2.75719	0.0147672	0.309436	0.686809	2.93148	0.0103928	0.198411
Q99988	Growth/differentiation factor 15	GDF15	Regulates food intake, energy expenditure and body weight in response to metabolic and toxin-induced stresses (PubMed:28953886, PubMed:28846097, PubMed:28846098, PubMed:28846099, PubMed:23468844, PubMed:29046435). Binds to its receptor, GFRAL, and activates GFRAL-expressing neurons localized in the area postrema and nucleus tractus solitarius of the brainstem (PubMed:28953886, PubMed:28846097, Pu…	-1.48001	-6.31592	1.44342e-05	0.00256503	0.686618	3.38343	0.00413987	0.11814
Q08043	Alpha-actinin-3	ACTN3	F-actin cross-linking protein which is thought to anchor actin to a variety of intracellular structures. This is a bundling protein.	-1.05776	-1.13444	0.274573	0.881309	0.675649	0.83673	0.415994	0.840241
P25685	DnaJ homolog subfamily B member 1	DNAJB1	Interacts with HSP70 and can stimulate its ATPase activity. Stimulates the association between HSC70 and HIP. Negatively regulates heat shock-induced HSF1 transcriptional activity during the attenuation and recovery phase period of the heat shock response (PubMed:9499401). Stimulates ATP hydrolysis and the folding of unfolded proteins mediated by HSPA1A/B (in vitro) (PubMed:24318877).	-0.541234	-2.35856	0.0324718	0.450177	0.671443	3.37863	0.00418066	0.11814
Q8IYS1	Peptidase M20 domain-containing protein 2	PM20D2		0.116483	0.0489382	0.96162	1	0.66912	0.324609	0.75	0.982833
Q01780	Exosome component 10	EXOSC10	Putative catalytic component of the RNA exosome complex which has 3'->5' exoribonuclease activity and participates in a multitude of cellular RNA processing and degradation events. In the nucleus, the RNA exosome complex is involved in proper maturation of stable RNA species such as rRNA, snRNA and snoRNA, in the elimination of RNA processing by-products and non-coding 'pervasive' transcripts, su…	-1.05156	-0.432628	0.671496	1	0.663101	0.315015	0.757129	0.983193
Q10567	AP-1 complex subunit beta-1	AP1B1	Subunit of clathrin-associated adaptor protein complex 1 that plays a role in protein sorting in the late-Golgi/trans-Golgi network (TGN) and/or endosomes. The AP complexes mediate both the recruitment of clathrin to membranes and the recognition of sorting signals within the cytosolic tails of transmembrane cargo molecules.	-0.355034	-0.742091	0.469596	0.974332	0.658547	1.58944	0.133	0.601458
Q96BM9	ADP-ribosylation factor-like protein 8A	ARL8A	May play a role in lysosomes motility. Alternatively, may play a role in chromosome segregation (By similarity).	1.51527	1.70455	0.109084	0.673833	0.658424	0.855253	0.405985	0.833337
Q12996	Cleavage stimulation factor subunit 3	CSTF3	One of the multiple factors required for polyadenylation and 3'-end cleavage of mammalian pre-mRNAs.	-0.618114	-0.1183	0.907414	1	0.657624	0.145333	0.8864	1
E9PAV3	Nascent polypeptide-associated complex subunit alpha, muscle-specific form	NACA	Cardiac- and muscle-specific transcription factor. May act to regulate the expression of genes involved in the development of myotubes. Plays a critical role in ventricular cardiomyocyte expansion and regulates postnatal skeletal muscle growth and regeneration. Involved in the organized assembly of thick and thin filaments of myofibril sarcomeres (By similarity).	0.129162	0.391038	0.701317	1	0.654312	2.28737	0.0372624	0.373304
Q9H4E5	Rho-related GTP-binding protein RhoJ	RHOJ	GTP-binding protein with GTPase activity. Elicits the formation of F-actin-rich structures in fibroblasts and is involved in the regulation of cell morphology (By similarity).	-0.980463	-0.494297	0.628321	1	0.653285	0.380302	0.7091	0.962018
P09972	Fructose-bisphosphate aldolase C	ALDOC		-0.32041	-1.43577	0.171778	0.791266	0.652136	3.37431	0.00421774	0.11814
P58107	Epiplakin	EPPK1	Cytoskeletal linker protein that connects to intermediate filaments and controls their reorganization in response to stress (PubMed:15671067, PubMed:27206504, PubMed:23398049). In response to mechanical stress like wound healing, is associated with the machinery for cellular motility by slowing down keratinocyte migration and proliferation and accelerating keratin bundling in proliferating kerati…	0.0824592	0.317005	0.755648	1	0.649726	2.88421	0.0114352	0.204431
Q9UMX0	Ubiquilin-1	UBQLN1	Plays an important role in the regulation of different protein degradation mechanisms and pathways including ubiquitin-proteasome system (UPS), autophagy and endoplasmic reticulum-associated protein degradation (ERAD) pathway. Mediates the proteasomal targeting of misfolded or accumulated proteins for degradation by binding (via UBA domain) to their polyubiquitin chains and by interacting (via ub…	-0.188699	-0.633641	0.535944	1	0.646929	2.50841	0.0242227	0.296836
P62879	Guanine nucleotide-binding protein G(I)/G(S)/G(T) subunit beta-2	GNB2	Guanine nucleotide-binding proteins (G proteins) are involved as a modulator or transducer in various transmembrane signaling systems. The beta and gamma chains are required for the GTPase activity, for replacement of GDP by GTP, and for G protein-effector interaction.	-0.37523	-1.54563	0.143214	0.73895	0.6424	3.05551	0.00808097	0.165539
P61619	Protein transport protein Sec61 subunit alpha isoform 1	SEC61A1	Plays a crucial role in the insertion of secretory and membrane polypeptides into the ER (PubMed:28782633). Required for assembly of membrane and secretory proteins. Tightly associated with membrane-bound ribosomes, either directly or through adapter proteins. Plays a role in pronephric kidney tubule development (By similarity).	1.30748	1.88157	0.0796256	0.613055	0.640746	1.06473	0.303987	0.768369
Q7Z3Y8	Keratin, type I cytoskeletal 27	KRT27	Essential for the proper assembly of type I and type II keratin protein complexes and formation of keratin intermediate filaments in the inner root sheath (irs).	11.4001	29.942	1.06117e-14	4.85485e-12	0.635071	1.92603	0.0734445	0.489333
P68133	Actin, alpha skeletal muscle	ACTA1	Actins are highly conserved proteins that are involved in various types of cell motility and are ubiquitously expressed in all eukaryotic cells.	-0.426761	-0.880119	0.392802	0.928717	0.633603	1.50884	0.152299	0.625899
A6NHS7	MANSC domain-containing protein 4	MANSC4		0.355423	0.148001	0.884331	1	0.633364	0.304538	0.76494	0.984259
P08670	Vimentin	VIM	Involved with LARP6 in the stabilization of type I collagen mRNAs for CO1A1 and CO1A2.	-0.725747	-1.0544	0.308536	0.907065	0.631439	1.05931	0.30637	0.768369
Q13112	Chromatin assembly factor 1 subunit B	CHAF1B	Complex that is thought to mediate chromatin assembly in DNA replication and DNA repair. Assembles histone octamers onto replicating DNA in vitro. CAF-1 performs the first step of the nucleosome assembly process, bringing newly synthesized histones H3 and H4 to replicating DNA; histones H2A/H2B can bind to this chromatin precursor subsequent to DNA replication to complete the histone octamer.	-0.534059	-1.39059	0.184818	0.8041	0.630729	1.89637	0.0775176	0.498444
P09132	Signal recognition particle 19 kDa protein	SRP19	Signal-recognition-particle assembly, binds directly to 7S RNA and mediates binding of the 54 kDa subunit of the SRP.	-0.490096	-0.2176	0.8307	1	0.629849	0.322911	0.75126	0.982833
O60343	TBC1 domain family member 4	TBC1D4	May act as a GTPase-activating protein for RAB2A, RAB8A, RAB10 and RAB14. Isoform 2 promotes insulin-induced glucose transporter SLC2A4/GLUT4 translocation at the plasma membrane, thus increasing glucose uptake.	0.261567	0.836021	0.41638	0.942385	0.626716	2.31299	0.0354665	0.36595
Q969X5	Endoplasmic reticulum-Golgi intermediate compartment protein 1	ERGIC1	Possible role in transport between endoplasmic reticulum and Golgi.	0.0815734	0.25545	0.801877	1	0.625124	2.26044	0.0392426	0.375334
P09429	High mobility group protein B1	HMGB1	In the extracellular compartment (following either active secretion or passive release) involved in regulation of the inflammatory response. Fully reduced HGMB1 (which subsequently gets oxidized after release) in association with CXCL12 mediates the recruitment of inflammatory cells during the initial phase of tissue injury; the CXCL12:HMGB1 complex triggers CXCR4 homodimerization (PubMed:2237071…	-0.295608	-0.451492	0.658152	1	0.621379	1.09587	0.290572	0.759639
Q8N684	Cleavage and polyadenylation specificity factor subunit 7	CPSF7	Component of the cleavage factor Im (CFIm) complex that functions as an activator of the pre-mRNA 3'-end cleavage and polyadenylation processing required for the maturation of pre-mRNA into functional mRNAs (PubMed:8626397, PubMed:17024186, PubMed:29276085). CFIm contributes to the recruitment of multiprotein complexes on specific sequences on the pre-mRNA 3'-end, so called cleavage and polyadeny…	-0.844312	-1.81142	0.0903259	0.641414	0.620777	1.53788	0.145089	0.620357
P18085	ADP-ribosylation factor 4	ARF4	GTP-binding protein that functions as an allosteric activator of the cholera toxin catalytic subunit, an ADP-ribosyltransferase. Involved in protein trafficking; may modulate vesicle budding and uncoating within the Golgi apparatus.	-0.112123	-0.434096	0.670454	1	0.619775	2.77072	0.0143716	0.234822
Q6PKG0	La-related protein 1	LARP1	RNA-binding protein that promotes translation of specific classes of mRNAs downstream of the mTORC1 complex (PubMed:24532714, PubMed:25940091). Associates with the mRNA 5'cap in an MTOR-dependent manner and associates with mRNAs containing a 5' terminal oligopyrimidine (5'TOP) motif, which is present in mRNAs encoding for ribosomal proteins and several components of the translation machinery (Pub…	-0.391027	-0.956642	0.354049	0.920194	0.617286	1.74381	0.101829	0.54701
Q08380	Galectin-3-binding protein	LGALS3BP	Promotes integrin-mediated cell adhesion. May stimulate host defense against viruses and tumor cells.	0.643834	0.99048	0.337789	0.919636	0.613366	1.08959	0.293244	0.762992
P13797	Plastin-3	PLS3	Actin-bundling protein found in intestinal microvilli, hair cell stereocilia, and fibroblast filopodia. May play a role in the regulation of bone development.	-0.149216	-0.409501	0.688012	1	0.610588	1.9349	0.0722646	0.486192
Q9UKN8	General transcription factor 3C polypeptide 4	GTF3C4	Essential for RNA polymerase III to make a number of small nuclear and cytoplasmic RNAs, including 5S RNA, tRNA, and adenovirus-associated (VA) RNA of both cellular and viral origin. Has histone acetyltransferase activity (HAT) with unique specificity for free and nucleosomal H3. May cooperate with GTF3C5 in facilitating the recruitment of TFIIIB and RNA polymerase through direct interactions wit…	-0.118037	-0.212668	0.834475	1	0.610535	1.27018	0.223544	0.70058
Q8IWW6	Rho GTPase-activating protein 12	ARHGAP12	GTPase activator for the Rho-type GTPases by converting them to an inactive GDP-bound state.	-4.43589	-1.11148	0.284015	0.891899	0.606363	0.175438	0.863103	1
Q9UNM6	26S proteasome non-ATPase regulatory subunit 13	PSMD13	Component of the 26S proteasome, a multiprotein complex involved in the ATP-dependent degradation of ubiquitinated proteins. This complex plays a key role in the maintenance of protein homeostasis by removing misfolded or damaged proteins, which could impair cellular functions, and by removing proteins whose functions are no longer required. Therefore, the proteasome participates in numerous cell…	-0.382089	-1.02678	0.320944	0.916901	0.604915	1.87705	0.0802789	0.501057
P48449	Lanosterol synthase	LSS	Catalyzes the cyclization of (S)-2,3 oxidosqualene to lanosterol, a reaction that forms the sterol nucleus. Through the production of lanosterol may regulate lens protein aggregation and increase transparency.	0.537088	0.201204	0.843266	1	0.60366	0.261128	0.797577	0.997216
Q9P0J1	[Pyruvate dehydrogenase [acetyl-transferring]]-phosphatase 1, mitochondrial	PDP1	Catalyzes the dephosphorylation and concomitant reactivation of the alpha subunit of the E1 component of the pyruvate dehydrogenase complex.	-0.540957	-2.40075	0.0299135	0.439104	0.598254	3.06576	0.00791433	0.164582
Q9BV86	N-terminal Xaa-Pro-Lys N-methyltransferase 1	NTMT1	Distributive alpha-N-methyltransferase that methylates the N-terminus of target proteins containing the N-terminal motif [Ala/Gly/Pro/Ser]-Pro-Lys when the initiator Met is cleaved. Specifically catalyzes mono-, di- or tri-methylation of the exposed alpha-amino group of the Ala, Gly or Ser residue in the [Ala/Gly/Ser]-Pro-Lys motif and mono- or di-methylation of Pro in the Pro-Pro-Lys motif. Some…	-0.165409	-0.505975	0.620295	1	0.596523	2.10702	0.0525206	0.425278
P23497	Nuclear autoantigen Sp-100	SP100	Together with PML, this tumor suppressor is a major constituent of the PML bodies, a subnuclear organelle involved in a large number of physiological processes including cell growth, differentiation and apoptosis. Functions as a transcriptional coactivator of ETS1 and ETS2 according to PubMed:11909962. Under certain conditions, it may also act as a corepressor of ETS1 preventing its binding to DN…	-0.793712	-1.43688	0.171467	0.791266	0.594948	1.24367	0.232878	0.707556
Q16555	Dihydropyrimidinase-related protein 2	DPYSL2	Plays a role in neuronal development and polarity, as well as in axon growth and guidance, neuronal growth cone collapse and cell migration. Necessary for signaling by class 3 semaphorins and subsequent remodeling of the cytoskeleton. May play a role in endocytosis.	0.545128	1.63016	0.12407	0.709524	0.587737	2.02947	0.0607089	0.448766
Q86UY8	5'-nucleotidase domain-containing protein 3	NT5DC3		4.50643	1.45448	0.166602	0.780791	0.584991	0.218019	0.830379	1
Q14155	Rho guanine nucleotide exchange factor 7	ARHGEF7	Acts as a RAC1 guanine nucleotide exchange factor (GEF) and can induce membrane ruffling. Functions in cell migration, attachment and cell spreading. Promotes targeting of RAC1 to focal adhesions (By similarity). May function as a positive regulator of apoptosis. Downstream of NMDA receptors and CaMKK-CaMK1 signaling cascade, promotes the formation of spines and synapses in hippocampal neurons.	0.0294073	0.0635914	0.950143	1	0.584871	1.4604	0.164991	0.637889
P60953	Cell division control protein 42 homolog	CDC42	Plasma membrane-associated small GTPase which cycles between an active GTP-bound and an inactive GDP-bound state. In active state binds to a variety of effector proteins to regulate cellular responses. Involved in epithelial cell polarization processes. Regulates the bipolar attachment of spindle microtubules to kinetochores before chromosome congression in metaphase. Plays a role in the extensio…	0.080325	0.471528	0.64411	1	0.582396	3.94771	0.00131028	0.0642273
P30481	HLA class I histocompatibility antigen, B-44 alpha chain	HLA-B	Involved in the presentation of foreign antigens to the immune system.	-0.0632345	-0.316357	0.756131	1	0.581515	3.35933	0.00434883	0.118193
P22223	Cadherin-3	CDH3	Cadherins are calcium-dependent cell adhesion proteins. They preferentially interact with themselves in a homophilic manner in connecting cells; cadherins may thus contribute to the sorting of heterogeneous cell types.	-1.18872	-1.20348	0.247606	0.846424	0.579164	0.677066	0.508765	0.885579
Q7Z6Z7	E3 ubiquitin-protein ligase HUWE1	HUWE1	E3 ubiquitin-protein ligase which mediates ubiquitination and subsequent proteasomal degradation of target proteins. Regulates apoptosis by catalyzing the polyubiquitination and degradation of MCL1. Mediates monoubiquitination of DNA polymerase beta (POLB) at 'Lys-41', 'Lys-61' and 'Lys-81', thereby playing a role in base-excision repair. Also ubiquitinates the p53/TP53 tumor suppressor and core …	-0.657565	-1.21956	0.24163	0.846223	0.579082	1.24015	0.234141	0.707556
Q5VZF2	Muscleblind-like protein 2	MBNL2	Mediates pre-mRNA alternative splicing regulation. Acts either as activator or repressor of splicing on specific pre-mRNA targets. Inhibits cardiac troponin-T (TNNT2) pre-mRNA exon inclusion but induces insulin receptor (IR) pre-mRNA exon inclusion in muscle. Antagonizes the alternative splicing activity pattern of CELF proteins. RNA-binding protein that binds to 5'ACACCC-3' core sequence, termed…	-0.653708	-2.18855	0.0450181	0.494299	0.573898	2.21859	0.0425146	0.393331
P07686	Beta-hexosaminidase subunit beta	HEXB	Responsible for the degradation of GM2 gangliosides, and a variety of other molecules containing terminal N-acetyl hexosamines, in the brain and other tissues.	0.0356268	0.151681	0.881478	1	0.573444	2.81912	0.013039	0.2237
P85037	Forkhead box protein K1	FOXK1	Transcriptional regulator that binds to the upstream enhancer region (CCAC box) of myoglobin gene (By similarity). Important regulatory factor of the myogenic progenitor cell population (By similarity). Involved in the cell cycle process, promotes proliferation by repressing Foxo4 transcriptional activity and the cyclin-dependent kinase inhibitor, p21CIP, in the myogenic progenitor cells (By simi…	-0.091319	-0.0361241	0.971664	1	0.567865	0.259388	0.798894	0.997216
O75347	Tubulin-specific chaperone A	TBCA	Tubulin-folding protein; involved in the early step of the tubulin folding pathway.	-0.0807783	-0.169894	0.867384	1	0.567677	1.37865	0.188397	0.665961
Q7Z794	Keratin, type II cytoskeletal 1b	KRT77		0.00934876	0.00420953	0.996697	1	0.566743	0.29467	0.772321	0.985448
O96013	Serine/threonine-protein kinase PAK 4	PAK4	Serine/threonine protein kinase that plays a role in a variety of different signaling pathways including cytoskeleton regulation, cell migration, growth, proliferation or cell survival. Activation by various effectors including growth factor receptors or active CDC42 and RAC1 results in a conformational change and a subsequent autophosphorylation on several serine and/or threonine residues. Phosp…	-0.846151	-0.37271	0.714625	1	0.566643	0.288205	0.777169	0.98811
P51398	28S ribosomal protein S29, mitochondrial	DAP3	Involved in mediating interferon-gamma-induced cell death.	-0.661101	-1.84736	0.0846929	0.62493	0.565766	1.82554	0.0880751	0.517839
P00966	Argininosuccinate synthase	ASS1	One of the enzymes of the urea cycle, the metabolic pathway transforming neurotoxic amonia produced by protein catabolism into inocuous urea in the liver of ureotelic animals. Catalyzes the formation of arginosuccinate from aspartate, citrulline and ATP and together with ASL it is responsible for the biosynthesis of arginine in most body tissues.	-0.382831	-0.787649	0.443281	0.954824	0.565475	1.34341	0.19929	0.679069
P08779	Keratin, type I cytoskeletal 16	KRT16	Epidermis-specific type I keratin that plays a key role in skin. Acts as a regulator of innate immunity in response to skin barrier breach: required for some inflammatory checkpoint for the skin barrier maintenance.	-0.378387	-0.984389	0.340676	0.920194	0.563321	1.69222	0.111453	0.566552
Q9Y6E2	Basic leucine zipper and W2 domain-containing protein 2	BZW2	May be involved in neuronal differentiation.	-0.477567	-1.88835	0.0786531	0.613055	0.561223	2.56244	0.0217717	0.279268
P48507	Glutamate--cysteine ligase regulatory subunit	GCLM		5.12125	2.44556	0.0274055	0.420268	0.560676	0.30916	0.761491	0.98413
Q9H6S3	Epidermal growth factor receptor kinase substrate 8-like protein 2	EPS8L2	Stimulates guanine exchange activity of SOS1. May play a role in membrane ruffling and remodeling of the actin cytoskeleton. In the cochlea, is required for stereocilia maintenance in adult hair cells (By similarity).	2.94625	1.29859	0.213869	0.825553	0.559931	0.284975	0.779595	0.989361
P01236	Prolactin	PRL	Prolactin acts primarily on the mammary gland by promoting lactation.	0.273451	0.355571	0.727157	1	0.557625	0.837256	0.415707	0.840241
P62987	Ubiquitin-60S ribosomal protein L40	UBA52	60S ribosomal protein L40: Component of the 60S subunit of the ribosome. Ribosomal protein L40 is essential for translation of a subset of cellular transcripts, and especially for cap-dependent translation of vesicular stomatitis virus mRNAs.	-1.02249	-0.422001	0.679064	1	0.556531	0.265225	0.794479	0.997186
P30043	Flavin reductase (NADPH)	BLVRB	Broad specificity oxidoreductase that catalyzes the NADPH-dependent reduction of a variety of flavins, such as riboflavin, FAD or FMN, biliverdins, methemoglobin and PQQ (pyrroloquinoline quinone). Contributes to heme catabolism and metabolizes linear tetrapyrroles. Can also reduce the complexed Fe(3+) iron to Fe(2+) in the presence of FMN and NADPH. In the liver, converts biliverdin to bilirubin.	0.0178315	0.0623325	0.951128	1	0.556262	2.2453	0.0403979	0.382387
P51572	B-cell receptor-associated protein 31	BCAP31	Functions as a chaperone protein. Is one of the most abundant endoplasmic reticulum (ER) proteins. Plays a role in the export of secreted proteins in the ER, the recognition of abnormally folded protein and their targeting to the ER associated-degradation (ERAD). Also serves as a cargo receptor for the export of transmembrane proteins. May be involved in CASP8-mediated apoptosis.	-0.465839	-0.172026	0.865737	1	0.555127	0.236711	0.816112	0.999064
O95340	Bifunctional 3'-phosphoadenosine 5'-phosphosulfate synthase 2	PAPSS2	Bifunctional enzyme with both ATP sulfurylase and APS kinase activity, which mediates two steps in the sulfate activation pathway. The first step is the transfer of a sulfate group to ATP to yield adenosine 5'-phosphosulfate (APS), and the second step is the transfer of a phosphate group from ATP to APS yielding 3'-phosphoadenylylsulfate (PAPS: activated sulfate donor used by sulfotransferase). I…	-0.196278	-0.343853	0.735773	1	0.552824	1.1183	0.281187	0.749576
Q96C36	Pyrroline-5-carboxylate reductase 2	PYCR2	Housekeeping enzyme that catalyzes the last step in proline biosynthesis. In some cell types, such as erythrocytes, its primary function may be the generation of NADP(+). Can utilize both NAD and NADP. Has higher affinity for NADP, but higher catalytic efficiency with NADH (PubMed:2722838, PubMed:6894153). Involved in cellular response to oxidative stress (PubMed:25865492).	-0.871817	-1.65351	0.119184	0.700557	0.549061	1.20246	0.247989	0.727275
Q92890	Ubiquitin recognition factor in ER-associated degradation protein 1	UFD1	Essential component of the ubiquitin-dependent proteolytic pathway which degrades ubiquitin fusion proteins. The ternary complex containing UFD1, VCP and NPLOC4 binds ubiquitinated proteins and is necessary for the export of misfolded proteins from the ER to the cytoplasm, where they are degraded by the proteasome. The NPLOC4-UFD1-VCP complex regulates spindle disassembly at the end of mitosis an…	-0.243659	-1.29719	0.214339	0.825553	0.546853	3.36171	0.00432778	0.118193
P61026	Ras-related protein Rab-10	RAB10	The small GTPases Rab are key regulators of intracellular membrane trafficking, from the formation of transport vesicles to their fusion with membranes. Rabs cycle between an inactive GDP-bound form and an active GTP-bound form that is able to recruit to membranes different set of downstream effectors directly responsible for vesicle formation, movement, tethering and fusion (By similarity). That…	0.562858	1.33832	0.200904	0.819437	0.546211	1.49965	0.154641	0.627014
P11802	Cyclin-dependent kinase 4	CDK4	Ser/Thr-kinase component of cyclin D-CDK4 (DC) complexes that phosphorylate and inhibit members of the retinoblastoma (RB) protein family including RB1 and regulate the cell-cycle during G(1)/S transition. Phosphorylation of RB1 allows dissociation of the transcription factor E2F from the RB/E2F complexes and the subsequent transcription of E2F target genes which are responsible for the progressi…	-0.312161	-0.148478	0.883961	1	0.542632	0.29803	0.769806	0.984316
Q9Y5P6	Mannose-1-phosphate guanyltransferase beta	GMPPB	Catalyzes the formation of GDP-mannose, an essential precursor of glycan moieties of glycoproteins and glycolipids.	0.208366	0.0898913	0.929574	1	0.542624	0.270308	0.79064	0.994379
Q00341	Vigilin	HDLBP	Appears to play a role in cell sterol metabolism. It may function to protect cells from over-accumulation of cholesterol.	0.00096151	0.005057	0.996032	1	0.541409	3.28802	0.00503088	0.12567
Q6PCB0	von Willebrand factor A domain-containing protein 1	VWA1	Promotes matrix assembly.	0.162478	0.033023	0.974096	1	0.540444	0.126836	0.90077	1
P54920	Alpha-soluble NSF attachment protein	NAPA	Required for vesicular transport between the endoplasmic reticulum and the Golgi apparatus (Probable). Together with GNA12 promotes CDH5 localization to plasma membrane (PubMed:15980433).	-0.573979	-0.99103	0.33753	0.919636	0.538201	1.07301	0.300377	0.768369
P09417	Dihydropteridine reductase	QDPR	The product of this enzyme, tetrahydrobiopterin (BH-4), is an essential cofactor for phenylalanine, tyrosine, and tryptophan hydroxylases.	-0.143554	-0.216058	0.831879	1	0.533383	0.926966	0.368751	0.806912
P17676	CCAAT/enhancer-binding protein beta	CEBPB	Isoform 3: Acts as a dominant negative through heterodimerization with isoform 2 (PubMed:11741938). Promotes osteoblast differentiation and osteoclastogenesis (By similarity).	7.89557	2.73849	0.0153316	0.312795	0.533021	0.213472	0.833859	1
Q9NYL9	Tropomodulin-3	TMOD3	Blocks the elongation and depolymerization of the actin filaments at the pointed end. The Tmod/TM complex contributes to the formation of the short actin protofilament, which in turn defines the geometry of the membrane skeleton (By similarity).	-0.00346112	-0.0148373	0.988359	1	0.52841	2.61565	0.0195915	0.272988
P23229	Integrin alpha-6	ITGA6	Integrin alpha-6/beta-1 is a receptor for laminin on platelets. Integrin alpha-6/beta-4 is a receptor for laminin in epithelial cells and it plays a critical structural role in the hemidesmosome (By similarity). ITGA6:ITGB4 binds to NRG1 (via EGF domain) and this binding is essential for NRG1-ERBB signaling (PubMed:20682778). ITGA6:ITGB4 binds to IGF1 and this binding is essential for IGF1 signal…	-0.0732413	-0.29574	0.77152	1	0.527011	2.45722	0.0267865	0.321088
P68871	Hemoglobin subunit beta	HBB	Spinorphin: functions as an endogenous inhibitor of enkephalin-degrading enzymes such as DPP3, and as a selective antagonist of the P2RX3 receptor which is involved in pain signaling, these properties implicate it as a regulator of pain and inflammation.	0.295825	0.113237	0.911358	1	0.526909	0.232895	0.81902	0.999064
P13674	Prolyl 4-hydroxylase subunit alpha-1	P4HA1	Catalyzes the post-translational formation of 4-hydroxyproline in -Xaa-Pro-Gly- sequences in collagens and other proteins.	0.142662	0.0616154	0.95169	1	0.526887	0.262766	0.796338	0.997216
P30046	D-dopachrome decarboxylase	DDT	Tautomerization of D-dopachrome with decarboxylation to give 5,6-dihydroxyindole (DHI).	-0.0680073	-0.355343	0.727324	1	0.522396	3.15182	0.00664241	0.148239
P61769	Beta-2-microglobulin	B2M	Component of the class I major histocompatibility complex (MHC). Involved in the presentation of peptide antigens to the immune system. Exogenously applied M.tuberculosis EsxA or EsxA-EsxB (or EsxA expressed in host) binds B2M and decreases its export to the cell surface (total protein levels do not change), probably leading to defects in class I antigen presentation (PubMed:25356553).	-0.331658	-1.20757	0.246078	0.846223	0.522309	2.19592	0.0443914	0.400836
Q9Y5X1	Sorting nexin-9	SNX9	Involved in endocytosis and intracellular vesicle trafficking, both during interphase and at the end of mitosis. Required for efficient progress through mitosis and cytokinesis. Required for normal formation of the cleavage furrow at the end of mitosis. Plays a role in endocytosis via clathrin-coated pits, but also clathrin-independent, actin-dependent fluid-phase endocytosis. Plays a role in mac…	0.23013	0.890757	0.38725	0.924575	0.518423	2.31707	0.0351885	0.36595
Q9NY33	Dipeptidyl peptidase 3	DPP3	Cleaves and degrades bioactive peptides, including angiotensin, Leu-enkephalin and Met-enkephalin (PubMed:3233187, PubMed:1515063). Also cleaves Arg-Arg-beta-naphthylamide (in vitro) (PubMed:9425109, PubMed:3233187, PubMed:11209758).	0.975103	1.93163	0.0726982	0.613055	0.51621	1.18078	0.25624	0.730403
P02765	Alpha-2-HS-glycoprotein	AHSG	Promotes endocytosis, possesses opsonic properties and influences the mineral phase of bone. Shows affinity for calcium and barium ions.	0.0816361	0.168665	0.868333	1	0.516137	1.23134	0.237322	0.711189
Q9ULH0	Kinase D-interacting substrate of 220 kDa	KIDINS220	Promotes a prolonged MAP-kinase signaling by neurotrophins through activation of a Rap1-dependent mechanism. Provides a docking site for the CRKL-C3G complex, resulting in Rap1-dependent sustained ERK activation. May play an important role in regulating postsynaptic signal transduction through the syntrophin-mediated localization of receptor tyrosine kinases such as EPHA4. In cooperation with SNT…	0.832274	0.366644	0.719051	1	0.509056	0.258949	0.799226	0.997216
P35606	Coatomer subunit beta'	COPB2	This coatomer complex protein, essential for Golgi budding and vesicular trafficking, is a selective binding protein (RACK) for protein kinase C, epsilon type. It binds to Golgi membranes in a GTP-dependent manner (By similarity). Interacts with JAGN1.	0.111173	0.622438	0.543085	1	0.507251	3.27936	0.00512061	0.12567
P62993	Growth factor receptor-bound protein 2	GRB2	Isoform 2 does not bind to phosphorylated epidermal growth factor receptor (EGFR) but inhibits EGF-induced transactivation of a RAS-responsive element. Isoform 2 acts as a dominant negative protein over GRB2 and by suppressing proliferative signals, may trigger active programmed cell death.	-0.0482689	-0.0197495	0.984506	1	0.505896	0.239012	0.81436	0.999064
P60903	Protein S100-A10	S100A10	Because S100A10 induces the dimerization of ANXA2/p36, it may function as a regulator of protein phosphorylation in that the ANXA2 monomer is the preferred target (in vitro) of tyrosine-specific kinase.	0.24085	0.492752	0.629387	1	0.505643	1.19452	0.250986	0.728605
Q9Y3B4	Splicing factor 3B subunit 6	SF3B6	Involved in pre-mRNA splicing as a component of the splicing factor SF3B complex (PubMed:27720643). SF3B complex is required for 'A' complex assembly formed by the stable binding of U2 snRNP to the branchpoint sequence (BPS) in pre-mRNA (PubMed:12234937). Directly contacts the pre-mRNA branch site adenosine for the first catalytic step of splicing. Enters the spliceosome and associates with the p…	0.14752	0.354102	0.728235	1	0.503394	1.39526	0.183434	0.658204
P36871	Phosphoglucomutase-1	PGM1	This enzyme participates in both the breakdown and synthesis of glucose.	0.0701813	0.220271	0.828657	1	0.503254	1.82386	0.0883402	0.517839
O95749	Geranylgeranyl pyrophosphate synthase	GGPS1	Catalyzes the trans-addition of the three molecules of IPP onto DMAPP to form geranylgeranyl pyrophosphate, an important precursor of carotenoids and geranylated proteins.	3.63463	0.871044	0.397579	0.930783	0.50325	0.139262	0.891112	1
Q969Q0	60S ribosomal protein L36a-like	RPL36AL		-1.49322	-0.938301	0.363086	0.920194	0.502959	0.364938	0.720297	0.967419
P30487	HLA class I histocompatibility antigen, B-49 alpha chain	HLA-B	Involved in the presentation of foreign antigens to the immune system.	0.681399	1.34561	0.198595	0.819437	0.500897	1.14218	0.271442	0.745784
Q9Y2Z0	Protein SGT1 homolog	SUGT1	May play a role in ubiquitination and subsequent proteasomal degradation of target proteins.	-0.236711	-1.36297	0.193183	0.818347	0.497549	3.30805	0.00482919	0.12295
Q9UNF0	Protein kinase C and casein kinase substrate in neurons protein 2	PACSIN2	Lipid-binding protein that is able to promote the tubulation of the phosphatidic acid-containing membranes it preferentially binds. Plays a role in intracellular vesicle-mediated transport. Involved in the endocytosis of cell-surface receptors like the EGF receptor, contributing to its internalization in the absence of EGF stimulus. May also play a role in the formation of caveolae at the cell me…	0.00129356	0.0025539	0.997996	1	0.496517	1.13193	0.275595	0.745784
P35609	Alpha-actinin-2	ACTN2	F-actin cross-linking protein which is thought to anchor actin to a variety of intracellular structures. This is a bundling protein.	-0.974637	-1.06273	0.304864	0.905675	0.495541	0.623922	0.542136	0.896498
Q9H223	EH domain-containing protein 4	EHD4	ATP- and membrane-binding protein that probably controls membrane reorganization/tubulation upon ATP hydrolysis. Plays a role in early endosomal transport.	-0.733742	-2.49005	0.0251143	0.400806	0.494558	1.93799	0.0718581	0.485838
Q13425	Beta-2-syntrophin	SNTB2	Adapter protein that binds to and probably organizes the subcellular localization of a variety of membrane proteins. May link various receptors to the actin cytoskeleton and the dystrophin glycoprotein complex. May play a role in the regulation of secretory granules via its interaction with PTPRN.	-0.187005	-0.0835111	0.934559	1	0.493302	0.254375	0.802691	0.997801
Q92973	Transportin-1	TNPO1	(Microbial infection) In case of HIV-1 infection, binds and mediates the nuclear import of HIV-1 Rev.	-0.0643145	-0.280999	0.782585	1	0.492948	2.48695	0.0252679	0.305553
Q16576	Histone-binding protein RBBP7	RBBP7	Core histone-binding subunit that may target chromatin remodeling factors, histone acetyltransferases and histone deacetylases to their histone substrates in a manner that is regulated by nucleosomal DNA. Component of several complexes which regulate chromatin metabolism. These include the type B histone acetyltransferase (HAT) complex, which is required for chromatin assembly following DNA repli…	0.127039	0.51024	0.617376	1	0.492478	2.28398	0.0375064	0.374382
Q9Y6N5	Sulfide:quinone oxidoreductase, mitochondrial	SQOR	Catalyzes the oxidation of hydrogen sulfide with the help of a quinone, such as ubiquinone, giving rise to thiosulfate and ultimately to sulfane (molecular sulfur) atoms. Requires an additional electron acceptor; can use sulfite, sulfide or cyanide (in vitro).	0.18754	0.759239	0.459581	0.96826	0.487403	2.27847	0.0379067	0.375334
P48147	Prolyl endopeptidase	PREP	Cleaves peptide bonds on the C-terminal side of prolyl residues within peptides that are up to approximately 30 amino acids long.	0.120349	0.752014	0.463784	0.971823	0.487205	3.51532	0.00316174	0.106812
O75153	Clustered mitochondria protein homolog	CLUH	mRNA-binding protein involved in proper cytoplasmic distribution of mitochondria. Specifically binds mRNAs of nuclear-encoded mitochondrial proteins in the cytoplasm and regulates transport or translation of these transcripts close to mitochondria, playing a role in mitochondrial biogenesis.	-0.25749	-0.845962	0.410986	0.94013	0.485325	1.84116	0.0856423	0.516636
Q9NQR4	Omega-amidase NIT2	NIT2	Has a omega-amidase activity. The role of omega-amidase is to remove potentially toxic intermediates by converting alpha-ketoglutaramate and alpha-ketosuccinamate to biologically useful alpha-ketoglutarate and oxaloacetate, respectively. Overexpression decreases the colony-forming capacity of cultured cells by arresting cells in the G2 phase of the cell cycle.	0.593073	1.98844	0.0654982	0.599308	0.484849	1.87707	0.0802757	0.501057
Q9H488	GDP-fucose protein O-fucosyltransferase 1	POFUT1	Catalyzes the reaction that attaches fucose through an O-glycosidic linkage to a conserved serine or threonine residue found in the consensus sequence C2-X(4,5)-[S/T]-C3 of EGF domains, where C2 and C3 are the second and third conserved cysteines. Specifically uses GDP-fucose as donor substrate and proper disulfide pairing of the substrate EGF domains is required for fucose transfer. Plays a cruc…	0.00786894	0.00317014	0.997513	1	0.484559	0.225412	0.824728	1
Q13547	Histone deacetylase 1	HDAC1	Responsible for the deacetylation of lysine residues on the N-terminal part of the core histones (H2A, H2B, H3 and H4). Histone deacetylation gives a tag for epigenetic repression and plays an important role in transcriptional regulation, cell cycle progression and developmental events. Histone deacetylases act via the formation of large multiprotein complexes. Deacetylates SP proteins, SP1 and S…	-0.0156326	-0.0297558	0.976658	1	0.482605	1.06073	0.305746	0.768369
Q04446	1,4-alpha-glucan-branching enzyme	GBE1	Required for normal glycogen accumulation (PubMed:8463281, PubMed:26199317, PubMed:8613547). The alpha 1-6 branches of glycogen play an important role in increasing the solubility of the molecule (Probable).	0.235137	0.0990965	0.922386	1	0.481522	0.234327	0.817928	0.999064
Q92917	G-patch domain and KOW motifs-containing protein	GPKOW	RNA-binding protein involved in pre-mRNA splicing.	-0.59191	-1.67254	0.115327	0.686711	0.478637	1.56169	0.139394	0.617158
Q13200	26S proteasome non-ATPase regulatory subunit 2	PSMD2	Binds to the intracellular domain of tumor necrosis factor type 1 receptor. The binding domain of TRAP1 and TRAP2 resides outside the death domain of TNFR1.	-0.180092	-1.0721	0.300775	0.905293	0.477678	3.28354	0.00507713	0.12567
P49585	Choline-phosphate cytidylyltransferase A	PCYT1A	Controls phosphatidylcholine synthesis.	0.875228	0.432636	0.67149	1	0.477135	0.272341	0.789107	0.994379
P47755	F-actin-capping protein subunit alpha-2	CAPZA2	F-actin-capping proteins bind in a Ca(2+)-independent manner to the fast growing ends of actin filaments (barbed end) thereby blocking the exchange of subunits at these ends. Unlike other capping proteins (such as gelsolin and severin), these proteins do not sever actin filaments.	-1.09187	-2.30397	0.0360898	0.46172	0.476595	1.16124	0.263851	0.740564
O60832	H/ACA ribonucleoprotein complex subunit 4	DKC1	Isoform 3: Promotes cell to cell and cell to substratum adhesion, increases the cell proliferation rate and leads to cytokeratin hyper-expression (when overexpressed in HeLa cells).	-1.02623	-1.22205	0.240715	0.846223	0.475713	0.654119	0.523027	0.89224
Q07065	Cytoskeleton-associated protein 4	CKAP4	Mediates the anchoring of the endoplasmic reticulum to microtubules.	-0.0352213	-0.145151	0.886541	1	0.472496	2.24845	0.040155	0.381403
Q8IZH2	5'-3' exoribonuclease 1	XRN1	Major 5'-3' exoribonuclease involved in mRNA decay. Required for the 5'-3'-processing of the G4 tetraplex-containing DNA and RNA substrates. The kinetic of hydrolysis is faster for G4 RNA tetraplex than for G4 DNA tetraplex and monomeric RNA tetraplex. Binds to RNA and DNA (By similarity). Plays a role in replication-dependent histone mRNA degradation. May act as a tumor suppressor protein in ost…	-0.285552	-0.0937252	0.926579	1	0.47015	0.178188	0.860981	1
O76021	Ribosomal L1 domain-containing protein 1	RSL1D1	Regulates cellular senescence through inhibition of PTEN translation. Acts as a pro-apoptotic regulator in response to DNA damage.	-0.496184	-1.89896	0.0771536	0.613055	0.469864	2.07642	0.0556221	0.434058
Q14008	Cytoskeleton-associated protein 5	CKAP5	Binds to the plus end of microtubules and regulates microtubule dynamics and microtubule organization. Acts as processive microtubule polymerase. Promotes cytoplasmic microtubule nucleation and elongation. Plays a major role in organizing spindle poles. In spindle formation protects kinetochore microtubules from depolymerization by KIF2C and has an essential role in centrosomal microtubule assemb…	-0.34166	-1.21776	0.242292	0.846223	0.46416	1.91032	0.0755776	0.495628
P23921	Ribonucleoside-diphosphate reductase large subunit	RRM1	Provides the precursors necessary for DNA synthesis. Catalyzes the biosynthesis of deoxyribonucleotides from the corresponding ribonucleotides.	-0.163654	-0.538437	0.598246	1	0.460946	1.75116	0.100518	0.544664
P11233	Ras-related protein Ral-A	RALA	Multifunctional GTPase involved in a variety of cellular processes including gene expression, cell migration, cell proliferation, oncogenic transformation and membrane trafficking. Accomplishes its multiple functions by interacting with distinct downstream effectors. Acts as a GTP sensor for GTP-dependent exocytosis of dense core vesicles. The RALA-exocyst complex regulates integrin-dependent mem…	0.0744736	0.174699	0.863673	1	0.456521	1.23657	0.235429	0.707836
Q9UBF2	Coatomer subunit gamma-2	COPG2	The coatomer is a cytosolic protein complex that binds to dilysine motifs and reversibly associates with Golgi non-clathrin-coated vesicles, which further mediate biosynthetic protein transport from the ER, via the Golgi up to the trans Golgi network. Coatomer complex is required for budding from Golgi membranes, and is essential for the retrograde Golgi-to-ER transport of dilysine-tagged protein…	-0.682229	-1.8607	0.0826836	0.621826	0.455187	1.43353	0.172406	0.644046
Q14376	UDP-glucose 4-epimerase	GALE	Catalyzes two distinct but analogous reactions: the reversible epimerization of UDP-glucose to UDP-galactose and the reversible epimerization of UDP-N-acetylglucosamine to UDP-N-acetylgalactosamine. The reaction with UDP-Gal plays a critical role in the Leloir pathway of galactose catabolism in which galactose is converted to the glycolytic intermediate glucose 6-phosphate. It contributes to the …	-0.375846	-1.85759	0.0831492	0.62192	0.454201	2.59213	0.0205282	0.276397
Q92520	Protein FAM3C	FAM3C	May be involved in retinal laminar formation. Promotes epithelial to mesenchymal transition.	-0.290321	-0.933263	0.365596	0.920194	0.453293	1.68258	0.113337	0.57312
Q6ZMU5	Tripartite motif-containing protein 72	TRIM72	Muscle-specific protein that plays a central role in cell membrane repair by nucleating the assembly of the repair machinery at injury sites. Specifically binds phosphatidylserine. Acts as a sensor of oxidation: upon membrane damage, entry of extracellular oxidative environment results in disulfide bond formation and homooligomerization at the injury site. This oligomerization acts as a nucleatio…	-1.29087	-2.24924	0.0400944	0.478069	0.451463	0.908328	0.378196	0.812323
Q15404	Ras suppressor protein 1	RSU1	Potentially plays a role in the Ras signal transduction pathway. Capable of suppressing v-Ras transformation in vitro.	-0.0521244	-0.148445	0.883987	1	0.450656	1.48197	0.159236	0.630352
Q07021	Complement component 1 Q subcomponent-binding protein, mitochondrial	C1QBP	(Microbial infection) Involved in replication of Rubella virus.	0.127833	0.273947	0.787895	1	0.448276	1.10927	0.284937	0.75239
P52294	Importin subunit alpha-5	KPNA1	Functions in nuclear protein import as an adapter protein for nuclear receptor KPNB1. Binds specifically and directly to substrates containing either a simple or bipartite NLS motif. Docking of the importin/substrate complex to the nuclear pore complex (NPC) is mediated by KPNB1 through binding to nucleoporin FxFG repeats and the complex is subsequently translocated through the pore by an energy …	-0.29075	-0.882348	0.391634	0.928717	0.44432	1.55699	0.140504	0.617438
P00387	NADH-cytochrome b5 reductase 3	CYB5R3	Desaturation and elongation of fatty acids, cholesterol biosynthesis, drug metabolism, and, in erythrocyte, methemoglobin reduction.	-0.142605	-0.936981	0.363743	0.920194	0.44342	3.36418	0.00430595	0.118193
P40938	Replication factor C subunit 3	RFC3	The elongation of primed DNA templates by DNA polymerase delta and epsilon requires the action of the accessory proteins proliferating cell nuclear antigen (PCNA) and activator 1.	-0.0676246	-0.183969	0.856524	1	0.440143	1.38262	0.187201	0.663909
A4UGR9	Xin actin-binding repeat-containing protein 2	XIRP2	Protects actin filaments from depolymerization.	-2.54694	-0.570311	0.576986	1	0.440044	0.113778	0.910936	1
Q9BRK5	45 kDa calcium-binding protein	SDF4	Isoform 5 may be involved in the exocytosis of zymogens by pancreatic acini.	-0.392064	-1.13827	0.273019	0.880656	0.439895	1.47472	0.161152	0.634666
P42025	Beta-centractin	ACTR1B	Component of a multi-subunit complex involved in microtubule based vesicle motility. It is associated with the centrosome.	0.259641	1.4099	0.179149	0.799823	0.435621	2.73145	0.0155495	0.244811
P45877	Peptidyl-prolyl cis-trans isomerase C	PPIC	PPIases accelerate the folding of proteins. It catalyzes the cis-trans isomerization of proline imidic peptide bonds in oligopeptides.	-0.62892	-1.00649	0.330285	0.919636	0.435124	0.804072	0.434026	0.849814
Q14192	Four and a half LIM domains protein 2	FHL2	May function as a molecular transmitter linking various signaling pathways to transcriptional regulation. Negatively regulates the transcriptional repressor E4F1 and may function in cell growth. Inhibits the transcriptional activity of FOXO1 and its apoptotic function by enhancing the interaction of FOXO1 with SIRT1 and FOXO1 deacetylation.	0.432198	0.194808	0.848181	1	0.433578	0.225663	0.824537	1
Q9P0L0	Vesicle-associated membrane protein-associated protein A	VAPA	Binds to OSBPL3, which mediates recruitment of VAPA to plasma membrane sites (PubMed:25447204). The ORP3-VAPA complex stimulates RRAS signaling which in turn attenuates integrin beta-1 (ITGB1) activation at the cell surface (PubMed:25447204). With OSBPL3, may regulate ER morphology (PubMed:16143324). May play a role in vesicle trafficking (PubMed:11511104, PubMed:19289470).	-0.765606	-0.33318	0.743651	1	0.432198	0.217183	0.831019	1
Q53H82	Endoribonuclease LACTB2	LACTB2	Endoribonuclease; cleaves preferentially 3' to purine-pyrimidine dinucleotide motifs in single-stranded RNA. The cleavage product contains a free 3' -OH group. Has no activity with double-stranded RNA or DNA. Required for normal mitochondrial function and cell viability.	0.150315	0.714752	0.485836	0.980772	0.43216	2.37283	0.0315842	0.352434
P04350	Tubulin beta-4A chain	TUBB4A	Tubulin is the major constituent of microtubules. It binds two moles of GTP, one at an exchangeable site on the beta chain and one at a non-exchangeable site on the alpha chain.	-0.903649	-1.33427	0.202195	0.81953	0.430945	0.734744	0.473928	0.872523
P09471	Guanine nucleotide-binding protein G(o) subunit alpha	GNAO1	Guanine nucleotide-binding proteins (G proteins) are involved as modulators or transducers in various transmembrane signaling systems. The G(o) protein function is not clear. Stimulated by RGS14.	-0.475711	-0.159878	0.875129	1	0.426745	0.165609	0.870696	1
P20340	Ras-related protein Rab-6A	RAB6A	Protein transport. Regulator of membrane traffic from the Golgi apparatus towards the endoplasmic reticulum (ER). Has a low GTPase activity. Involved in COPI-independent retrograde transport from the Golgi to the ER (PubMed:25962623).	0.270405	0.103437	0.918999	1	0.42599	0.188161	0.853295	1
P54578	Ubiquitin carboxyl-terminal hydrolase 14	USP14	Proteasome-associated deubiquitinase which releases ubiquitin from the proteasome targeted ubiquitinated proteins. Ensures the regeneration of ubiquitin at the proteasome. Is a reversibly associated subunit of the proteasome and a large fraction of proteasome-free protein exists within the cell. Required for the degradation of the chemokine receptor CXCR4 which is critical for CXCL12-induced cell…	-0.245888	-0.216509	0.831534	1	0.424718	0.431825	0.672067	0.95125
Q16850	Lanosterol 14-alpha demethylase	CYP51A1	Catalyzes C14-demethylation of lanosterol; it transforms lanosterol into 4,4'-dimethyl cholesta-8,14,24-triene-3-beta-ol.	0.208171	0.090309	0.929247	1	0.424481	0.212637	0.834499	1
P07205	Phosphoglycerate kinase 2	PGK2	Essential for sperm motility and male fertility (PubMed:26677959). Not required for the completion of spermatogenesis (By similarity).	-0.219639	-0.479183	0.638781	1	0.423173	1.06606	0.303408	0.768369
Q9BQ52	Zinc phosphodiesterase ELAC protein 2	ELAC2	Zinc phosphodiesterase, which displays mitochondrial tRNA 3'-processing endonuclease activity. Involved in tRNA maturation, by removing a 3'-trailer from precursor tRNA.	0.00852576	0.0182851	0.985655	1	0.422925	1.04736	0.311664	0.768369
Q5JPE7	Nodal modulator 2	NOMO2	May antagonize Nodal signaling and subsequent organization of axial structures during mesodermal patterning, via its interaction with NCLN.	0.721102	1.01063	0.328362	0.919636	0.41788	0.676264	0.509259	0.885878
P23528	Cofilin-1	CFL1	Binds to F-actin and exhibits pH-sensitive F-actin depolymerizing activity. Regulates actin cytoskeleton dynamics. Important for normal progress through mitosis and normal cytokinesis. Plays a role in the regulation of cell morphology and cytoskeletal organization. Required for the up-regulation of atypical chemokine receptor ACKR2 from endosomal compartment to cell membrane, increasing its effic…	0.1317	0.803777	0.434192	0.950443	0.417515	2.94233	0.0101672	0.196541
P46379	Large proline-rich protein BAG6	BAG6	Mediates ricin-induced apoptosis.	-0.453349	-2.0246	0.0612608	0.575893	0.417482	2.15284	0.0481726	0.416228
Q4VXU2	Polyadenylate-binding protein 1-like	PABPC1L		-0.0426578	-0.0925493	0.927497	1	0.417233	1.04525	0.312606	0.768369
P02008	Hemoglobin subunit zeta	HBZ	The zeta chain is an alpha-type chain of mammalian embryonic hemoglobin.	0.123567	0.0600219	0.952938	1	0.416886	0.233826	0.81831	0.999064
Q13155	Aminoacyl tRNA synthase complex-interacting multifunctional protein 2	AIMP2	Required for assembly and stability of the aminoacyl-tRNA synthase complex (PubMed:19131329). Mediates ubiquitination and degradation of FUBP1, a transcriptional activator of MYC, leading to MYC down-regulation which is required for aveolar type II cell differentiation. Blocks MDM2-mediated ubiquitination and degradation of p53/TP53. Functions as a proapoptotic factor.	-0.048843	-0.197673	0.845979	1	0.416097	1.9445	0.0710071	0.484862
Q9Y285	Phenylalanine--tRNA ligase alpha subunit	FARSA		-0.195649	-1.1793	0.256811	0.859832	0.414285	2.88347	0.0114523	0.204431
P14635	G2/mitotic-specific cyclin-B1	CCNB1	Essential for the control of the cell cycle at the G2/M (mitosis) transition.	8.31489	2.22854	0.0417141	0.480952	0.413522	0.127977	0.899882	1
Q9P0M6	Core histone macro-H2A.2	H2AFY2	Variant histone H2A which replaces conventional H2A in a subset of nucleosomes where it represses transcription. Nucleosomes wrap and compact DNA into chromatin, limiting DNA accessibility to the cellular machineries which require DNA as a template. Histones thereby play a central role in transcription regulation, DNA repair, DNA replication and chromosomal stability. DNA accessibility is regulat…	-0.0845385	-0.127378	0.900349	1	0.412936	0.718441	0.483626	0.876286
P63000	Ras-related C3 botulinum toxin substrate 1	RAC1	Isoform B has an accelerated GEF-independent GDP/GTP exchange and an impaired GTP hydrolysis, which is restored partially by GTPase-activating proteins. It is able to bind to the GTPase-binding domain of PAK but not full-length PAK in a GTP-dependent manner, suggesting that the insertion does not completely abolish effector interaction.	-0.636038	-2.38571	0.0308026	0.445016	0.412218	1.78538	0.0946131	0.531504
Q6L8Q7	2',5'-phosphodiesterase 12	PDE12	Enzyme that cleaves 2',5'-phosphodiester bond linking adenosines of the 5'-triphosphorylated oligoadenylates, triphosphorylated oligoadenylates referred as 2-5A modulates the 2-5A system. This enzyme degraded triphosphorylated 2-5A to produce AMP and ATP. Also cleaves 3',5'-phosphodiester bond of oligoadenylates. Plays a role as a negative regulator of the The 2-5A system that is one of the major…	0.33853	1.11213	0.283747	0.891899	0.41105	1.55927	0.139966	0.617438
O75351	Vacuolar protein sorting-associated protein 4B	VPS4B	Involved in late steps of the endosomal multivesicular bodies (MVB) pathway. Recognizes membrane-associated ESCRT-III assemblies and catalyzes their disassembly, possibly in combination with membrane fission. Redistributes the ESCRT-III components to the cytoplasm for further rounds of MVB sorting. MVBs contain intraluminal vesicles (ILVs) that are generated by invagination and scission from the …	0.223093	0.411418	0.686637	1	0.40776	0.868304	0.39903	0.827294
P02100	Hemoglobin subunit epsilon	HBE1	The epsilon chain is a beta-type chain of early mammalian embryonic hemoglobin.	-0.272968	-0.6217	0.543557	1	0.407193	1.07087	0.301306	0.768369
Q9NZ01	Very-long-chain enoyl-CoA reductase	TECR	Catalyzes the last of the four reactions of the long-chain fatty acids elongation cycle. This endoplasmic reticulum-bound enzymatic process, allows the addition of 2 carbons to the chain of long- and very long-chain fatty acids/VLCFAs per cycle. This enzyme reduces the trans-2,3-enoyl-CoA fatty acid intermediate to an acyl-CoA that can be further elongated by entering a new cycle of elongation. T…	-0.0545392	-0.0195154	0.984689	1	0.404996	0.167336	0.869361	1
P30040	Endoplasmic reticulum resident protein 29	ERP29	Does not seem to be a disulfide isomerase. Plays an important role in the processing of secretory proteins within the endoplasmic reticulum (ER), possibly by participating in the folding of proteins in the ER.	0.04822	0.213035	0.834194	1	0.39802	2.03048	0.0605956	0.448766
P15121	Aldose reductase	AKR1B1	Catalyzes the NADPH-dependent reduction of a wide variety of carbonyl-containing compounds to their corresponding alcohols with a broad range of catalytic efficiencies.	-0.121509	-0.314534	0.757487	1	0.395202	1.18127	0.256051	0.730403
Q2M2I5	Keratin, type I cytoskeletal 24	KRT24		0.461099	0.45132	0.658273	1	0.392976	0.444146	0.663335	0.946529
P54762	Ephrin type-B receptor 1	EPHB1	Receptor tyrosine kinase which binds promiscuously transmembrane ephrin-B family ligands residing on adjacent cells, leading to contact-dependent bidirectional signaling into neighboring cells. The signaling pathway downstream of the receptor is referred to as forward signaling while the signaling pathway downstream of the ephrin ligand is referred to as reverse signaling. Cognate/functional ephr…	-0.269089	-0.692423	0.499347	0.991828	0.391991	1.16472	0.262485	0.737809
O00154	Cytosolic acyl coenzyme A thioester hydrolase	ACOT7	Acyl-CoA thioesterases are a group of enzymes that catalyze the hydrolysis of acyl-CoAs to the free fatty acid and coenzyme A (CoASH), providing the potential to regulate intracellular levels of acyl-CoAs, free fatty acids and CoASH. May play an important physiological function in brain. May play a regulatory role by modulating the cellular levels of fatty acyl-CoA ligands for certain transcripti…	-0.0687818	-0.373588	0.713985	1	0.389072	2.44016	0.027697	0.326301
P02786	Transferrin receptor protein 1	TFRC	(Microbial infection) Acts as a receptor for new-world arenaviruses: Guanarito, Junin and Machupo virus.	-0.458691	-2.64867	0.0183456	0.337589	0.386884	2.57964	0.0210429	0.276397
P49327	Fatty acid synthase	FASN	Fatty acid synthetase catalyzes the formation of long-chain fatty acids from acetyl-CoA, malonyl-CoA and NADPH. This multifunctional protein has 7 catalytic activities as an acyl carrier protein.	-0.0928804	-0.714613	0.48592	0.980772	0.38361	3.40805	0.00393669	0.11814
P11413	Glucose-6-phosphate 1-dehydrogenase	G6PD	Catalyzes the rate-limiting step of the oxidative pentose-phosphate pathway, which represents a route for the dissimilation of carbohydrates besides glycolysis. The main function of this enzyme is to provide reducing power (NADPH) and pentose phosphates for fatty acid and nucleic acid synthesis.	-0.142761	-0.854671	0.406297	0.934339	0.383488	2.651	0.0182605	0.265171
Q9Y3Z3	Deoxynucleoside triphosphate triphosphohydrolase SAMHD1	SAMHD1	Host restriction nuclease involved in defense response to virus. Has dNTPase activity and reduces cellular dNTP levels to levels too low for retroviral reverse transcription to occur. Blocks early-stage virus replication in dendritic and other myeloid cells. Likewise, suppresses LINE-1 retrotransposon activity. May play a role in mediating proinflammatory responses to TNF-alpha signaling (PubMed:…	0.174808	0.452285	0.657594	1	0.382258	1.14203	0.271506	0.745784
P62306	Small nuclear ribonucleoprotein F	SNRPF	Core component of the spliceosomal U1, U2, U4 and U5 small nuclear ribonucleoproteins (snRNPs), the building blocks of the spliceosome. Thereby, plays an important role in the splicing of cellular pre-mRNAs. Most spliceosomal snRNPs contain a common set of Sm proteins SNRPB, SNRPD1, SNRPD2, SNRPD3, SNRPE, SNRPF and SNRPG that assemble in a heptameric protein ring on the Sm site of the small nucle…	-0.673783	-2.12064	0.0511918	0.515783	0.380978	1.38457	0.186615	0.663459
P47756	F-actin-capping protein subunit beta	CAPZB	F-actin-capping proteins bind in a Ca(2+)-independent manner to the fast growing ends of actin filaments (barbed end) thereby blocking the exchange of subunits at these ends. Unlike other capping proteins (such as gelsolin and severin), these proteins do not sever actin filaments. Plays a role in the regulation of cell morphology and cytoskeletal organization.	0.154463	1.17041	0.260257	0.860141	0.379711	3.3223	0.00469065	0.122627
P53618	Coatomer subunit beta	COPB1	The coatomer is a cytosolic protein complex that binds to dilysine motifs and reversibly associates with Golgi non-clathrin-coated vesicles, which further mediate biosynthetic protein transport from the ER, via the Golgi up to the trans Golgi network. Coatomer complex is required for budding from Golgi membranes, and is essential for the retrograde Golgi-to-ER transport of dilysine-tagged protein…	0.424948	2.30673	0.0358979	0.46172	0.37794	2.36894	0.0318241	0.352947
P35613	Basigin	BSG	Plays an important role in targeting the monocarboxylate transporters SLC16A1, SLC16A3, SLC16A8 and SLC16A11 to the plasma membrane. Plays pivotal roles in spermatogenesis, embryo implantation, neural network formation and tumor progression. Stimulates adjacent fibroblasts to produce matrix metalloproteinases (MMPS). Seems to be a receptor for oligomannosidic glycans. In vitro, promotes outgrowth…	-0.0177568	-0.0861468	0.932499	1	0.376547	2.10942	0.0522841	0.424615
P07237	Protein disulfide-isomerase	P4HB	This multifunctional protein catalyzes the formation, breakage and rearrangement of disulfide bonds. At the cell surface, seems to act as a reductase that cleaves disulfide bonds of proteins attached to the cell. May therefore cause structural modifications of exofacial proteins. Inside the cell, seems to form/rearrange disulfide bonds of nascent proteins. At high concentrations, functions as a c…	-0.0711895	-0.528266	0.605112	1	0.376457	3.22569	0.00571359	0.130414
P26440	Isovaleryl-CoA dehydrogenase, mitochondrial	IVD		-0.716978	-0.27697	0.785618	1	0.375451	0.167475	0.869254	1
P62140	Serine/threonine-protein phosphatase PP1-beta catalytic subunit	PPP1CB	Protein phosphatase that associates with over 200 regulatory proteins to form highly specific holoenzymes which dephosphorylate hundreds of biological targets. Protein phosphatase (PP1) is essential for cell division, it participates in the regulation of glycogen metabolism, muscle contractility and protein synthesis. Involved in regulation of ionic conductances and long-term synaptic plasticity.…	-0.17273	-0.850386	0.4086	0.936232	0.373345	2.12241	0.0510217	0.422299
O43847	Nardilysin	NRDC	Cleaves peptide substrates on the N-terminus of arginine residues in dibasic pairs.	0.726968	1.60732	0.129013	0.714329	0.372426	0.950814	0.356903	0.797801
P07099	Epoxide hydrolase 1	EPHX1	Biotransformation enzyme that catalyzes the hydrolysis of arene and aliphatic epoxides to less reactive and more water soluble dihydrodiols by the trans addition of water (By similarity). May play a role in the metabolism of endogenous lipids such as epoxide-containing fatty acids (PubMed:22798687).	0.591687	1.25441	0.229059	0.843073	0.370303	0.906515	0.379124	0.812408
P04040	Catalase	CAT	Occurs in almost all aerobically respiring organisms and serves to protect cells from the toxic effects of hydrogen peroxide. Promotes growth of cells including T-cells, B-cells, myeloid leukemia cells, melanoma cells, mastocytoma cells and normal and transformed fibroblast cells.	-0.0995661	-0.236111	0.816569	1	0.369829	1.01269	0.327409	0.774273
P49755	Transmembrane emp24 domain-containing protein 10	TMED10	Involved in vesicular protein trafficking. Mainly functions in the early secretory pathway. Thought to act as cargo receptor at the lumenal side for incorporation of secretory cargo molecules into transport vesicles and to be involved in vesicle coat formation at the cytoplasmic side. In COPII vesicle-mediated anterograde transport involved in the transport of GPI-anchored proteins and proposed t…	-0.76596	-5.96054	2.71305e-05	0.00413739	0.368515	3.31134	0.00479689	0.12295
P63208	S-phase kinase-associated protein 1	SKP1	Essential component of the SCF (SKP1-CUL1-F-box protein) ubiquitin ligase complex, which mediates the ubiquitination of proteins involved in cell cycle progression, signal transduction and transcription. In the SCF complex, serves as an adapter that links the F-box protein to CUL1. The functional specificity of the SCF complex depends on the F-box protein as substrate recognition component. SCF(B…	-0.216851	-0.53047	0.603621	1	0.367924	1.03927	0.315291	0.768369
O60812	Heterogeneous nuclear ribonucleoprotein C-like 1	HNRNPCL1	May play a role in nucleosome assembly by neutralizing basic proteins such as A and B core hnRNPs.	0.0724339	0.122242	0.904345	1	0.367083	0.715338	0.485485	0.876286
Q9Y295	Developmentally-regulated GTP-binding protein 1	DRG1	Critical regulator of cell growth under specific conditions. Implicated in differentiation and cell cycle arrest.	-0.113626	-0.20838	0.837761	1	0.365339	0.773647	0.451268	0.859634
Q9NUU7	ATP-dependent RNA helicase DDX19A	DDX19A	ATP-dependent RNA helicase involved in mRNA export from the nucleus. Rather than unwinding RNA duplexes, DDX19 functions as a remodeler of ribonucleoprotein particles, whereby proteins bound to nuclear mRNA are dissociated and replaced by cytoplasmic mRNA binding proteins (By similarity).	-0.897475	-0.421823	0.679191	1	0.365312	0.198263	0.845525	1
P13489	Ribonuclease inhibitor	RNH1	Ribonuclease inhibitor which inhibits RNASE1, RNASE2 and ANG. May play a role in redox homeostasis.	-0.720757	-4.71949	0.000280585	0.0226531	0.363306	2.74693	0.0150743	0.241982
O00151	PDZ and LIM domain protein 1	PDLIM1	Cytoskeletal protein that may act as an adapter that brings other proteins (like kinases) to the cytoskeleton (PubMed:10861853). Involved in assembly, disassembly and directioning of stress fibers in fibroblasts. Required for the localization of ACTN1 and PALLD to stress fibers. Required for cell migration and in maintaining cell polarity of fibroblasts (By similarity).	-0.472515	-2.08547	0.0546871	0.537857	0.362228	1.84604	0.0848949	0.514429
P06730	Eukaryotic translation initiation factor 4E	EIF4E	Recognizes and binds the 7-methylguanosine-containing mRNA cap during an early step in the initiation of protein synthesis and facilitates ribosome binding by inducing the unwinding of the mRNAs secondary structures. Component of the CYFIP1-EIF4E-FMR1 complex which binds to the mRNA cap and mediates translational repression. In the CYFIP1-EIF4E-FMR1 complex this subunit mediates the binding to th…	-0.461455	-2.05738	0.0576358	0.553183	0.360539	1.85613	0.083368	0.508547
Q05048	Cleavage stimulation factor subunit 1	CSTF1	One of the multiple factors required for polyadenylation and 3'-end cleavage of mammalian pre-mRNAs. May be responsible for the interaction of CSTF with other factors to form a stable complex on the pre-mRNA.	0.173378	0.0731188	0.942686	1	0.359745	0.175186	0.863298	1
P28340	DNA polymerase delta catalytic subunit	POLD1	As the catalytic component of the trimeric (Pol-delta3 complex) and tetrameric DNA polymerase delta complexes (Pol-delta4 complex), plays a crucial role in high fidelity genome replication, including in lagging strand synthesis, and repair. Exhibits both DNA polymerase and 3'- to 5'-exonuclease activities (PubMed:16510448, PubMed:19074196, PubMed:20334433, PubMed:24035200, PubMed:24022480). Requi…	0.173494	0.342661	0.73665	1	0.359295	0.819412	0.425495	0.846796
P40763	Signal transducer and activator of transcription 3	STAT3	Signal transducer and transcription activator that mediates cellular responses to interleukins, KITLG/SCF, LEP and other growth factors (PubMed:10688651, PubMed:12359225, PubMed:12873986, PubMed:15194700, PubMed:17344214, PubMed:18242580, PubMed:23084476). Once activated, recruits coactivators, such as NCOA1 or MED1, to the promoter region of the target gene (PubMed:17344214). May mediate cellula…	-0.090114	-0.198447	0.845384	1	0.357929	0.910161	0.37726	0.812218
Q92538	Golgi-specific brefeldin A-resistance guanine nucleotide exchange factor 1	GBF1	Guanine-nucleotide exchange factor (GEF) for members of the Arf family of small GTPases involved in trafficking in the early secretory pathway; its GEF activity initiates the coating of nascent vesicles via the localized generation of activated ARFs through replacement of GDP with GTP. Recruitment to cis-Golgi membranes requires membrane association of Arf-GDP and can be regulated by ARF1, ARF3, …	0.195396	0.68544	0.503616	0.997489	0.357862	1.44957	0.167948	0.641194
P08240	Signal recognition particle receptor subunit alpha	SRPRA	Component of the SRP (signal recognition particle) receptor. Ensures, in conjunction with the signal recognition particle, the correct targeting of the nascent secretory proteins to the endoplasmic reticulum membrane system.	-0.0685511	-0.269781	0.791038	1	0.356689	1.6209	0.126054	0.588465
P17980	26S proteasome regulatory subunit 6A	PSMC3	Component of the 26S proteasome, a multiprotein complex involved in the ATP-dependent degradation of ubiquitinated proteins. This complex plays a key role in the maintenance of protein homeostasis by removing misfolded or damaged proteins, which could impair cellular functions, and by removing proteins whose functions are no longer required. Therefore, the proteasome participates in numerous cell…	-0.28	-1.39868	0.182427	0.802503	0.355246	2.04907	0.0585351	0.442839
P01889	HLA class I histocompatibility antigen, B-7 alpha chain	HLA-B	Involved in the presentation of foreign antigens to the immune system.	0.459281	0.160446	0.87469	1	0.353332	0.142529	0.888576	1
P69905	Hemoglobin subunit alpha	HBA1	Involved in oxygen transport from the lung to the various peripheral tissues.	-0.44735	-1.58142	0.134822	0.72557	0.351654	1.43544	0.171869	0.644046
P31949	Protein S100-A11	S100A11	Facilitates the differentiation and the cornification of keratinocytes.	-0.131948	-0.417339	0.682395	1	0.346428	1.26523	0.225264	0.70058
Q9Y6Q5	AP-1 complex subunit mu-2	AP1M2	Subunit of clathrin-associated adaptor protein complex 1 that plays a role in protein sorting in the trans-Golgi network (TGN) and endosomes. The AP complexes mediate the recruitment of clathrin to membranes and the recognition of sorting signals within the cytosolic tails of transmembrane cargo molecules.	4.59181	1.47827	0.16021	0.770617	0.345694	0.128509	0.899469	1
Q15417	Calponin-3	CNN3	Thin filament-associated protein that is implicated in the regulation and modulation of smooth muscle contraction. It is capable of binding to actin, calmodulin, troponin C and tropomyosin. The interaction of calponin with actin inhibits the actomyosin Mg-ATPase activity.	-0.314633	-0.756873	0.460955	0.969327	0.345189	0.958836	0.352978	0.79355
O43707	Alpha-actinin-4	ACTN4	F-actin cross-linking protein which is thought to anchor actin to a variety of intracellular structures. This is a bundling protein (Probable). Probably involved in vesicular trafficking via its association with the CART complex. The CART complex is necessary for efficient transferrin receptor recycling but not for EGFR degradation (PubMed:15772161). Involved in tight junction assembly in epithel…	-0.0206597	-0.0976338	0.923527	1	0.345038	1.88283	0.0794434	0.501057
O43670	BUB3-interacting and GLEBS motif-containing protein ZNF207	ZNF207	Kinetochore- and microtubule-binding protein that plays a key role in spindle assembly (PubMed:24462186, PubMed:24462187, PubMed:26388440). ZNF207/BuGZ is mainly composed of disordered low-complexity regions and undergoes phase transition or coacervation to form temperature-dependent liquid droplets. Coacervation promotes microtubule bundling and concentrates tubulin, promoting microtubule polyme…	0.0778874	0.0343257	0.973074	1	0.344591	0.175358	0.863164	1
Q9NZB2	Constitutive coactivator of PPAR-gamma-like protein 1	FAM120A	May participate in mRNA transport in the cytoplasm (By similarity). Critical component of the oxidative stress-induced survival signaling. Activates src family kinases and acts as a scaffolding protein enabling src family kinases to phosphorylate and activate PI3-kinase. Binds RNA and promotes the secretion of IGF-II. May play a pivotal role in the progression of scirrhous-type gastric cancer by …	-0.938425	-2.87054	0.0117551	0.280994	0.344224	1.21584	0.243004	0.720891
P0DP23	Calmodulin-1	CALM1	Calmodulin mediates the control of a large number of enzymes, ion channels, aquaporins and other proteins through calcium-binding. Among the enzymes to be stimulated by the calmodulin-calcium complex are a number of protein kinases and phosphatases. Together with CCP110 and centrin, is involved in a genetic pathway that regulates the centrosome cycle and progression through cytokinesis (PubMed:16…	0.162155	0.852038	0.407711	0.935832	0.34354	2.08437	0.0548	0.433128
O95478	Ribosome biogenesis protein NSA2 homolog	NSA2	Involved in the biogenesis of the 60S ribosomal subunit. May play a part in the quality control of pre-60S particles (By similarity).	-0.477181	-0.207109	0.838735	1	0.343354	0.172079	0.865696	1
P06753	Tropomyosin alpha-3 chain	TPM3	Binds to actin filaments in muscle and non-muscle cells. Plays a central role, in association with the troponin complex, in the calcium dependent regulation of vertebrate striated muscle contraction. Smooth muscle contraction is regulated by interaction with caldesmon. In non-muscle cells is implicated in stabilizing cytoskeleton actin filaments.	0.411304	1.0815	0.296707	0.899956	0.341542	1.037	0.316312	0.768386
Q9UKA9	Polypyrimidine tract-binding protein 2	PTBP2	RNA-binding protein which binds to intronic polypyrimidine tracts and mediates negative regulation of exons splicing. May antagonize in a tissue-specific manner the ability of NOVA1 to activate exon selection. In addition to its function in pre-mRNA splicing, plays also a role in the regulation of translation. Isoform 5 has a reduced affinity for RNA.	0.313531	0.494184	0.628399	1	0.340227	0.619223	0.545144	0.896498
O94822	E3 ubiquitin-protein ligase listerin	LTN1	E3 ubiquitin-protein ligase component of the ribosome quality control complex (RQC), a ribosome-associated complex that mediates ubiquitination and extraction of incompletely synthesized nascent chains for proteasomal degradation (PubMed:23685075, PubMed:25132172, PubMed:25578875). Ubiquitination leads to VCP/p97 recruitment for extraction and degradation of the incomplete translation product (By…	-4.40724	-1.07321	0.300291	0.904828	0.339659	0.095506	0.925189	1
P23368	NAD-dependent malic enzyme, mitochondrial	ME2		-0.253692	-0.759786	0.459264	0.96826	0.339483	1.17401	0.258858	0.734054
P62841	40S ribosomal protein S15	RPS15		-0.188513	-1.03483	0.317291	0.912762	0.338902	2.14818	0.0485996	0.416228
Q13501	Sequestosome-1	SQSTM1	Autophagy receptor required for selective macroautophagy (aggrephagy). Functions as a bridge between polyubiquitinated cargo and autophagosomes. Interacts directly with both the cargo to become degraded and an autophagy modifier of the MAP1 LC3 family (PubMed:16286508, PubMed:20168092, PubMed:24128730, PubMed:28404643, PubMed:22622177). Along with WDFY3, involved in the formation and autophagic d…	0.435162	0.908377	0.378171	0.92287	0.33857	0.816081	0.427338	0.846796
Q14320	Protein FAM50A	FAM50A	May be a DNA-binding protein or transcriptional factor.	-0.235595	-1.33981	0.200432	0.819437	0.337382	2.21548	0.0427678	0.393952
O60488	Long-chain-fatty-acid--CoA ligase 4	ACSL4	Activation of long-chain fatty acids for both synthesis of cellular lipids, and degradation via beta-oxidation. Preferentially uses arachidonate and eicosapentaenoate as substrates.	-0.0313102	-0.104604	0.918089	1	0.33606	1.29643	0.214594	0.695328
P00367	Glutamate dehydrogenase 1, mitochondrial	GLUD1	Mitochondrial glutamate dehydrogenase that converts L-glutamate into alpha-ketoglutarate. Plays a key role in glutamine anaplerosis by producing alpha-ketoglutarate, an important intermediate in the tricarboxylic acid cycle. May be involved in learning and memory reactions by increasing the turnover of the excitatory neurotransmitter glutamate (By similarity).	0.149714	0.411995	0.686223	1	0.335371	1.06567	0.303576	0.768369
Q8WUH6	Transmembrane protein 263	TMEM263		0.0616475	0.198888	0.845045	1	0.332912	1.2402	0.234121	0.707556
Q9Y3D9	28S ribosomal protein S23, mitochondrial	MRPS23		3.87834	1.23408	0.236329	0.846223	0.332609	0.122208	0.904371	1
Q9BUF5	Tubulin beta-6 chain	TUBB6	Tubulin is the major constituent of microtubules. It binds two moles of GTP, one at an exchangeable site on the beta chain and one at a non-exchangeable site on the alpha chain.	0.0239474	0.082116	0.93565	1	0.329873	1.30613	0.211359	0.692132
Q05639	Elongation factor 1-alpha 2	EEF1A2	This protein promotes the GTP-dependent binding of aminoacyl-tRNA to the A-site of ribosomes during protein biosynthesis.	-0.0321423	-0.176167	0.862541	1	0.329562	2.0857	0.0546638	0.433128
O60282	Kinesin heavy chain isoform 5C	KIF5C	Involved in synaptic transmission (PubMed:24812067). Mediates dendritic trafficking of mRNAs (By similarity). Kinesin is a microtubule-associated force-producing protein that may play a role in organelle transport.	-0.601751	-0.920888	0.371813	0.920313	0.329514	0.582282	0.569104	0.904046
P17858	ATP-dependent 6-phosphofructokinase, liver type	PFKL	Catalyzes the phosphorylation of D-fructose 6-phosphate to fructose 1,6-bisphosphate by ATP, the first committing step of glycolysis (PubMed:22923583). Negatively regulates the phagocyte oxidative burst in response to bacterial infection by controlling cellular NADPH biosynthesis and NADPH oxidase-derived reactive oxygen species. Upon macrophage activation, drives the metabolic switch toward glyc…	0.282364	1.15937	0.264589	0.866128	0.326494	1.54796	0.142656	0.617649
O43491	Band 4.1-like protein 2	EPB41L2	Required for dynein-dynactin complex and NUMA1 recruitment at the mitotic cell cortex during anaphase (PubMed:23870127).	0.352527	0.586183	0.566548	1	0.326127	0.626177	0.540695	0.896261
Q14204	Cytoplasmic dynein 1 heavy chain 1	DYNC1H1	Cytoplasmic dynein 1 acts as a motor for the intracellular retrograde motility of vesicles and organelles along microtubules. Dynein has ATPase activity; the force-producing power stroke is thought to occur on release of ADP. Plays a role in mitotic spindle assembly and metaphase plate congression (PubMed:27462074).	0.114206	0.44512	0.662647	1	0.325342	1.46418	0.16397	0.637889
Q9BXP5	Serrate RNA effector molecule homolog	SRRT	Acts as a mediator between the cap-binding complex (CBC) and the primary microRNAs (miRNAs) processing machinery during cell proliferation. Contributes to the stability and delivery of capped primary miRNA transcripts to the primary miRNA processing complex containing DGCR8 and DROSHA, thereby playing a role in RNA-mediated gene silencing (RNAi) by miRNAs. Binds capped RNAs (m7GpppG-capped RNA); …	-0.600251	-1.58777	0.133377	0.7241	0.322416	0.984782	0.34049	0.782129
Q96AY3	Peptidyl-prolyl cis-trans isomerase FKBP10	FKBP10	PPIases accelerate the folding of proteins during protein synthesis.	0.333854	0.0937026	0.926597	1	0.322153	0.104406	0.918243	1
O43396	Thioredoxin-like protein 1	TXNL1	Active thioredoxin with a redox potential of about -250 mV.	0.0500314	0.439225	0.666816	1	0.31913	3.23505	0.00560544	0.130414
Q14444	Caprin-1	CAPRIN1	May regulate the transport and translation of mRNAs of proteins involved in synaptic plasticity in neurons and cell proliferation and migration in multiple cell types. Binds directly and selectively to MYC and CCND2 RNAs. In neuronal cells, directly binds to several mRNAs associated with RNA granules, including BDNF, CAMK2A, CREB1, MAP2, NTRK2 mRNAs, as well as to GRIN1 and KPNB1 mRNAs, but not t…	-0.17167	-0.63747	0.533515	1	0.318449	1.36544	0.192422	0.67146
P12236	ADP/ATP translocase 3	SLC25A6	Catalyzes the exchange of cytoplasmic ADP with mitochondrial ATP across the mitochondrial inner membrane. May participate in the formation of the permeability transition pore complex (PTPC) responsible for the release of mitochondrial products that triggers apoptosis.	-0.403493	-1.31812	0.207414	0.82208	0.317408	1.19731	0.24993	0.728605
Q9NZL4	Hsp70-binding protein 1	HSPBP1	Inhibits HSPA1A chaperone activity by changing the conformation of the ATP-binding domain of HSPA1A and interfering with ATP binding. Interferes with ubiquitination mediated by STUB1 and inhibits chaperone-assisted degradation of immature CFTR.	-0.347578	-1.3861	0.186157	0.8041	0.31724	1.46083	0.164875	0.637889
P49590	Probable histidine--tRNA ligase, mitochondrial	HARS2		-0.586836	-1.27854	0.220659	0.833163	0.316725	0.796804	0.438107	0.851126
P30405	Peptidyl-prolyl cis-trans isomerase F, mitochondrial	PPIF	PPIases accelerate the folding of proteins. It catalyzes the cis-trans isomerization of proline imidic peptide bonds in oligopeptides. Involved in regulation of the mitochondrial permeability transition pore (mPTP). It is proposed that its association with the mPTP is masking a binding site for inhibiting inorganic phosphate (Pi) and promotes the open probability of the mPTP leading to apoptosis …	0.0185804	0.0993802	0.922164	1	0.313895	1.93865	0.0717713	0.485838
Q00765	Receptor expression-enhancing protein 5	REEP5	May promote functional cell surface expression of olfactory receptors.	4.6078	1.42103	0.175946	0.798212	0.313771	0.111735	0.912528	1
Q9Y6Y8	SEC23-interacting protein	SEC23IP	Plays a role in the organization of endoplasmic reticulum exit sites. Specifically binds to phosphatidylinositol 3-phosphate (PI(3)P), phosphatidylinositol 4-phosphate (PI(4)P) and phosphatidylinositol 5-phosphate (PI(5)P).	0.231172	0.469594	0.645459	1	0.313429	0.735184	0.473668	0.872523
P19087	Guanine nucleotide-binding protein G(t) subunit alpha-2	GNAT2	Guanine nucleotide-binding proteins (G proteins) are involved as modulators or transducers in various transmembrane signaling systems. Transducin is an amplifier and one of the transducers of a visual impulse that performs the coupling between rhodopsin and cGMP-phosphodiesterase.	-0.124819	-0.380725	0.708793	1	0.313409	1.10385	0.287205	0.753803
Q9NR12	PDZ and LIM domain protein 7	PDLIM7	May function as a scaffold on which the coordinated assembly of proteins can occur. May play a role as an adapter that, via its PDZ domain, localizes LIM-binding proteins to actin filaments of both skeletal muscle and nonmuscle tissues. Involved in both of the two fundamental mechanisms of bone formation, direct bone formation (e.g. embryonic flat bones mandible and cranium), and endochondral bon…	-0.0471259	-0.135576	0.893975	1	0.313227	1.04053	0.314725	0.768369
Q13724	Mannosyl-oligosaccharide glucosidase	MOGS	Cleaves the distal alpha 1,2-linked glucose residue from the Glc(3)Man(9)GlcNAc(2) oligosaccharide precursor in a highly specific manner.	-0.370311	-0.867988	0.399197	0.930783	0.313053	0.847294	0.410266	0.835895
O14929	Histone acetyltransferase type B catalytic subunit	HAT1	Acetylates soluble but not nucleosomal histone H4 at 'Lys-5' (H4K5ac) and 'Lys-12' (H4K12ac) and, to a lesser extent, acetylates histone H2A at 'Lys-5' (H2AK5ac). Has intrinsic substrate specificity that modifies lysine in recognition sequence GXGKXG. May be involved in nucleosome assembly during DNA replication and repair as part of the histone H3.1 and H3.3 complexes. May play a role in DNA rep…	-0.151101	-0.632974	0.536367	1	0.312823	1.51316	0.151206	0.625899
P34931	Heat shock 70 kDa protein 1-like	HSPA1L	Molecular chaperone implicated in a wide variety of cellular processes, including protection of the proteome from stress, folding and transport of newly synthesized polypeptides, activation of proteolysis of misfolded proteins and the formation and dissociation of protein complexes. Plays a pivotal role in the protein quality control system, ensuring the correct folding of proteins, the re-foldin…	0.304627	0.131659	0.89702	1	0.312571	0.155991	0.878139	1
O95433	Activator of 90 kDa heat shock protein ATPase homolog 1	AHSA1	Acts as a co-chaperone of HSP90AA1 (PubMed:29127155). Activates the ATPase activity of HSP90AA1 leading to increase in its chaperone activity (PubMed:29127155). Competes with the inhibitory co-chaperone FNIP1 for binding to HSP90AA1, thereby providing a reciprocal regulatory mechanism for chaperoning of client proteins (PubMed:27353360). Competes with the inhibitory co-chaperone TSC1 for binding …	-0.262101	-1.11025	0.284529	0.891899	0.312254	1.52731	0.147678	0.620792
Q5JVF3	PCI domain-containing protein 2	PCID2	Required for B-cell survival through the regulation of the expression of cell-cycle checkpoint MAD2L1 protein during B cell differentiation (By similarity). Component of the TREX-2 complex (transcription and export complex 2), composed of at least ENY2, GANP, PCID2, SEM1, and either centrin CETN2 or CETN3 (PubMed:22307388). The TREX-2 complex functions in docking export-competent ribonucleoprotei…	-0.890621	-0.329038	0.746717	1	0.309488	0.132028	0.896732	1
Q8TAT6	Nuclear protein localization protein 4 homolog	NPLOC4	The ternary complex containing UFD1, VCP and NPLOC4 binds ubiquitinated proteins and is necessary for the export of misfolded proteins from the ER to the cytoplasm, where they are degraded by the proteasome. The NPLOC4-UFD1-VCP complex regulates spindle disassembly at the end of mitosis and is necessary for the formation of a closed nuclear envelope (By similarity). Acts as a negative regulator o…	-0.327691	-1.33391	0.20231	0.81953	0.308634	1.4507	0.167638	0.640899
P07741	Adenine phosphoribosyltransferase	APRT	Catalyzes a salvage reaction resulting in the formation of AMP, that is energically less costly than de novo synthesis.	-0.26316	-1.34739	0.198034	0.819437	0.30774	1.8194	0.0890483	0.517839
O14787	Transportin-2	TNPO2	Probably functions in nuclear protein import as nuclear transport receptor. Serves as receptor for nuclear localization signals (NLS) in cargo substrates. Is thought to mediate docking of the importin/substrate complex to the nuclear pore complex (NPC) through binding to nucleoporin and the complex is subsequently translocated through the pore by an energy requiring, Ran-dependent mechanism. At t…	-0.347918	-0.997655	0.334411	0.919636	0.30643	1.01462	0.326518	0.774273
O00170	AH receptor-interacting protein	AIP	Cellular negative regulator of the hepatitis B virus (HBV) X protein.	0.0241581	0.158007	0.876578	1	0.305903	2.31029	0.0356524	0.36595
P20290	Transcription factor BTF3	BTF3	When associated with NACA, prevents inappropriate targeting of non-secretory polypeptides to the endoplasmic reticulum (ER). Binds to nascent polypeptide chains as they emerge from the ribosome and blocks their interaction with the signal recognition particle (SRP), which normally targets nascent secretory peptides to the ER. BTF3 is also a general transcription factor that can form a stable comp…	-0.541353	-2.4489	0.0272267	0.419872	0.30577	1.59719	0.131259	0.598516
P61970	Nuclear transport factor 2	NUTF2	Mediates the import of GDP-bound RAN from the cytoplasm into the nucleus which is essential for the function of RAN in cargo receptor-mediated nucleocytoplasmic transport. Thereby, plays indirectly a more general role in cargo receptor-mediated nucleocytoplasmic transport. Interacts with GDP-bound RAN in the cytosol, recruits it to the nuclear pore complex via its interaction with nucleoporins an…	0.209816	0.798989	0.436878	0.953469	0.30569	1.34416	0.199052	0.679069
P62873	Guanine nucleotide-binding protein G(I)/G(S)/G(T) subunit beta-1	GNB1	Guanine nucleotide-binding proteins (G proteins) are involved as a modulator or transducer in various transmembrane signaling systems. The beta and gamma chains are required for the GTPase activity, for replacement of GDP by GTP, and for G protein-effector interaction.	-0.258271	-1.13884	0.272792	0.880656	0.305127	1.55359	0.141311	0.617438
O60264	SWI/SNF-related matrix-associated actin-dependent regulator of chromatin subfamily A member 5	SMARCA5	Helicase that possesses intrinsic ATP-dependent nucleosome-remodeling activity. Complexes containing SMARCA5 are capable of forming ordered nucleosome arrays on chromatin; this may require intact histone H4 tails. Also required for replication of pericentric heterochromatin in S-phase specifically in conjunction with BAZ1A. Probably plays a role in repression of polI dependent transcription of th…	-0.200537	-0.684336	0.504293	0.997489	0.303204	1.19475	0.250898	0.728605
Q9Y696	Chloride intracellular channel protein 4	CLIC4	Can insert into membranes and form poorly selective ion channels that may also transport chloride ions. Channel activity depends on the pH. Membrane insertion seems to be redox-regulated and may occur only under oxydizing conditions. Promotes cell-surface expression of HRH3. Has alternate cellular functions like a potential role in angiogenesis or in maintaining apical-basolateral membrane polari…	-0.434527	-1.60586	0.129334	0.714329	0.300632	1.28291	0.219167	0.697462
Q01813	ATP-dependent 6-phosphofructokinase, platelet type	PFKP	Catalyzes the phosphorylation of D-fructose 6-phosphate to fructose 1,6-bisphosphate by ATP, the first committing step of glycolysis.	-0.150573	-0.892366	0.386415	0.924575	0.300502	2.05642	0.057739	0.439041
Q06210	Glutamine--fructose-6-phosphate aminotransferase [isomerizing] 1	GFPT1	Controls the flux of glucose into the hexosamine pathway. Most likely involved in regulating the availability of precursors for N- and O-linked glycosylation of proteins. Regulates the circadian expression of clock genes ARNTL/BMAL1 and CRY1.	0.182778	0.599841	0.557646	1	0.300041	1.13701	0.273533	0.745784
P61916	NPC intracellular cholesterol transporter 2	NPC2	Intracellular cholesterol transporter which acts in concert with NPC1 and plays an important role in the egress of cholesterol from the endosomal/lysosomal compartment. Both NPC1 and NPC2 function as the cellular 'tag team duo' (TTD) to catalyze the mobilization of cholesterol within the multivesicular environment of the late endosome (LE) to effect egress through the limiting bilayer of the LE. …	0.444125	0.729874	0.476812	0.979398	0.299414	0.568178	0.578396	0.907775
P49720	Proteasome subunit beta type-3	PSMB3	Component of the 20S core proteasome complex involved in the proteolytic degradation of most intracellular proteins. This complex plays numerous essential roles within the cell by associating with different regulatory particles. Associated with two 19S regulatory particles, forms the 26S proteasome and thus participates in the ATP-dependent degradation of ubiquitinated proteins. The 26S proteasom…	0.0528912	0.191938	0.850388	1	0.299173	1.25363	0.229335	0.707556
P14324	Farnesyl pyrophosphate synthase	FDPS	Key enzyme in isoprenoid biosynthesis which catalyzes the formation of farnesyl diphosphate (FPP), a precursor for several classes of essential metabolites including sterols, dolichols, carotenoids, and ubiquinones. FPP also serves as substrate for protein farnesylation and geranylgeranylation. Catalyzes the sequential condensation of isopentenyl pyrophosphate with the allylic pyrophosphates, dim…	-0.0731634	-0.204038	0.841091	1	0.298867	0.962423	0.351233	0.791572
Q9NPH2	Inositol-3-phosphate synthase 1	ISYNA1	Key enzyme in myo-inositol biosynthesis pathway that catalyzes the conversion of glucose 6-phosphate to 1-myo-inositol 1-phosphate in a NAD-dependent manner. Rate-limiting enzyme in the synthesis of all inositol-containing compounds.	-0.20989	-0.842	0.41313	0.941895	0.296401	1.373	0.190111	0.668614
P45974	Ubiquitin carboxyl-terminal hydrolase 5	USP5	Cleaves linear and branched multiubiquitin polymers with a marked preference for branched polymers. Involved in unanchored 'Lys-48'-linked polyubiquitin disassembly. Binds linear and 'Lys-63'-linked polyubiquitin with a lower affinity. Knock-down of USP5 causes the accumulation of p53/TP53 and an increase in p53/TP53 transcriptional activity because the unanchored polyubiquitin that accumulates i…	-0.229937	-1.12444	0.278657	0.885317	0.296073	1.67184	0.115467	0.578387
Q15149	Plectin	PLEC	Interlinks intermediate filaments with microtubules and microfilaments and anchors intermediate filaments to desmosomes or hemidesmosomes. Could also bind muscle proteins such as actin to membrane complexes in muscle. May be involved not only in the filaments network, but also in the regulation of their dynamics. Structural component of muscle. Isoform 9 plays a major role in the maintenance of m…	0.325975	1.18036	0.256401	0.859832	0.295471	1.23542	0.235844	0.708307
Q12904	Aminoacyl tRNA synthase complex-interacting multifunctional protein 1	AIMP1	Non-catalytic component of the multisynthase complex. Stimulates the catalytic activity of cytoplasmic arginyl-tRNA synthase (PubMed:10358004). Binds tRNA. Possesses inflammatory cytokine activity (PubMed:11306575). Negatively regulates TGF-beta signaling through stabilization of SMURF2 by binding to SMURF2 and inhibiting its SMAD7-mediated degradation (By similarity). Involved in glucose homeost…	-0.0671976	-0.240622	0.813135	1	0.295207	1.22061	0.241242	0.718233
Q9Y5K6	CD2-associated protein	CD2AP	Seems to act as an adapter protein between membrane proteins and the actin cytoskeleton (PubMed:10339567). In collaboration with CBLC, modulates the rate of RET turnover and may act as regulatory checkpoint that limits the potency of GDNF on neuronal survival. Controls CBLC function, converting it from an inhibitor to a promoter of RET degradation (By similarity). May play a role in receptor clus…	-0.0646859	-0.132118	0.896663	1	0.295025	0.695795	0.497292	0.881843
P35579	Myosin-9	MYH9	Cellular myosin that appears to play a role in cytokinesis, cell shape, and specialized functions such as secretion and capping. During cell spreading, plays an important role in cytoskeleton reorganization, focal contacts formation (in the margins but not the central part of spreading cells), and lamellipodial retraction; this function is mechanically antagonized by MYH10.	-0.125234	-0.787105	0.443589	0.954824	0.292669	2.124	0.0508687	0.422299
Q5JTV8	Torsin-1A-interacting protein 1	TOR1AIP1	Required for nuclear membrane integrity. Induces TOR1A and TOR1B ATPase activity and is required for their location on the nuclear membrane. Binds to A- and B-type lamins. Possible role in membrane attachment and assembly of the nuclear lamina.	-0.014247	-0.0649034	0.949116	1	0.292518	1.53874	0.14488	0.620357
Q9NTK5	Obg-like ATPase 1	OLA1	Hydrolyzes ATP, and can also hydrolyze GTP with lower efficiency. Has lower affinity for GTP.	0.0571779	0.358911	0.724708	1	0.292131	2.11741	0.0515036	0.422299
Q13177	Serine/threonine-protein kinase PAK 2	PAK2	Serine/threonine protein kinase that plays a role in a variety of different signaling pathways including cytoskeleton regulation, cell motility, cell cycle progression, apoptosis or proliferation. Acts as downstream effector of the small GTPases CDC42 and RAC1. Activation by the binding of active CDC42 and RAC1 results in a conformational change and a subsequent autophosphorylation on several ser…	-0.378754	-1.5746	0.136387	0.728372	0.291712	1.40036	0.181933	0.654531
P48506	Glutamate--cysteine ligase catalytic subunit	GCLC		0.447505	1.34149	0.199897	0.819437	0.290984	1.00723	0.329939	0.774273
P31689	DnaJ homolog subfamily A member 1	DNAJA1	Co-chaperone for HSPA8/Hsc70 (PubMed:10816573). Stimulates ATP hydrolysis, but not the folding of unfolded proteins mediated by HSPA1A (in vitro) (PubMed:24318877). Plays a role in protein transport into mitochondria via its role as co-chaperone. Functions as co-chaperone for HSPA1B and negatively regulates the translocation of BAX from the cytosol to mitochondria in response to cellular stress, …	0.16403	0.695937	0.497206	0.990576	0.289033	1.416	0.177386	0.651691
P14735	Insulin-degrading enzyme	IDE	(Microbial infection) The membrane-associated isoform acts as an entry receptor for varicella-zoster virus (VZV).	0.464149	1.31532	0.208332	0.82208	0.288944	0.945489	0.359525	0.801053
Q9H3U1	Protein unc-45 homolog A	UNC45A	Acts as co-chaperone for HSP90. Prevents the stimulation of HSP90AB1 ATPase activity by AHSA1. Positive factor in promoting PGR function in the cell. May be necessary for proper folding of myosin (Potential). Necessary for normal cell proliferation. Necessary for normal myotube formation and myosin accumulation during muscle cell development. May play a role in erythropoiesis in stroma cells in t…	-0.614953	-1.05958	0.306251	0.905675	0.288071	0.573138	0.57512	0.905145
Q9NU22	Midasin	MDN1	Nuclear chaperone required for maturation and nuclear export of pre-60S ribosome subunits (PubMed:27814492). Functions at successive maturation steps to remove ribosomal factors at critical transition points, first driving the exit of early pre-60S particles from the nucleolus and then driving late pre-60S particles from the nucleus (By similarity). At an early stage in 60S maturation, mediates t…	-0.223756	-0.220415	0.828546	1	0.287381	0.326884	0.748313	0.982833
Q8NBJ5	Procollagen galactosyltransferase 1	COLGALT1	Beta-galactosyltransferase that transfers beta-galactose to hydroxylysine residues of type I collagen (PubMed:19075007, PubMed:22216269, PubMed:27402836). By acting on collagen glycosylation, facilitates the formation of collagen triple helix (PubMed:27402836).	0.0061799	0.0194206	0.984764	1	0.287089	1.04176	0.314172	0.768369
P54725	UV excision repair protein RAD23 homolog A	RAD23A	Involved in vpr-dependent replication of HIV-1 in non-proliferating cells and primary macrophages. Required for the association of HIV-1 vpr with the host proteasome.	-0.983067	-2.51515	0.0239034	0.399099	0.286958	0.847749	0.410021	0.835895
P49591	Serine--tRNA ligase, cytoplasmic	SARS	Catalyzes the attachment of serine to tRNA(Ser) in a two-step reaction: serine is first activated by ATP to form Ser-AMP and then transferred to the acceptor end of tRNA(Ser) (PubMed:22353712, PubMed:24095058, PubMed:9431993, PubMed:26433229, PubMed:28236339). Is probably also able to aminoacylate tRNA(Sec) with serine, to form the misacylated tRNA L-seryl-tRNA(Sec), which will be further convert…	-0.13905	-0.803021	0.434615	0.950526	0.284665	1.89828	0.0772501	0.498444
Q8TDI0	Chromodomain-helicase-DNA-binding protein 5	CHD5	Chromatin-remodeling protein that binds DNA through histones and regulates gene transcription. May specifically recognize and bind trimethylated 'Lys-27' (H3K27me3) and non-methylated 'Lys-4' of histone H3. Plays a role in the development of the nervous system by activating the expression of genes promoting neuron terminal differentiation. In parallel, it may also positively regulate the trimethy…	0.0694646	0.27819	0.784699	1	0.283838	1.31255	0.209238	0.689506
P48729	Casein kinase I isoform alpha	CSNK1A1	Casein kinases are operationally defined by their preferential utilization of acidic proteins such as caseins as substrates. It can phosphorylate a large number of proteins. Participates in Wnt signaling. Phosphorylates CTNNB1 at 'Ser-45'. May phosphorylate PER1 and PER2. May play a role in segregating chromosomes during mitosis (PubMed:11955436, PubMed:1409656, PubMed:18305108). May play a role …	-0.367935	-1.29647	0.21458	0.825553	0.283605	1.15392	0.266751	0.744908
Q16540	39S ribosomal protein L23, mitochondrial	MRPL23		0.0626424	0.117834	0.907776	1	0.283275	0.615293	0.547666	0.896498
O94905	Erlin-2	ERLIN2	Component of the ERLIN1/ERLIN2 complex which mediates the endoplasmic reticulum-associated degradation (ERAD) of inositol 1,4,5-trisphosphate receptors (IP3Rs) such as ITPR1 (PubMed:19240031, PubMed:17502376). Promotes sterol-accelerated ERAD of HMGCR probably implicating an AMFR/gp78-containing ubiquitin ligase complex (PubMed:21343306). Involved in regulation of cellular cholesterol homeostasis…	-0.245024	-0.836105	0.416334	0.942385	0.281902	1.11076	0.284315	0.75239
Q96ER3	Protein SAAL1	SAAL1	Plays a role in promoting the proliferation of synovial fibroblasts in response to proinflammatory stimuli.	-0.492353	-1.38354	0.186926	0.804264	0.28176	0.914246	0.375179	0.811434
P61221	ATP-binding cassette sub-family E member 1	ABCE1	Antagonizes the binding of 2-5A (5'-phosphorylated 2',5'-linked oligoadenylates) by RNase L through direct interaction with RNase L and therefore inhibits its endoribonuclease activity. May play a central role in the regulation of mRNA turnover. Antagonizes the anti-viral effect of the interferon-regulated 2-5A/RNase L pathway. May act as a chaperone for post-translational events during HIV-1 cap…	-0.508061	-3.07128	0.00782597	0.233545	0.280618	1.95879	0.0691707	0.475873
P04083	Annexin A1	ANXA1	Plays important roles in the innate immune response as effector of glucocorticoid-mediated responses and regulator of the inflammatory process. Has anti-inflammatory activity (PubMed:8425544). Plays a role in glucocorticoid-mediated down-regulation of the early phase of the inflammatory response (By similarity). Promotes resolution of inflammation and wound healing (PubMed:25664854). Functions at…	-0.0754659	-0.508403	0.618632	1	0.279892	2.17729	0.0459915	0.411227
P41219	Peripherin	PRPH	Class-III neuronal intermediate filament protein.	-0.93455	-1.21547	0.24314	0.846223	0.27805	0.417574	0.682228	0.953286
Q9Y2L1	Exosome complex exonuclease RRP44	DIS3	Putative catalytic component of the RNA exosome complex which has 3'->5' exoribonuclease activity and participates in a multitude of cellular RNA processing and degradation events. In the nucleus, the RNA exosome complex is involved in proper maturation of stable RNA species such as rRNA, snRNA and snoRNA, in the elimination of RNA processing by-products and non-coding 'pervasive' transcripts, su…	-0.662461	-0.24969	0.806245	1	0.277744	0.12088	0.905405	1
O00159	Unconventional myosin-Ic	MYO1C	Isoform 3 is involved in regulation of transcription. Associated with transcriptional active ribosomal genes. Appears to cooperate with the WICH chromatin-remodeling complex to facilitate transcription. Necessary for the formation of the first phosphodiester bond during transcription initiation (By similarity).	-1.25926	-1.96315	0.0686197	0.608585	0.276819	0.498315	0.625554	0.92576
O60493	Sorting nexin-3	SNX3	Phosphoinositide-binding protein required for multivesicular body formation. Specifically binds phosphatidylinositol 3-phosphate (PtdIns(P3)). Also can bind phosphatidylinositol 4-phosphate (PtdIns(P4)), phosphatidylinositol 5-phosphate (PtdIns(P5)) and phosphatidylinositol 3,5-biphosphate (PtdIns(3,5)P2) (By similarity). Plays a role in protein transport between cellular compartments. Together w…	0.382806	1.10005	0.288807	0.891899	0.276458	0.917344	0.373606	0.809431
Q9Y5Y2	Cytosolic Fe-S cluster assembly factor NUBP2	NUBP2	Component of the cytosolic iron-sulfur (Fe/S) protein assembly (CIA) machinery. Required for maturation of extramitochondrial Fe-S proteins. The NUBP1-NUBP2 heterotetramer forms a Fe-S scaffold complex, mediating the de novo assembly of an Fe-S cluster and its transfer to target apoproteins. Negatively regulates cilium formation and structure.	0.355281	1.49354	0.156217	0.763016	0.275231	1.33601	0.201639	0.680699
O15382	Branched-chain-amino-acid aminotransferase, mitochondrial	BCAT2	Catalyzes the first reaction in the catabolism of the essential branched chain amino acids leucine, isoleucine, and valine. May also function as a transporter of branched chain alpha-keto acids.	-0.0475732	-0.020343	0.98404	1	0.272365	0.134485	0.894823	1
Q99832	T-complex protein 1 subunit eta	CCT7	Molecular chaperone; assists the folding of proteins upon ATP hydrolysis. Known to play a role, in vitro, in the folding of actin and tubulin (By similarity).	0.0497651	0.311537	0.759719	1	0.271288	1.96103	0.0688869	0.475873
P55010	Eukaryotic translation initiation factor 5	EIF5	Catalyzes the hydrolysis of GTP bound to the 40S ribosomal initiation complex (40S.mRNA.Met-tRNA[F].eIF-2.GTP) with the subsequent joining of a 60S ribosomal subunit resulting in the release of eIF-2 and the guanine nucleotide. The subsequent joining of a 60S ribosomal subunit results in the formation of a functional 80S initiation complex (80S.mRNA.Met-tRNA[F]).	0.225225	1.24154	0.233639	0.846094	0.263978	1.68028	0.113789	0.57312
P36873	Serine/threonine-protein phosphatase PP1-gamma catalytic subunit	PPP1CC	Protein phosphatase that associates with over 200 regulatory proteins to form highly specific holoenzymes which dephosphorylate hundreds of biological targets. Protein phosphatase 1 (PP1) is essential for cell division, and participates in the regulation of glycogen metabolism, muscle contractility and protein synthesis. Dephosphorylates RPS6KB1. Involved in regulation of ionic conductances and l…	-0.526067	-3.74728	0.00196934	0.0948394	0.263495	2.16728	0.0468732	0.416228
Q9UHR4	Brain-specific angiogenesis inhibitor 1-associated protein 2-like protein 1	BAIAP2L1	May function as adapter protein. Involved in the formation of clusters of actin bundles. Plays a role in the reorganization of the actin cytoskeleton in response to bacterial infection.	-0.402751	-1.21636	0.242809	0.846223	0.263146	0.917684	0.373434	0.809431
P07384	Calpain-1 catalytic subunit	CAPN1	Calcium-regulated non-lysosomal thiol-protease which catalyzes limited proteolysis of substrates involved in cytoskeletal remodeling and signal transduction.	-0.126403	-0.897561	0.383727	0.923974	0.262902	2.1556	0.0479224	0.416228
Q03135	Caveolin-1	CAV1	May act as a scaffolding protein within caveolar membranes. Interacts directly with G-protein alpha subunits and can functionally regulate their activity (By similarity). Involved in the costimulatory signal essential for T-cell receptor (TCR)-mediated T-cell activation. Its binding to DPP4 induces T-cell proliferation and NF-kappa-B activation in a T-cell receptor/CD3-dependent manner. Recruits …	-0.60475	-0.968924	0.348085	0.920194	0.262391	0.485435	0.634445	0.930419
Q8TCS8	Polyribonucleotide nucleotidyltransferase 1, mitochondrial	PNPT1	RNA-binding protein implicated in numerous RNA metabolic processes. Catalyzes the phosphorolysis of single-stranded polyribonucleotides processively in the 3'-to-5' direction. Mitochondrial intermembrane factor with RNA-processing exoribonulease activity. Component of the mitochondrial degradosome (mtEXO) complex, that degrades 3' overhang double-stranded RNA with a 3'-to-5' directionality in an …	-0.137097	-0.392077	0.700566	1	0.261928	0.864957	0.400806	0.828473
P08865	40S ribosomal protein SA	RPSA	(Microbial infection) Acts as a receptor for bacteria.	-0.0793522	-0.599682	0.557749	1	0.260976	2.27736	0.0379873	0.375334
P84095	Rho-related GTP-binding protein RhoG	RHOG	Required for the formation of membrane ruffles during macropinocytosis. Plays a role in cell migration and is required for the formation of cup-like structures during trans-endothelial migration of leukocytes. In case of Salmonella enterica infection, activated by SopB and ARHGEF26/SGEF, which induces cytoskeleton rearrangements and promotes bacterial entry.	-0.0458613	-0.247055	0.808245	1	0.259652	1.61513	0.127303	0.59128
O00764	Pyridoxal kinase	PDXK	Required for synthesis of pyridoxal-5-phosphate from vitamin B6.	-0.395718	-0.597006	0.559487	1	0.257994	0.449441	0.659597	0.946529
P51148	Ras-related protein Rab-5C	RAB5C	Protein transport. Probably involved in vesicular traffic (By similarity).	-0.376014	-2.54081	0.0227232	0.389733	0.257477	2.00898	0.0630592	0.455828
Q5JWF2	Guanine nucleotide-binding protein G(s) subunit alpha isoforms XLas	GNAS	Guanine nucleotide-binding proteins (G proteins) function as transducers in numerous signaling pathways controlled by G protein-coupled receptors (GPCRs). Signaling involves the activation of adenylyl cyclases, resulting in increased levels of the signaling molecule cAMP. GNAS functions downstream of several GPCRs, including beta-adrenergic receptors. XLas isoforms interact with the same set of r…	0.0666758	0.177563	0.861463	1	0.256837	0.789789	0.442068	0.855766
P63151	Serine/threonine-protein phosphatase 2A 55 kDa regulatory subunit B alpha isoform	PPP2R2A	The B regulatory subunit might modulate substrate selectivity and catalytic activity, and also might direct the localization of the catalytic enzyme to a particular subcellular compartment.	0.0750701	0.37258	0.71472	1	0.256382	1.4693	0.162596	0.637262
Q8TEM1	Nuclear pore membrane glycoprotein 210	NUP210	Nucleoporin essential for nuclear pore assembly and fusion, nuclear pore spacing, as well as structural integrity.	-0.569146	-1.78357	0.0949178	0.650603	0.255142	0.923248	0.370622	0.808602
Q9Y446	Plakophilin-3	PKP3	May play a role in junctional plaques.	0.652959	1.73185	0.103994	0.659696	0.254789	0.780322	0.44745	0.856513
O43242	26S proteasome non-ATPase regulatory subunit 3	PSMD3	Component of the 26S proteasome, a multiprotein complex involved in the ATP-dependent degradation of ubiquitinated proteins. This complex plays a key role in the maintenance of protein homeostasis by removing misfolded or damaged proteins, which could impair cellular functions, and by removing proteins whose functions are no longer required. Therefore, the proteasome participates in numerous cell…	0.436722	1.3421	0.199706	0.819437	0.254418	0.902809	0.381024	0.814042
Q9BYN0	Sulfiredoxin-1	SRXN1	Contributes to oxidative stress resistance by reducing cysteine-sulfinic acid formed under exposure to oxidants in the peroxiredoxins PRDX1, PRDX2, PRDX3 and PRDX4. Does not act on PRDX5 or PRDX6. May catalyze the reduction in a multi-step process by acting both as a specific phosphotransferase and a thioltransferase.	4.75692	0.890943	0.387153	0.924575	0.254325	0.0550025	0.956869	1
P27824	Calnexin	CANX	Calcium-binding protein that interacts with newly synthesized glycoproteins in the endoplasmic reticulum. It may act in assisting protein assembly and/or in the retention within the ER of unassembled protein subunits. It seems to play a major role in the quality control apparatus of the ER by the retention of incorrectly folded proteins. Associated with partial T-cell antigen receptor complexes t…	0.336899	1.6185	0.126572	0.714329	0.254137	1.40978	0.179184	0.652365
Q15437	Protein transport protein Sec23B	SEC23B	Component of the coat protein complex II (COPII) which promotes the formation of transport vesicles from the endoplasmic reticulum (ER). The coat has two main functions, the physical deformation of the endoplasmic reticulum membrane into vesicles and the selection of cargo molecules for their transport to the Golgi complex.	0.272577	1.06453	0.304076	0.905675	0.253733	1.14424	0.270617	0.745784
P11279	Lysosome-associated membrane glycoprotein 1	LAMP1	Acts as a receptor for Lassa virus protein.	0.215521	0.476578	0.640593	1	0.253664	0.647697	0.527059	0.893256
Q13011	Delta(3,5)-Delta(2,4)-dienoyl-CoA isomerase, mitochondrial	ECH1	Isomerization of 3-trans,5-cis-dienoyl-CoA to 2-trans,4-trans-dienoyl-CoA.	-1.08947	-2.35231	0.032868	0.451113	0.25268	0.629973	0.538276	0.89599
P08708	40S ribosomal protein S17	RPS17		-0.03702	-0.164431	0.871607	1	0.252655	1.29582	0.214798	0.695328
P63173	60S ribosomal protein L38	RPL38		-0.468984	-1.49762	0.155165	0.761944	0.250234	0.922695	0.370901	0.808602
P40616	ADP-ribosylation factor-like protein 1	ARL1	GTP-binding protein that has very low efficiency as allosteric activator of the cholera toxin catalytic subunit, an ADP-ribosyltransferase. Can activate phospholipase D with very low efficiency. Important for normal function of the Golgi apparatus.	-0.452028	-1.196	0.250428	0.852884	0.250206	0.764419	0.456582	0.863166
O00411	DNA-directed RNA polymerase, mitochondrial	POLRMT	DNA-dependent RNA polymerase catalyzes the transcription of mitochondrial DNA into RNA using the four ribonucleoside triphosphates as substrates.	0.18471	0.0859686	0.932639	1	0.249957	0.134334	0.894941	1
O60610	Protein diaphanous homolog 1	DIAPH1	Acts in a Rho-dependent manner to recruit PFY1 to the membrane. Required for the assembly of F-actin structures, such as actin cables and stress fibers. Nucleates actin filaments. Binds to the barbed end of the actin filament and slows down actin polymerization and depolymerization. Required for cytokinesis, and transcriptional activation of the serum response factor. DFR proteins couple Rho and …	-0.0301944	-0.131932	0.896807	1	0.249887	1.26078	0.22682	0.702732
O76071	Probable cytosolic iron-sulfur protein assembly protein CIAO1	CIAO1	Key component of the cytosolic iron-sulfur protein assembly (CIA) complex, a multiprotein complex that mediates the incorporation of iron-sulfur cluster into extramitochondrial Fe/S proteins. Seems to specifically modulate the transactivation activity of WT1. As part of the mitotic spindle-associated MMXD complex it may play a role in chromosome segregation.	-0.995383	-0.31448	0.757527	1	0.249471	0.0910107	0.928699	1
Q96CW1	AP-2 complex subunit mu	AP2M1	Component of the adaptor protein complex 2 (AP-2). Adaptor protein complexes function in protein transport via transport vesicles in different membrane traffic pathways. Adaptor protein complexes are vesicle coat components and appear to be involved in cargo selection and vesicle formation. AP-2 is involved in clathrin-dependent endocytosis in which cargo proteins are incorporated into vesicles s…	-0.766139	-2.73312	0.0154973	0.312795	0.248306	1.02284	0.322742	0.773668
O00487	26S proteasome non-ATPase regulatory subunit 14	PSMD14	Component of the 26S proteasome, a multiprotein complex involved in the ATP-dependent degradation of ubiquitinated proteins. This complex plays a key role in the maintenance of protein homeostasis by removing misfolded or damaged proteins, which could impair cellular functions, and by removing proteins whose functions are no longer required. Therefore, the proteasome participates in numerous cell…	-0.128913	-0.641925	0.530697	1	0.248098	1.42653	0.174381	0.645675
Q9UNZ2	NSFL1 cofactor p47	NSFL1C	Reduces the ATPase activity of VCP (By similarity). Necessary for the fragmentation of Golgi stacks during mitosis and for VCP-mediated reassembly of Golgi stacks after mitosis (By similarity). May play a role in VCP-mediated formation of transitional endoplasmic reticulum (tER) (By similarity). Inhibits the activity of CTSL (in vitro) (PubMed:15498563). Together with UBXN2B/p37, regulates the ce…	-0.0705211	-0.255667	0.801712	1	0.2479	1.03777	0.315963	0.768369
A6NHR9	Structural maintenance of chromosomes flexible hinge domain-containing protein 1	SMCHD1	Required for maintenance of X inactivation in females and hypermethylation of CpG islands associated with inactive X. Involved in a pathway that mediates the methylation of a subset of CpG islands slowly and requires the methyltransferase DNMT3B (By similarity). Required for DUX4 silencing in somatic cells (PubMed:23143600).	-0.136506	-0.55762	0.585404	1	0.247131	1.16569	0.262105	0.737809
P84090	Enhancer of rudimentary homolog	ERH	May have a role in the cell cycle.	-0.781309	-1.81161	0.0902956	0.641414	0.247122	0.661642	0.518326	0.890924
Q08945	FACT complex subunit SSRP1	SSRP1	Component of the FACT complex, a general chromatin factor that acts to reorganize nucleosomes. The FACT complex is involved in multiple processes that require DNA as a template such as mRNA elongation, DNA replication and DNA repair. During transcription elongation the FACT complex acts as a histone chaperone that both destabilizes and restores nucleosomal structure. It facilitates the passage of…	-0.0789261	-0.316264	0.7562	1	0.246554	1.1408	0.272	0.745784
P25789	Proteasome subunit alpha type-4	PSMA4	Component of the 20S core proteasome complex involved in the proteolytic degradation of most intracellular proteins. This complex plays numerous essential roles within the cell by associating with different regulatory particles. Associated with two 19S regulatory particles, forms the 26S proteasome and thus participates in the ATP-dependent degradation of ubiquitinated proteins. The 26S proteasom…	0.272753	1.08534	0.295061	0.898937	0.24409	1.12154	0.27985	0.748321
P16930	Fumarylacetoacetase	FAH		3.7891	1.25322	0.229479	0.843073	0.24388	0.0931403	0.927036	1
Q99613	Eukaryotic translation initiation factor 3 subunit C	EIF3C	Component of the eukaryotic translation initiation factor 3 (eIF-3) complex, which is required for several steps in the initiation of protein synthesis (PubMed:17581632, PubMed:25849773, PubMed:27462815). The eIF-3 complex associates with the 40S ribosome and facilitates the recruitment of eIF-1, eIF-1A, eIF-2:GTP:methionyl-tRNAi and eIF-5 to form the 43S pre-initiation complex (43S PIC). The eIF…	0.0872143	0.714635	0.485907	0.980772	0.242992	2.2991	0.0364299	0.370371
P35754	Glutaredoxin-1	GLRX	Has a glutathione-disulfide oxidoreductase activity in the presence of NADPH and glutathione reductase. Reduces low molecular weight disulfides and proteins.	0.771716	0.328231	0.747315	1	0.242835	0.119262	0.906665	1
P55735	Protein SEC13 homolog	SEC13	As a component of the GATOR subcomplex GATOR2, functions within the amino acid-sensing branch of the TORC1 signaling pathway. Indirectly activates mTORC1 and the TORC1 signaling pathway through the inhibition of the GATOR1 subcomplex (PubMed:23723238). It is negatively regulated by the upstream amino acid sensors SESN2 and CASTOR1 (PubMed:25457612, PubMed:27487210).	0.165214	0.86837	0.398995	0.930783	0.239236	1.45196	0.167291	0.640725
Q8WYA6	Beta-catenin-like protein 1	CTNNBL1	Component of the PRP19-CDC5L complex that forms an integral part of the spliceosome and is required for activating pre-mRNA splicing. Participates in AID/AICDA-mediated Ig class switching recombination (CSR). May induce apoptosis.	0.193721	0.749357	0.465336	0.972106	0.23868	1.0661	0.303389	0.768369
Q9HCN8	Stromal cell-derived factor 2-like protein 1	SDF2L1		-0.0424636	-0.0635574	0.950169	1	0.238521	0.412236	0.68605	0.953872
P32320	Cytidine deaminase	CDA	This enzyme scavenges exogenous and endogenous cytidine and 2'-deoxycytidine for UMP synthesis.	0.281848	0.123785	0.903144	1	0.236786	0.120082	0.906026	1
Q96D46	60S ribosomal export protein NMD3	NMD3	Acts as an adapter for the XPO1/CRM1-mediated export of the 60S ribosomal subunit.	-0.146541	-0.335726	0.741769	1	0.236192	0.624829	0.541556	0.896498
Q9H6S0	Probable ATP-dependent RNA helicase YTHDC2	YTHDC2	Specifically recognizes and binds N6-methyladenosine (m6A)-containing RNAs affecting the translation efficiency and mRNA abundance of its targets (PubMed:26318451). Is required for proper spermatocyte development (By similarity). M6A is a modification present at internal sites of mRNAs and some non-coding RNAs and plays a role in the efficiency of mRNA splicing, processing and stability (PubMed:2…	3.94011	1.26433	0.225576	0.839429	0.234243	0.0867939	0.931994	1
Q99733	Nucleosome assembly protein 1-like 4	NAP1L4	Acts as histone chaperone in nucleosome assembly.	-0.00802649	-0.0528057	0.95859	1	0.233115	1.7709	0.0970733	0.538698
P49247	Ribose-5-phosphate isomerase	RPIA		-0.202498	-0.376261	0.712039	1	0.232797	0.499476	0.624755	0.92576
Q13162	Peroxiredoxin-4	PRDX4	Thiol-specific peroxidase that catalyzes the reduction of hydrogen peroxide and organic hydroperoxides to water and alcohols, respectively. Plays a role in cell protection against oxidative stress by detoxifying peroxides and as sensor of hydrogen peroxide-mediated signaling events. Regulates the activation of NF-kappa-B in the cytosol by a modulation of I-kappa-B-alpha phosphorylation.	-0.135815	-0.796217	0.438438	0.954824	0.232691	1.57519	0.136252	0.609535
P39656	Dolichyl-diphosphooligosaccharide--protein glycosyltransferase 48 kDa subunit	DDOST	Essential subunit of the N-oligosaccharyl transferase (OST) complex which catalyzes the transfer of a high mannose oligosaccharide from a lipid-linked oligosaccharide donor to an asparagine residue within an Asn-X-Ser/Thr consensus motif in nascent polypeptide chains. Required for the assembly of both SST3A- and SS3B-containing OST complexes. Required for efficient N-glycosylation.	0.0397057	0.108794	0.914821	1	0.232667	0.736134	0.473106	0.872523
Q5T6F2	Ubiquitin-associated protein 2	UBAP2		-0.0144515	-0.0287148	0.977474	1	0.231937	0.532149	0.602487	0.913716
P17301	Integrin alpha-2	ITGA2	(Microbial infection) Integrin ITGA2:ITGB1 acts as a receptor for Human echoviruses 1 and 8.	0.212182	0.995927	0.335222	0.919636	0.230208	1.2477	0.23144	0.707556
P36405	ADP-ribosylation factor-like protein 3	ARL3	Small GTP-binding protein which cycles between an inactive GDP-bound and an active GTP-bound form, and the rate of cycling is regulated by guanine nucleotide exchange factors (GEF) and GTPase-activating proteins (GAP). Required for normal cytokinesis and cilia signaling. Requires assistance from GTPase-activating proteins (GAPs) like RP2 and PDE6D, in order to cycle between inactive GDP-bound and…	0.141104	0.591054	0.563364	1	0.230031	1.11261	0.283546	0.752072
Q9H4L5	Oxysterol-binding protein-related protein 3	OSBPL3	Phosphoinositide-binding protein which associates with both cell and endoplasmic reticulum (ER) membranes (PubMed:16143324). Can bind to the ER membrane protein VAPA and recruit VAPA to plasma membrane sites, thus linking these intracellular compartments (PubMed:25447204). The ORP3-VAPA complex stimulates RRAS signaling which in turn attenuates integrin beta-1 (ITGB1) activation at the cell surfa…	4.98524	2.33295	0.034124	0.456095	0.229413	0.123967	0.903002	1
O60884	DnaJ homolog subfamily A member 2	DNAJA2	Co-chaperone of Hsc70. Stimulates ATP hydrolysis and the folding of unfolded proteins mediated by HSPA1A/B (in vitro) (PubMed:24318877).	-0.18549	-0.42761	0.675065	1	0.228661	0.60868	0.551925	0.898525
P49366	Deoxyhypusine synthase	DHPS	Catalyzes the NAD-dependent oxidative cleavage of spermidine and the subsequent transfer of the butylamine moiety of spermidine to the epsilon-amino group of a specific lysine residue of the eIF-5A precursor protein to form the intermediate deoxyhypusine residue.	-1.05408	-1.47221	0.161818	0.771501	0.228592	0.368663	0.717576	0.967416
P09211	Glutathione S-transferase P	GSTP1	Conjugation of reduced glutathione to a wide number of exogenous and endogenous hydrophobic electrophiles. Regulates negatively CDK5 activity via p25/p35 translocation to prevent neurodegeneration.	-0.0588397	-0.297062	0.77053	1	0.227471	1.32609	0.204827	0.685671
Q9UHD8	Septin-9	SEPT9	Filament-forming cytoskeletal GTPase (By similarity). May play a role in cytokinesis (Potential). May play a role in the internalization of 2 intracellular microbial pathogens, Listeria monocytogenes and Shigella flexneri.	-0.0920506	-0.544676	0.594054	1	0.226769	1.5494	0.14231	0.617649
P31947	14-3-3 protein sigma	SFN	p53-regulated inhibitor of G2/M progression.	-0.0160905	-0.0866446	0.93211	1	0.225485	1.40203	0.181441	0.653618
Q9UBB4	Ataxin-10	ATXN10	Necessary for the survival of cerebellar neurons. Induces neuritogenesis by activating the Ras-MAP kinase pathway. May play a role in the maintenance of a critical intracellular glycosylation level and homeostasis.	-0.347513	-0.957771	0.353498	0.920194	0.22503	0.716145	0.485001	0.876286
P08133	Annexin A6	ANXA6	May associate with CD21. May regulate the release of Ca(2+) from intracellular stores.	0.348615	1.8658	0.0819274	0.619534	0.22498	1.39038	0.184883	0.659094
P13693	Translationally-controlled tumor protein	TPT1	Involved in calcium binding and microtubule stabilization.	0.0670881	0.54842	0.591545	1	0.224388	2.11805	0.0514414	0.422299
P26640	Valine--tRNA ligase	VARS		-0.226985	-1.21035	0.245039	0.846223	0.22385	1.37829	0.188507	0.665961
P27816	Microtubule-associated protein 4	MAP4	Non-neuronal microtubule-associated protein. Promotes microtubule assembly.	-0.301779	-1.58686	0.133583	0.7241	0.223231	1.35542	0.195521	0.674253
Q96LZ2	Melanoma-associated antigen B10	MAGEB10		0.219822	0.350079	0.73119	1	0.223192	0.410432	0.687344	0.953872
P61353	60S ribosomal protein L27	RPL27	Component of the large ribosomal subunit (PubMed:12962325, PubMed:23636399, PubMed:25957688, PubMed:25901680). Required for proper rRNA processing and maturation of 28S and 5.8S rRNAs (PubMed:25424902).	-0.242723	-1.36893	0.191352	0.81689	0.222951	1.45194	0.167296	0.640725
P10606	Cytochrome c oxidase subunit 5B, mitochondrial	COX5B	This protein is one of the nuclear-coded polypeptide chains of cytochrome c oxidase, the terminal oxidase in mitochondrial electron transport.	-1.84047	-1.96662	0.068183	0.60767	0.22267	0.274742	0.787296	0.993622
Q96EP5	DAZ-associated protein 1	DAZAP1	RNA-binding protein, which may be required during spermatogenesis.	0.0293078	0.128439	0.899523	1	0.221545	1.1211	0.28003	0.748321
O00571	ATP-dependent RNA helicase DDX3X	DDX3X	(Microbial infection) Appears to be a prime target for viral manipulations. Hepatitis B virus (HBV) polymerase and possibly vaccinia virus (VACV) protein K7 inhibit IFNB induction probably by dissociating DDX3X from TBK1 or IKBKE. Is involved in hepatitis C virus (HCV) replication; the function may involve the association with HCV core protein. HCV core protein inhibits the IPS1-dependent functio…	-0.6151	-1.1186	0.281063	0.8909	0.220674	0.463392	0.649796	0.942866
Q16740	ATP-dependent Clp protease proteolytic subunit, mitochondrial	CLPP	Protease component of the Clp complex that cleaves peptides and various proteins in an ATP-dependent process. Has low peptidase activity in the absence of CLPX. The Clp complex can degrade CSN1S1, CSN2 and CSN3, as well as synthetic peptides (in vitro) and may be responsible for a fairly general and central housekeeping function rather than for the degradation of specific substrates.	-0.334569	-1.2525	0.229733	0.843073	0.220541	0.953348	0.35566	0.796319
Q96DB5	Regulator of microtubule dynamics protein 1	RMDN1		-4.79369	-0.964608	0.350173	0.920194	0.219811	0.051074	0.959947	1
P56545	C-terminal-binding protein 2	CTBP2	Isoform 2 probably acts as a scaffold for specialized synapses.	-0.0593704	-0.275377	0.786818	1	0.219612	1.1762	0.258007	0.733158
Q6P996	Pyridoxal-dependent decarboxylase domain-containing protein 1	PDXDC1		8.56237	2.71335	0.0161232	0.323052	0.219178	0.0802007	0.937147	1
P16615	Sarcoplasmic/endoplasmic reticulum calcium ATPase 2	ATP2A2	This magnesium-dependent enzyme catalyzes the hydrolysis of ATP coupled with the translocation of calcium from the cytosol to the sarcoplasmic reticulum lumen. Isoform 2 is involved in the regulation of the contraction/relaxation cycle (PubMed:16402920). Acts as a regulator of TNFSF11-mediated Ca(2+) signaling pathways via its interaction with TMEM64 which is critical for the TNFSF11-induced CREB…	-0.416983	-1.29154	0.216238	0.825553	0.218898	0.782891	0.445985	0.856513
O43815	Striatin	STRN	Calmodulin-binding protein which may function as scaffolding or signaling protein and may play a role in dendritic Ca(2+) signaling.	-0.408806	-0.213212	0.834058	1	0.218447	0.131556	0.8971	1
P50995	Annexin A11	ANXA11	Binds specifically to calcyclin in a calcium-dependent manner (By similarity). Required for midbody formation and completion of the terminal phase of cytokinesis.	-0.923113	-3.92517	0.00137156	0.0752986	0.218123	1.07096	0.301268	0.768369
Q9BZX2	Uridine-cytidine kinase 2	UCK2	Phosphorylates uridine and cytidine to uridine monophosphate and cytidine monophosphate. Does not phosphorylate deoxyribonucleosides or purine ribonucleosides. Can use ATP or GTP as a phosphate donor. Can also phosphorylate cytidine and uridine nucleoside analogs such as 6-azauridine, 5-fluorouridine, 4-thiouridine, 5-bromouridine, N(4)-acetylcytidine, N(4)-benzoylcytidine, 5-fluorocytidine, 2-th…	-0.404133	-0.145292	0.886432	1	0.217659	0.0903575	0.929209	1
O00299	Chloride intracellular channel protein 1	CLIC1	Can insert into membranes and form chloride ion channels. Channel activity depends on the pH. Membrane insertion seems to be redox-regulated and may occur only under oxydizing conditions. Involved in regulation of the cell cycle.	-0.0534906	-0.490859	0.630693	1	0.216652	2.29568	0.0366712	0.371448
Q99661	Kinesin-like protein KIF2C	KIF2C	In complex with KIF18B, constitutes the major microtubule plus-end depolymerizing activity in mitotic cells (PubMed:21820309). Regulates the turnover of microtubules at the kinetochore and functions in chromosome segregation during mitosis (PubMed:19060894). Plays a role in chromosome congression and is required for the lateral to end-on conversion of the chromosome-microtubule attachment (PubMed…	0.916107	0.354888	0.727658	1	0.216592	0.0968851	0.924112	1
Q96DU9	Polyadenylate-binding protein 5	PABPC5	Binds the poly(A) tail of mRNA. May be involved in cytoplasmic regulatory processes of mRNA metabolism. Can probably bind to cytoplasmic RNA sequences other than poly(A) in vivo (By similarity).	0.0451491	0.123724	0.903191	1	0.21533	0.681367	0.506117	0.884807
Q92820	Gamma-glutamyl hydrolase	GGH	Hydrolyzes the polyglutamate sidechains of pteroylpolyglutamates. Progressively removes gamma-glutamyl residues from pteroylpoly-gamma-glutamate to yield pteroyl-alpha-glutamate (folic acid) and free glutamate. May play an important role in the bioavailability of dietary pteroylpolyglutamates and in the metabolism of pteroylpolyglutamates and antifolates.	0.370576	1.29463	0.215198	0.825553	0.215322	0.868612	0.398867	0.827294
P63096	Guanine nucleotide-binding protein G(i) subunit alpha-1	GNAI1	Guanine nucleotide-binding proteins (G proteins) function as transducers downstream of G protein-coupled receptors (GPCRs) in numerous signaling cascades. The alpha chain contains the guanine nucleotide binding site and alternates between an active, GTP-bound state and an inactive, GDP-bound state. Signaling by an activated GPCR promotes GDP release and GTP binding. The alpha subunit has a low GT…	-1.42403	-3.54367	0.00298382	0.130009	0.214628	0.61672	0.54675	0.896498
Q15293	Reticulocalbin-1	RCN1	May regulate calcium-dependent activities in the endoplasmic reticulum lumen or post-ER compartment.	0.642346	2.59663	0.0203454	0.36265	0.214089	0.999321	0.33363	0.777463
P17693	HLA class I histocompatibility antigen, alpha chain G	HLA-G	Involved in the presentation of foreign antigens to the immune system. Plays a role in maternal tolerance of the fetus by mediating protection from the deleterious effects of natural killer cells, cytotoxic T-lymphocytes, macrophages and mononuclear cells.	0.129594	0.380323	0.709085	1	0.213691	0.724144	0.48022	0.876286
P00330	Alcohol dehydrogenase 1	ADH1	This isozyme preferentially catalyzes the conversion of primary unbranched alcohols to their corresponding aldehydes. Also also shows activity toward secondary alcohols.	-0.272595	-0.727731	0.478085	0.979909	0.212906	0.656311	0.521655	0.89224
Q9BXJ9	N-alpha-acetyltransferase 15, NatA auxiliary subunit	NAA15	Auxillary subunit of the N-terminal acetyltransferase A (NatA) complex which displays alpha (N-terminal) acetyltransferase activity. The NAT activity may be important for vascular, hematopoietic and neuronal growth and development. Required to control retinal neovascularization in adult ocular endothelial cells. In complex with XRCC6 and XRCC5 (Ku80), up-regulates transcription from the osteocalc…	-0.202968	-0.785069	0.444746	0.954824	0.211421	0.944275	0.360125	0.801686
P42224	Signal transducer and activator of transcription 1-alpha/beta	STAT1	Signal transducer and transcription activator that mediates cellular responses to interferons (IFNs), cytokine KITLG/SCF and other cytokines and other growth factors. Following type I IFN (IFN-alpha and IFN-beta) binding to cell surface receptors, signaling via protein kinases leads to activation of Jak kinases (TYK2 and JAK1) and to tyrosine phosphorylation of STAT1 and STAT2. The phosphorylated…	-0.0169792	-0.0365347	0.971342	1	0.210872	0.523934	0.608049	0.920053
P08237	ATP-dependent 6-phosphofructokinase, muscle type	PFKM	Catalyzes the phosphorylation of D-fructose 6-phosphate to fructose 1,6-bisphosphate by ATP, the first committing step of glycolysis.	-0.00035614	-0.00123876	0.999028	1	0.21005	0.843644	0.412239	0.837759
Q8NI36	WD repeat-containing protein 36	WDR36	Involved in the nucleolar processing of SSU 18S rRNA. Involved in T-cell activation and highly coregulated with IL2.	-0.883548	-1.17825	0.257216	0.859832	0.209591	0.322738	0.751389	0.982833
P12814	Alpha-actinin-1	ACTN1	F-actin cross-linking protein which is thought to anchor actin to a variety of intracellular structures. This is a bundling protein.	0.36881	2.19909	0.0441249	0.490597	0.209589	1.44304	0.16975	0.64186
P35580	Myosin-10	MYH10	Cellular myosin that appears to play a role in cytokinesis, cell shape, and specialized functions such as secretion and capping. Involved with LARP6 in the stabilization of type I collagen mRNAs for CO1A1 and CO1A2. During cell spreading, plays an important role in cytoskeleton reorganization, focal contacts formation (in the central part but not the margins of spreading cells), and lamellipodial…	-0.606931	-1.74864	0.100967	0.651785	0.209502	0.696977	0.496574	0.881843
Q01469	Fatty acid-binding protein, epidermal	FABP5	High specificity for fatty acids. Highest affinity for C18 chain length. Decreasing the chain length or introducing double bonds reduces the affinity. May be involved in keratinocyte differentiation.	0.227003	1.03134	0.318872	0.913597	0.209383	1.09844	0.289484	0.757515
Q96KP4	Cytosolic non-specific dipeptidase	CNDP2	Hydrolyzes a variety of dipeptides including L-carnosine but has a strong preference for Cys-Gly (PubMed:19346245). Acts as a functional tumor suppressor in gastric cancer via activation of the mitogen-activated protein kinase (MAPK) pathway. An elevated level of CNDP2 activates the p38 and JNK MAPK pathways to induce cell apoptosis, and a lower level of CNDP2 activates the ERK MAPK pathway to pr…	0.103973	0.496712	0.626658	1	0.208436	1.14981	0.268384	0.744908
Q13505	Metaxin-1	MTX1	Involved in transport of proteins into the mitochondrion. Essential for embryonic development (By similarity).	-0.408895	-0.0864137	0.932291	1	0.207604	0.0506613	0.96027	1
P24666	Low molecular weight phosphotyrosine protein phosphatase	ACP1	Acts on tyrosine phosphorylated proteins, low-MW aryl phosphates and natural and synthetic acyl phosphates. Isoform 3 does not possess phosphatase activity.	0.603558	0.587832	0.565469	1	0.207087	0.232893	0.819021	0.999064
Q8IWX8	Calcium homeostasis endoplasmic reticulum protein	CHERP	Involved in calcium homeostasis, growth and proliferation.	-0.299734	-0.65446	0.522813	1	0.206352	0.520267	0.61054	0.92021
O94925	Glutaminase kidney isoform, mitochondrial	GLS	Catalyzes the first reaction in the primary pathway for the renal catabolism of glutamine. Plays a role in maintaining acid-base homeostasis. Regulates the levels of the neurotransmitter glutamate in the brain. Isoform 2 lacks catalytic activity.	0.176703	0.434797	0.669956	1	0.205534	0.583975	0.567994	0.904046
P23919	Thymidylate kinase	DTYMK	Catalyzes the conversion of dTMP to dTDP.	-0.112586	-0.0406921	0.968083	1	0.205473	0.0857531	0.932807	1
Q9Y5M8	Signal recognition particle receptor subunit beta	SRPRB	Component of the SRP (signal recognition particle) receptor. Ensures, in conjunction with the signal recognition particle, the correct targeting of the nascent secretory proteins to the endoplasmic reticulum membrane system. Has GTPase activity. May mediate the membrane association of SRPR (By similarity).	0.0534843	0.228596	0.822298	1	0.204917	1.01132	0.328041	0.774273
Q14651	Plastin-1	PLS1	Actin-bundling protein in the absence of calcium.	-0.414506	-1.83091	0.0872313	0.635146	0.204608	1.04359	0.313351	0.768369
Q9UN37	Vacuolar protein sorting-associated protein 4A	VPS4A	Involved in late steps of the endosomal multivesicular bodies (MVB) pathway. Recognizes membrane-associated ESCRT-III assemblies and catalyzes their disassembly, possibly in combination with membrane fission. Redistributes the ESCRT-III components to the cytoplasm for further rounds of MVB sorting. MVBs contain intraluminal vesicles (ILVs) that are generated by invagination and scission from the …	0.496737	1.74035	0.102451	0.657075	0.204074	0.825593	0.422088	0.843254
Q86Y56	Dynein assembly factor 5, axonemal	DNAAF5	Cytoplasmic protein involved in the delivery of the dynein machinery to the motile cilium. It is required for the assembly of the axonemal dynein inner and outer arms, two structures attached to the peripheral outer doublet A microtubule of the axoneme, that play a crucial role in cilium motility.	-0.0266245	-0.118941	0.906915	1	0.202595	1.04508	0.312685	0.768369
Q9UBS4	DnaJ homolog subfamily B member 11	DNAJB11	Serves as a co-chaperone for HSPA5. Binds directly to both unfolded proteins that are substrates for ERAD and nascent unfolded peptide chains, but dissociates from the HSPA5-unfolded protein complex before folding is completed. May help recruiting HSPA5 and other chaperones to the substrate. Stimulates HSPA5 ATPase activity.	-0.310017	-0.0650398	0.949009	1	0.202383	0.0490271	0.96155	1
P13796	Plastin-2	LCP1	Actin-binding protein (PubMed:16636079, PubMed:17294403, PubMed:28493397). Plays a role in the activation of T-cells in response to costimulation through TCR/CD3 and CD2 or CD28 (PubMed:17294403). Modulates the cell surface expression of IL2RA/CD25 and CD69 (PubMed:17294403).	0.0170338	0.0268066	0.978971	1	0.202289	0.367596	0.718355	0.967416
P04181	Ornithine aminotransferase, mitochondrial	OAT		0.0657633	0.386505	0.704599	1	0.202203	1.37223	0.190344	0.668614
O14818	Proteasome subunit alpha type-7	PSMA7	Component of the 20S core proteasome complex involved in the proteolytic degradation of most intracellular proteins. This complex plays numerous essential roles within the cell by associating with different regulatory particles. Associated with two 19S regulatory particles, forms the 26S proteasome and thus participates in the ATP-dependent degradation of ubiquitinated proteins. The 26S proteasom…	0.105346	0.582626	0.568878	1	0.201222	1.28504	0.218442	0.697462
Q14498	RNA-binding protein 39	RBM39	Transcriptional coactivator for steroid nuclear receptors ESR1/ER-alpha and ESR2/ER-beta, and JUN/AP-1 (By similarity). May be involved in pre-mRNA splicing process.	0.168465	0.590794	0.563534	1	0.200957	0.813763	0.428624	0.847497
P46734	Dual specificity mitogen-activated protein kinase kinase 3	MAP2K3	Dual specificity kinase. Is activated by cytokines and environmental stress in vivo. Catalyzes the concomitant phosphorylation of a threonine and a tyrosine residue in the MAP kinase p38. Part of a signaling cascade that begins with the activation of the adrenergic receptor ADRA1B and leads to the activation of MAPK14.	-0.719813	-1.0679	0.302603	0.905675	0.200653	0.343736	0.735858	0.977701
Q99729	Heterogeneous nuclear ribonucleoprotein A/B	HNRNPAB	Binds single-stranded RNA. Has a high affinity for G-rich and U-rich regions of hnRNA. Also binds to APOB mRNA transcripts around the RNA editing site.	-0.490116	-0.813325	0.428867	0.948773	0.200503	0.384198	0.706272	0.961527
Q7Z2W4	Zinc finger CCCH-type antiviral protein 1	ZC3HAV1	Antiviral protein which inhibits the replication of viruses by recruiting the cellular RNA degradation machineries to degrade the viral mRNAs. Binds to a ZAP-responsive element (ZRE) present in the target viral mRNA, recruits cellular poly(A)-specific ribonuclease PARN to remove the poly(A) tail, and the 3'-5' exoribonuclease complex exosome to degrade the RNA body from the 3'-end. It also recrui…	0.392358	1.25965	0.227213	0.839435	0.200252	0.742359	0.469439	0.871271
Q9BQ70	Transcription factor 25	TCF25	May play a role in cell death control. Acts as a transcriptional repressor. Has been shown to repress transcription of SRF in vitro and so may play a role in heart development.	0.162165	0.711999	0.48749	0.981922	0.1998	1.01295	0.327291	0.774273
Q9NX63	MICOS complex subunit MIC19	CHCHD3	Component of the MICOS complex, a large protein complex of the mitochondrial inner membrane that plays crucial roles in the maintenance of crista junctions, inner membrane architecture, and formation of contact sites to the outer membrane. Has also been shown to function as a transcription factor which binds to the BAG1 promoter and represses BAG1 transcription. Plays an important role in the mai…	5.33561	1.58965	0.132952	0.7241	0.199565	0.0686548	0.946179	1
Q07157	Tight junction protein ZO-1	TJP1	TJP1, TJP2, and TJP3 are closely related scaffolding proteins that link tight junction (TJ) transmembrane proteins such as claudins, junctional adhesion molecules, and occludin to the actin cytoskeleton (PubMed:7798316, PubMed:9792688). The tight junction acts to limit movement of substances through the paracellular space and as a boundary between the compositionally distinct apical and basolater…	0.257651	1.0608	0.305715	0.905675	0.196661	0.934947	0.364756	0.802288
Q6P2Q9	Pre-mRNA-processing-splicing factor 8	PRPF8	Functions as a scaffold that mediates the ordered assembly of spliceosomal proteins and snRNAs. Required for the assembly of the U4/U6-U5 tri-snRNP complex. Functions as scaffold that positions spliceosomal U2, U5 and U6 snRNAs at splice sites on pre-mRNA substrates, so that splicing can occur. Interacts with both the 5' and the 3' splice site.	0.245363	1.7312	0.104111	0.659696	0.195365	1.59167	0.132495	0.60137
P67936	Tropomyosin alpha-4 chain	TPM4	Binds to actin filaments in muscle and non-muscle cells. Plays a central role, in association with the troponin complex, in the calcium dependent regulation of vertebrate striated muscle contraction. Smooth muscle contraction is regulated by interaction with caldesmon. In non-muscle cells is implicated in stabilizing cytoskeleton actin filaments (By similarity). Binds calcium (PubMed:1836432).	-0.0623523	-0.165189	0.871021	1	0.193835	0.592967	0.562117	0.904046
P07814	Bifunctional glutamate/proline--tRNA ligase	EPRS	Multifunctional protein which is primarily part of the aminoacyl-tRNA synthetase multienzyme complex, also know as multisynthetase complex, that catalyzes the attachment of the cognate amino acid to the corresponding tRNA in a two-step reaction: the amino acid is first activated by ATP to form a covalent intermediate with AMP and is then transferred to the acceptor end of the cognate tRNA (PubMed…	-0.0133078	-0.0818069	0.935892	1	0.193145	1.371	0.190719	0.668614
P19623	Spermidine synthase	SRM	Catalyzes the production of spermidine from putrescine and decarboxylated S-adenosylmethionine (dcSAM). Has a strong preference for putrescine as substrate, and has very low activity towards 1,3-diaminopropane. Has extremely low activity towards spermidine.	-0.159185	-0.557721	0.585337	1	0.192871	0.780281	0.447473	0.856513
P40429	60S ribosomal protein L13a	RPL13A	Associated with ribosomes but is not required for canonical ribosome function and has extra-ribosomal functions. Component of the GAIT (gamma interferon-activated inhibitor of translation) complex which mediates interferon-gamma-induced transcript-selective translation inhibition in inflammation processes. Upon interferon-gamma activation and subsequent phosphorylation dissociates from the riboso…	-0.392605	-1.79942	0.0922802	0.644552	0.192277	1.01759	0.325149	0.774273
P28288	ATP-binding cassette sub-family D member 3	ABCD3	Probable transporter involved in the transport of branched-chain fatty acids and C27 bile acids into the peroxisome; the latter function is a crucial step in bile acid biosynthesis (PubMed:25168382). The nucleotide-binding fold acts as an ATP-binding subunit with ATPase activity (PubMed:11248239).	0.254991	0.405905	0.690595	1	0.19178	0.352511	0.729404	0.97242
P49770	Translation initiation factor eIF-2B subunit beta	EIF2B2	Catalyzes the exchange of eukaryotic initiation factor 2-bound GDP for GTP.	0.00271255	0.00122059	0.999042	1	0.191724	0.0996181	0.921979	1
P30419	Glycylpeptide N-tetradecanoyltransferase 1	NMT1	Adds a myristoyl group to the N-terminal glycine residue of certain cellular and viral proteins.	0.0580388	0.316428	0.756078	1	0.189587	1.19353	0.251362	0.728605
P25440	Bromodomain-containing protein 2	BRD2	May play a role in spermatogenesis or folliculogenesis (By similarity). Binds hyperacetylated chromatin and plays a role in the regulation of transcription, probably by chromatin remodeling. Regulates transcription of the CCND1 gene. Plays a role in nucleosome assembly.	-0.0174614	-0.0491252	0.961474	1	0.189462	0.615481	0.547545	0.896498
P53602	Diphosphomevalonate decarboxylase	MVD	Performs the first committed step in the biosynthesis of isoprenes.	-0.193101	-0.474642	0.64194	1	0.189019	0.536482	0.599563	0.913716
P08397	Porphobilinogen deaminase	HMBS	Tetrapolymerization of the monopyrrole PBG into the hydroxymethylbilane pre-uroporphyrinogen in several discrete steps.	-0.139632	-0.632281	0.536808	1	0.189005	0.988252	0.338843	0.779654
P17174	Aspartate aminotransferase, cytoplasmic	GOT1	Biosynthesis of L-glutamate from L-aspartate or L-cysteine. Important regulator of levels of glutamate, the major excitatory neurotransmitter of the vertebrate central nervous system. Acts as a scavenger of glutamate in brain neuroprotection. The aspartate aminotransferase activity is involved in hepatic glucose synthesis during development and in adipocyte glyceroneogenesis. Using L-cysteine as …	-0.0612972	-0.297929	0.769881	1	0.188418	1.05746	0.307183	0.768369
Q16851	UTP--glucose-1-phosphate uridylyltransferase	UGP2	Plays a central role as a glucosyl donor in cellular metabolic pathways.	0.350231	1.03278	0.31822	0.912762	0.187358	0.637959	0.533205	0.893299
P08727	Keratin, type I cytoskeletal 19	KRT19	Involved in the organization of myofibers. Together with KRT8, helps to link the contractile apparatus to dystrophin at the costameres of striated muscle.	0.00927937	0.0663291	0.948	1	0.18579	1.53348	0.146164	0.620409
P53396	ATP-citrate synthase	ACLY	ATP-citrate synthase is the primary enzyme responsible for the synthesis of cytosolic acetyl-CoA in many tissues. Has a central role in de novo lipid synthesis. In nervous tissue it may be involved in the biosynthesis of acetylcholine.	0.025427	0.154038	0.879652	1	0.185637	1.29857	0.213875	0.695328
P22314	Ubiquitin-like modifier-activating enzyme 1	UBA1	Catalyzes the first step in ubiquitin conjugation to mark cellular proteins for degradation through the ubiquitin-proteasome system (PubMed:1606621, PubMed:1447181). Activates ubiquitin by first adenylating its C-terminal glycine residue with ATP, and thereafter linking this residue to the side chain of a cysteine residue in E1, yielding a ubiquitin-E1 thioester and free AMP (PubMed:1447181). Ess…	0.0364367	0.253197	0.803584	1	0.185522	1.48862	0.157495	0.630026
Q15185	Prostaglandin E synthase 3	PTGES3	Cytosolic prostaglandin synthase that catalyzes the oxidoreduction of prostaglandin endoperoxide H2 (PGH2) to prostaglandin E2 (PGE2) (PubMed:10922363). Molecular chaperone that localizes to genomic response elements in a hormone-dependent manner and disrupts receptor-mediated transcriptional activation, by promoting disassembly of transcriptional regulatory complexes (PubMed:11274138, PubMed:120…	-0.0792262	-0.508761	0.618387	1	0.185449	1.37511	0.189469	0.66764
P15311	Ezrin	EZR	Probably involved in connections of major cytoskeletal structures to the plasma membrane. In epithelial cells, required for the formation of microvilli and membrane ruffles on the apical pole. Along with PLEKHG6, required for normal macropinocytosis.	-0.380865	-2.97677	0.00948183	0.250266	0.182561	1.6476	0.120405	0.580813
O15446	DNA-directed RNA polymerase I subunit RPA34	CD3EAP	Isoform 2 has been described as a component of preformed T-cell receptor (TCR) complex.	-0.697609	-0.659917	0.519402	1	0.182487	0.199333	0.844703	1
P43686	26S proteasome regulatory subunit 6B	PSMC4	Component of the 26S proteasome, a multiprotein complex involved in the ATP-dependent degradation of ubiquitinated proteins. This complex plays a key role in the maintenance of protein homeostasis by removing misfolded or damaged proteins, which could impair cellular functions, and by removing proteins whose functions are no longer required. Therefore, the proteasome participates in numerous cell…	-0.142993	-0.856386	0.405379	0.934339	0.181494	1.25512	0.228808	0.707556
Q9UBT2	SUMO-activating enzyme subunit 2	UBA2	The heterodimer acts as an E1 ligase for SUMO1, SUMO2, SUMO3, and probably SUMO4. It mediates ATP-dependent activation of SUMO proteins followed by formation of a thioester bond between a SUMO protein and a conserved active site cysteine residue on UBA2/SAE2.	-0.451929	-1.38794	0.185608	0.8041	0.181449	0.643464	0.529725	0.893299
P62314	Small nuclear ribonucleoprotein Sm D1	SNRPD1	Core component of the spliceosomal U1, U2, U4 and U5 small nuclear ribonucleoproteins (snRNPs), the building blocks of the spliceosome. Thereby, plays an important role in the splicing of cellular pre-mRNAs. Most spliceosomal snRNPs contain a common set of Sm proteins SNRPB, SNRPD1, SNRPD2, SNRPD3, SNRPE, SNRPF and SNRPG that assemble in a heptameric protein ring on the Sm site of the small nucle…	-0.340755	-1.15136	0.267767	0.873643	0.181259	0.707192	0.490386	0.879707
P62906	60S ribosomal protein L10a	RPL10A	Component of the large ribosomal subunit.	-0.0511075	-0.322893	0.751274	1	0.181239	1.3222	0.206088	0.685711
P09104	Gamma-enolase	ENO2	Has neurotrophic and neuroprotective properties on a broad spectrum of central nervous system (CNS) neurons. Binds, in a calcium-dependent manner, to cultured neocortical neurons and promotes cell survival (By similarity).	-0.196358	-0.75527	0.461887	0.969327	0.180859	0.803274	0.434474	0.850006
P02768	Serum albumin	ALB	Serum albumin, the main protein of plasma, has a good binding capacity for water, Ca(2+), Na(+), K(+), fatty acids, hormones, bilirubin and drugs. Its main function is the regulation of the colloidal osmotic pressure of blood. Major zinc transporter in plasma, typically binds about 80% of all plasma zinc.	0.727715	1.55779	0.140315	0.736451	0.180187	0.445389	0.662456	0.946529
Q92734	Protein TFG	TFG	Plays a role in the normal dynamic function of the endoplasmic reticulum (ER) and its associated microtubules (PubMed:23479643, PubMed:27813252).	-0.301524	-1.44004	0.170585	0.790239	0.179552	0.990172	0.337935	0.779654
Q5SW79	Centrosomal protein of 170 kDa	CEP170	Plays a role in microtubule organization (PubMed:15616186). Required for centriole subdistal appendage assembly (PubMed:28422092).	4.51456	1.53485	0.145828	0.741295	0.178698	0.0701518	0.945008	1
Q9BWD1	Acetyl-CoA acetyltransferase, cytosolic	ACAT2		0.270517	1.03482	0.317297	0.912762	0.178132	0.786829	0.443746	0.856513
P35900	Keratin, type I cytoskeletal 20	KRT20	Plays a significant role in maintaining keratin filament organization in intestinal epithelia. When phosphorylated, plays a role in the secretion of mucin in the small intestine (By similarity).	-0.187993	-0.0888961	0.930351	1	0.177426	0.0968784	0.924117	1
Q9NSD9	Phenylalanine--tRNA ligase beta subunit	FARSB		-0.498187	-1.77377	0.0965815	0.650603	0.176899	0.727276	0.478356	0.876286
Q9UKY7	Protein CDV3 homolog	CDV3		0.137439	0.459636	0.652428	1	0.175549	0.67791	0.508244	0.885235
P61313	60S ribosomal protein L15	RPL15		-0.117216	-0.368353	0.717803	1	0.174747	0.634097	0.535654	0.893299
Q9UI15	Transgelin-3	TAGLN3		-0.343869	-0.901289	0.381805	0.92287	0.172973	0.523503	0.608341	0.920053
Q5JUX0	Spindlin-3	SPIN3	Exhibits H3K4me3-binding activity.	-3.94326	-0.783901	0.44541	0.955196	0.172592	0.0396184	0.968925	1
O75694	Nuclear pore complex protein Nup155	NUP155	Essential component of nuclear pore complex. Could be essessential for embryogenesis. Nucleoporins may be involved both in binding and translocating proteins during nucleocytoplasmic transport.	-0.199795	-1.44954	0.167956	0.783684	0.17243	1.44453	0.169337	0.64186
O43399	Tumor protein D54	TPD52L2		0.329859	1.3438	0.199165	0.819437	0.172429	0.811128	0.430089	0.847497
P62701	40S ribosomal protein S4, X isoform	RPS4X		-0.398184	-2.53988	0.022765	0.389733	0.171792	1.26532	0.225231	0.70058
O00303	Eukaryotic translation initiation factor 3 subunit F	EIF3F	Deubiquitinates activated NOTCH1, promoting its nuclear import, thereby acting as a positive regulator of Notch signaling.	0.150841	0.924286	0.370099	0.920313	0.170772	1.20829	0.245805	0.725365
P29692	Elongation factor 1-delta	EEF1D	Isoform 2: Regulates induction of heat-shock-responsive genes through association with heat shock transcription factors and direct DNA-binding at heat shock promoter elements (HSE).	0.0801804	0.707976	0.489913	0.983781	0.169258	1.72572	0.105118	0.553836
Q5TEA3	Uncharacterized protein C20orf194	C20orf194	May act as an effector for ARL3.	-0.282202	-0.59059	0.563667	1	0.167375	0.404471	0.691626	0.956912
Q96IJ6	Mannose-1-phosphate guanyltransferase alpha	GMPPA	May serve as a regulatory subunit and allow allosteric feedback inhibition of GMPPB by GDP-mannose.	-0.190207	-0.699593	0.494985	0.99033	0.16682	0.708498	0.489599	0.879547
Q9BZE4	Nucleolar GTP-binding protein 1	GTPBP4	Involved in the biogenesis of the 60S ribosomal subunit.	-0.56887	-2.20336	0.0437672	0.490372	0.166113	0.742926	0.469106	0.871271
P15927	Replication protein A 32 kDa subunit	RPA2	As part of the heterotrimeric replication protein A complex (RPA/RP-A), binds and stabilizes single-stranded DNA intermediates, that form during DNA replication or upon DNA stress. It prevents their reannealing and in parallel, recruits and activates different proteins and complexes involved in DNA metabolism. Thereby, it plays an essential role both in DNA replication and the cellular response t…	-0.0677203	-0.275761	0.786528	1	0.166027	0.780662	0.447255	0.856513
P14923	Junction plakoglobin	JUP	Common junctional plaque protein. The membrane-associated plaques are architectural elements in an important strategic position to influence the arrangement and function of both the cytoskeleton and the cells within the tissue. The presence of plakoglobin in both the desmosomes and in the intermediate junctions suggests that it plays a central role in the structure and function of submembranous p…	-0.131842	-0.834775	0.417059	0.942385	0.16511	1.20714	0.246237	0.725365
P21333	Filamin-A	FLNA	Promotes orthogonal branching of actin filaments and links actin filaments to membrane glycoproteins. Anchors various transmembrane proteins to the actin cytoskeleton and serves as a scaffold for a wide range of cytoplasmic signaling proteins. Interaction with FLNA may allow neuroblast migration from the ventricular zone into the cortical plate. Tethers cell surface-localized furin, modulates its…	-0.105727	-0.558763	0.584643	1	0.163682	0.998875	0.333838	0.777463
P21281	V-type proton ATPase subunit B, brain isoform	ATP6V1B2	Non-catalytic subunit of the peripheral V1 complex of vacuolar ATPase. V-ATPase is responsible for acidifying a variety of intracellular compartments in eukaryotic cells.	-0.204789	-0.611916	0.549839	1	0.162747	0.561523	0.582809	0.910731
Q6DKJ4	Nucleoredoxin	NXN	Functions as a redox-dependent negative regulator of the Wnt signaling pathway, possibly by preventing ubiquitination of DVL3 by the BCR(KLHL12) complex. May also function as a transcriptional regulator act as a regulator of protein phosphatase 2A (PP2A) (By similarity).	-0.353762	-2.23628	0.0411017	0.478069	0.162204	1.18398	0.255009	0.729903
Q9ULV4	Coronin-1C	CORO1C	Isoform 3: Involved in myogenic differentiation.	-0.000884803	-0.00303106	0.997622	1	0.162177	0.641514	0.530956	0.893299
Q9Y6M1	Insulin-like growth factor 2 mRNA-binding protein 2	IGF2BP2	RNA-binding factor that recruits target transcripts to cytoplasmic protein-RNA complexes (mRNPs). This transcript 'caging' into mRNPs allows mRNA transport and transient storage. It also modulates the rate and location at which target transcripts encounter the translational apparatus and shields them from endonuclease attacks or microRNA-mediated degradation (By similarity). Binds to the 5'-UTR o…	-0.981671	-4.50735	0.000426234	0.0325003	0.161766	0.857655	0.404699	0.833203
Q9UHV9	Prefoldin subunit 2	PFDN2	Binds specifically to cytosolic chaperonin (c-CPN) and transfers target proteins to it. Binds to nascent polypeptide chain and promotes folding in an environment in which there are many competing pathways for nonnative proteins.	0.0469908	0.12626	0.901218	1	0.161151	0.499981	0.624408	0.92576
O75396	Vesicle-trafficking protein SEC22b	SEC22B	SNARE involved in targeting and fusion of ER-derived transport vesicles with the Golgi complex as well as Golgi-derived retrograde transport vesicles with the ER.	0.415478	1.38621	0.186126	0.8041	0.160066	0.616664	0.546785	0.896498
O60888	Protein CutA	CUTA	May form part of a complex of membrane proteins attached to acetylcholinesterase (AChE).	-0.153874	-0.875427	0.395267	0.928728	0.159612	1.04855	0.311135	0.768369
Q9P2E9	Ribosome-binding protein 1	RRBP1	Acts as a ribosome receptor and mediates interaction between the ribosome and the endoplasmic reticulum membrane.	0.0659377	0.194957	0.848066	1	0.159094	0.543162	0.59507	0.913716
Q2TAY7	WD40 repeat-containing protein SMU1	SMU1	(Microbial infection) Required, together with IK, for normal splicing of influenza A virus NS1 pre-mRNA, which is required for the production of the exportin NS2 and for the production of influenza A virus particles. Not required for the production of VSV virus particles.	-0.587521	-1.29237	0.215958	0.825553	0.158782	0.403304	0.692466	0.957109
O75874	Isocitrate dehydrogenase [NADP] cytoplasmic	IDH1		0.440924	2.49441	0.0248997	0.399706	0.157968	1.03191	0.318612	0.771243
P51114	Fragile X mental retardation syndrome-related protein 1	FXR1	RNA-binding protein required for embryonic and postnatal development of muscle tissue. May regulate intracellular transport and local translation of certain mRNAs (By similarity).	0.847347	1.79946	0.0922736	0.644552	0.157542	0.386321	0.704733	0.9613
P12277	Creatine kinase B-type	CKB	Reversibly catalyzes the transfer of phosphate between ATP and various phosphogens (e.g. creatine phosphate). Creatine kinase isoenzymes play a central role in energy transduction in tissues with large, fluctuating energy demands, such as skeletal muscle, heart, brain and spermatozoa.	0.0312326	0.168121	0.868754	1	0.157442	0.978597	0.343438	0.78496
Q66K74	Microtubule-associated protein 1S	MAP1S	Microtubule-associated protein that mediates aggregation of mitochondria resulting in cell death and genomic destruction (MAGD). Plays a role in anchoring the microtubule organizing center to the centrosomes. Binds to DNA. Plays a role in apoptosis. Involved in the formation of microtubule bundles (By similarity).	-0.806245	-1.76099	0.0987897	0.650603	0.157323	0.396783	0.697166	0.960216
Q9H0L4	Cleavage stimulation factor subunit 2 tau variant	CSTF2T	May play a significant role in AAUAAA-independent mRNA polyadenylation in germ cells. Directly involved in the binding to pre-mRNAs (By similarity).	0.0575297	0.165248	0.870975	1	0.156599	0.519404	0.611126	0.92021
Q9BXT5	Testis-expressed protein 15	TEX15	Required during spermatogenesis for normal chromosome synapsis and meiotic recombination in germ cells. Necessary for formation of DMC1 and RAD51 foci on meiotic chromosomes, suggesting a specific role in DNA double-stranded break repair.	0.0174224	0.00751315	0.994105	1	0.156131	0.0777452	0.939068	1
P04792	Heat shock protein beta-1	HSPB1	Small heat shock protein which functions as a molecular chaperone probably maintaining denatured proteins in a folding-competent state (PubMed:10383393, PubMed:20178975). Plays a role in stress resistance and actin organization (PubMed:19166925). Through its molecular chaperone activity may regulate numerous biological processes including the phosphorylation and the axonal transport of neurofilam…	-0.00532787	-0.0328717	0.974214	1	0.155248	1.10602	0.286297	0.753485
P07858	Cathepsin B	CTSB	Thiol protease which is believed to participate in intracellular degradation and turnover of proteins. Has also been implicated in tumor invasion and metastasis.	0.0714226	0.0894815	0.929894	1	0.154959	0.224173	0.825675	1
Q9Y6A4	Cilia- and flagella-associated protein 20	CFAP20	Cilium- and flagellum-specific protein that plays a role in axonemal structure organization and motility. Involved in the regulation of the size and morphology of cilia (PubMed:24414207). Required for axonemal microtubules polyglutamylation (PubMed:24414207).	3.96975	0.87621	0.394855	0.928728	0.154478	0.0393713	0.969118	1
Q9HAV7	GrpE protein homolog 1, mitochondrial	GRPEL1	Essential component of the PAM complex, a complex required for the translocation of transit peptide-containing proteins from the inner membrane into the mitochondrial matrix in an ATP-dependent manner (By similarity). Seems to control the nucleotide-dependent binding of mitochondrial HSP70 to substrate proteins (PubMed:11311562).	-0.258025	-1.76455	0.0981711	0.650603	0.154345	1.2188	0.241908	0.718655
Q86YQ8	Copine-8	CPNE8	Probable calcium-dependent phospholipid-binding protein that may play a role in calcium-mediated intracellular processes.	-0.192381	-0.581492	0.569622	1	0.153787	0.536747	0.599384	0.913716
Q86YS6	Ras-related protein Rab-43	RAB43	The small GTPases Rab are key regulators of intracellular membrane trafficking, from the formation of transport vesicles to their fusion with membranes. Rabs cycle between an inactive GDP-bound form and an active GTP-bound form that is able to recruit to membranes different set of downstream effectors directly responsible for vesicle formation, movement, tethering and fusion. The low intrinsic GT…	1.23348	1.66547	0.116747	0.692164	0.153143	0.238764	0.814549	0.999064
Q9NR31	GTP-binding protein SAR1a	SAR1A	Involved in transport from the endoplasmic reticulum to the Golgi apparatus (By similarity). Required to maintain SEC16A localization at discrete locations on the ER membrane perhaps by preventing its dissociation. SAR1A-GTP-dependent assembly of SEC16A on the ER membrane forms an organized scaffold defining endoplasmic reticulum exit sites (ERES).	-0.168604	-0.550762	0.589979	1	0.152761	0.576205	0.573098	0.905145
Q9H0S4	Probable ATP-dependent RNA helicase DDX47	DDX47	Involved in apoptosis. May have a role in rRNA processing and mRNA splicing. Associates with pre-rRNA precursors.	-0.53803	-2.6627	0.0178397	0.33541	0.152305	0.870364	0.397939	0.827294
P06132	Uroporphyrinogen decarboxylase	UROD	Catalyzes the decarboxylation of four acetate groups of uroporphyrinogen-III to yield coproporphyrinogen-III.	-0.499815	-2.65563	0.0180931	0.337589	0.15135	0.928557	0.367952	0.806912
Q00653	Nuclear factor NF-kappa-B p100 subunit	NFKB2	NF-kappa-B is a pleiotropic transcription factor present in almost all cell types and is the endpoint of a series of signal transduction events that are initiated by a vast array of stimuli related to many biological processes such as inflammation, immunity, differentiation, cell growth, tumorigenesis and apoptosis. NF-kappa-B is a homo- or heterodimeric complex formed by the Rel-like domain-cont…	0.00800424	0.0310609	0.975634	1	0.150683	0.675191	0.509922	0.886418
Q9NXG2	THUMP domain-containing protein 1	THUMPD1	Functions as a tRNA-binding adapter to mediate NAT10-dependent tRNA acetylation (PubMed:25653167).	-0.351711	-0.775323	0.450308	0.959277	0.150426	0.382903	0.707212	0.961527
O94855	Protein transport protein Sec24D	SEC24D	Component of the coat protein complex II (COPII) which promotes the formation of transport vesicles from the endoplasmic reticulum (ER). The coat has two main functions, the physical deformation of the endoplasmic reticulum membrane into vesicles and the selection of cargo molecules for their transport to the Golgi complex (PubMed:17499046, PubMed:20427317, PubMed:18843296). Plays a central role …	-0.0162163	-0.0418166	0.967201	1	0.150262	0.447418	0.661024	0.946529
O95394	Phosphoacetylglucosamine mutase	PGM3	Catalyzes the conversion of GlcNAc-6-P into GlcNAc-1-P during the synthesis of uridine diphosphate/UDP-GlcNAc, a sugar nucleotide critical to multiple glycosylation pathways including protein N- and O-glycosylation.	0.186582	0.467651	0.646816	1	0.149996	0.434111	0.670442	0.950742
P48163	NADP-dependent malic enzyme	ME1		0.284757	1.3162	0.208041	0.82208	0.14941	0.797442	0.437748	0.851126
Q96B97	SH3 domain-containing kinase-binding protein 1	SH3KBP1	Adapter protein involved in regulating diverse signal transduction pathways. Involved in the regulation of endocytosis and lysosomal degradation of ligand-induced receptor tyrosine kinases, including EGFR and MET/hepatocyte growth factor receptor, through an association with CBL and endophilins. The association with CBL, and thus the receptor internalization, may inhibited by an interaction with …	-0.366199	-1.11055	0.284402	0.891899	0.149133	0.522235	0.609202	0.92021
P52788	Spermine synthase	SMS	Catalyzes the production of spermine from spermidine and decarboxylated S-adenosylmethionine (dcSAM).	0.122274	0.715581	0.485339	0.980772	0.149034	1.00712	0.32999	0.774273
Q14165	Malectin	MLEC	Carbohydrate-binding protein with a strong ligand preference for Glc2-N-glycan. May play a role in the early steps of protein N-glycosylation (By similarity).	-0.178351	-0.0834473	0.934609	1	0.148446	0.0802003	0.937148	1
Q96EY7	Pentatricopeptide repeat domain-containing protein 3, mitochondrial	PTCD3	Mitochondrial RNA-binding protein that has a role in mitochondrial translation.	-0.693517	-1.87578	0.0804633	0.61696	0.14818	0.46279	0.650217	0.942866
P51812	Ribosomal protein S6 kinase alpha-3	RPS6KA3	Serine/threonine-protein kinase that acts downstream of ERK (MAPK1/ERK2 and MAPK3/ERK1) signaling and mediates mitogenic and stress-induced activation of the transcription factors CREB1, ETV1/ER81 and NR4A1/NUR77, regulates translation through RPS6 and EIF4B phosphorylation, and mediates cellular proliferation, survival, and differentiation by modulating mTOR signaling and repressing pro-apoptoti…	-0.10127	-0.561343	0.582928	1	0.147901	0.946649	0.358953	0.800428
P51149	Ras-related protein Rab-7a	RAB7A	Key regulator in endo-lysosomal trafficking. Governs early-to-late endosomal maturation, microtubule minus-end as well as plus-end directed endosomal migration and positioning, and endosome-lysosome transport through different protein-protein interaction cascades. Plays a central role, not only in endosomal traffic, but also in many other cellular and physiological events, such as growth-factor-m…	0.0997249	0.289288	0.776357	1	0.146877	0.491982	0.629918	0.928639
P50395	Rab GDP dissociation inhibitor beta	GDI2	Regulates the GDP/GTP exchange reaction of most Rab proteins by inhibiting the dissociation of GDP from them, and the subsequent binding of GTP to them.	-0.26824	-1.74832	0.101024	0.651785	0.146821	1.10498	0.286734	0.753803
Q13217	DnaJ homolog subfamily C member 3	DNAJC3	Involved in the unfolded protein response (UPR) during endoplasmic reticulum (ER) stress. Acts as a negative regulator of the EIF2AK4/GCN2 kinase activity by preventing the phosphorylation of eIF-2-alpha at 'Ser-52' and hence attenuating general protein synthesis under ER stress, hypothermic and amino acid starving stress conditions (By similarity). Co-chaperone of HSPA8/HSC70, it stimulates its …	-4.44168	-0.916773	0.373896	0.921286	0.145616	0.034705	0.972777	1
Q70Z35	Phosphatidylinositol 3,4,5-trisphosphate-dependent Rac exchanger 2 protein	PREX2	Functions as a RAC1 guanine nucleotide exchange factor (GEF), activating Rac proteins by exchanging bound GDP for free GTP. Its activity is synergistically activated by phosphatidylinositol 3,4,5-trisphosphate and the beta gamma subunits of heterotrimeric G protein. Mediates the activation of RAC1 in a PI3K-dependent manner. May be an important mediator of Rac signaling, acting directly downstrea…	8.05149	2.80345	0.0134567	0.296579	0.144746	0.0581958	0.954368	1
Q9H0B6	Kinesin light chain 2	KLC2	Kinesin is a microtubule-associated force-producing protein that may play a role in organelle transport. The light chain may function in coupling of cargo to the heavy chain or in the modulation of its ATPase activity (By similarity).	-0.257676	-0.405181	0.691116	1	0.142891	0.259447	0.798849	0.997216
Q9NQW7	Xaa-Pro aminopeptidase 1	XPNPEP1	Contributes to the degradation of bradykinin. Catalyzes the removal of a penultimate prolyl residue from the N-termini of peptides, such as Arg-Pro-Pro.	-0.190949	-0.694201	0.498263	0.99111	0.141489	0.593963	0.561468	0.904046
P08559	Pyruvate dehydrogenase E1 component subunit alpha, somatic form, mitochondrial	PDHA1	The pyruvate dehydrogenase complex catalyzes the overall conversion of pyruvate to acetyl-CoA and CO(2), and thereby links the glycolytic pathway to the tricarboxylic cycle.	-0.629933	-0.710387	0.488461	0.982289	0.141451	0.184194	0.85635	1
P55060	Exportin-2	CSE1L	Export receptor for importin-alpha. Mediates importin-alpha re-export from the nucleus to the cytoplasm after import substrates (cargos) have been released into the nucleoplasm. In the nucleus binds cooperatively to importin-alpha and to the GTPase Ran in its active GTP-bound form. Docking of this trimeric complex to the nuclear pore complex (NPC) is mediated through binding to nucleoporins. Upon…	0.00013109	0.000757067	0.999406	1	0.141194	0.941563	0.361467	0.801797
Q15056	Eukaryotic translation initiation factor 4H	EIF4H	Stimulates the RNA helicase activity of EIF4A in the translation initiation complex. Binds weakly mRNA.	-0.0236243	-0.146247	0.885691	1	0.14083	1.00668	0.330195	0.774273
Q15375	Ephrin type-A receptor 7	EPHA7	Receptor tyrosine kinase which binds promiscuously GPI-anchored ephrin-A family ligands residing on adjacent cells, leading to contact-dependent bidirectional signaling into neighboring cells. The signaling pathway downstream of the receptor is referred to as forward signaling while the signaling pathway downstream of the ephrin ligand is referred to as reverse signaling. Among GPI-anchored ephri…	1.36672	0.684769	0.504028	0.997489	0.140466	0.0812653	0.936315	1
P14868	Aspartate--tRNA ligase, cytoplasmic	DARS	Catalyzes the specific attachment of an amino acid to its cognate tRNA in a 2 step reaction: the amino acid (AA) is first activated by ATP to form AA-AMP and then transferred to the acceptor end of the tRNA.	-0.0241036	-0.158071	0.876528	1	0.140424	1.06336	0.304588	0.768369
Q5VYK3	Proteasome adapter and scaffold protein ECM29	ECPAS	Adapter/scaffolding protein that binds to the 26S proteasome, motor proteins and other compartment specific proteins. May couple the proteasome to different compartments including endosome, endoplasmic reticulum and centrosome. May play a role in ERAD and other enhanced proteolyis (PubMed:15496406). Promotes proteasome dissociation under oxidative stress (By similarity).	0.342021	1.44588	0.168964	0.786114	0.139527	0.681093	0.506285	0.884807
P62241	40S ribosomal protein S8	RPS8		-0.271642	-1.26501	0.22534	0.839429	0.138473	0.744615	0.468114	0.871167
Q9Y3C8	Ubiquitin-fold modifier-conjugating enzyme 1	UFC1	E2-like enzyme which forms an intermediate with UFM1 via a thioester linkage.	0.406118	0.172778	0.865156	1	0.138334	0.0679573	0.946725	1
O60341	Lysine-specific histone demethylase 1A	KDM1A	Histone demethylase that demethylates both 'Lys-4' (H3K4me) and 'Lys-9' (H3K9me) of histone H3, thereby acting as a coactivator or a corepressor, depending on the context. Acts by oxidizing the substrate by FAD to generate the corresponding imine that is subsequently hydrolyzed. Acts as a corepressor by mediating demethylation of H3K4me, a specific tag for epigenetic transcriptional activation. D…	-0.27657	-0.46296	0.650098	1	0.138267	0.267255	0.792945	0.996172
P62244	40S ribosomal protein S15a	RPS15A		-0.615247	-2.80825	0.0133275	0.296579	0.138112	0.727926	0.477969	0.876286
Q96FN4	Copine-2	CPNE2	Calcium-dependent phospholipid-binding protein that plays a role in calcium-mediated intracellular processes. Exhibits calcium-dependent cell membrane binding properties.	-0.0352092	-0.096821	0.924162	1	0.136672	0.433971	0.670542	0.950742
P38117	Electron transfer flavoprotein subunit beta	ETFB	Heterodimeric electron transfer flavoprotein that accepts electrons from several mitochondrial dehydrogenases, including acyl-CoA dehydrogenases, glutaryl-CoA and sarcosine dehydrogenase (PubMed:25416781, PubMed:15159392, PubMed:15975918). It transfers the electrons to the main mitochondrial respiratory chain via ETF-ubiquinone oxidoreductase (Probable). Required for normal mitochondrial fatty ac…	-0.603911	-2.2421	0.0406462	0.478069	0.135876	0.582495	0.568964	0.904046
P54727	UV excision repair protein RAD23 homolog B	RAD23B	The XPC complex is proposed to represent the first factor bound at the sites of DNA damage and together with other core recognition factors, XPA, RPA and the TFIIH complex, is part of the pre-incision (or initial recognition) complex. The XPC complex recognizes a wide spectrum of damaged DNA characterized by distortions of the DNA helix such as single-stranded loops, mismatched bubbles or single-…	0.0725724	0.350993	0.730518	1	0.134946	0.753628	0.462844	0.866057
P16422	Epithelial cell adhesion molecule	EPCAM	May act as a physical homophilic interaction molecule between intestinal epithelial cells (IECs) and intraepithelial lymphocytes (IELs) at the mucosal epithelium for providing immunological barrier as a first line of defense against mucosal infection. Plays a role in embryonic stem cells proliferation and differentiation. Up-regulates the expression of FABP5, MYC and cyclins A and E.	-0.0762735	-0.459725	0.652366	1	0.134592	0.936724	0.363871	0.801797
Q8NBS9	Thioredoxin domain-containing protein 5	TXNDC5	Possesses thioredoxin activity. Has been shown to reduce insulin disulfide bonds. Also complements protein disulfide-isomerase deficiency in yeast (By similarity).	-0.0660909	-0.466347	0.647728	1	0.134399	1.09505	0.290921	0.759826
P62266	40S ribosomal protein S23	RPS23	Component of the ribosome, a large ribonucleoprotein complex responsible for the synthesis of proteins in the cell (PubMed:28257692, PubMed:23636399, PubMed:25957688, PubMed:25901680). The small ribosomal subunit (SSU) binds messenger RNAs (mRNAs) and translates the encoded message by selecting cognate aminoacyl-transfer RNA (tRNA) molecules. The large subunit (LSU) contains the ribosomal catalyt…	-0.317372	-1.27521	0.221804	0.835127	0.134338	0.623279	0.542547	0.896498
Q9Y6G9	Cytoplasmic dynein 1 light intermediate chain 1	DYNC1LI1	Acts as one of several non-catalytic accessory components of the cytoplasmic dynein 1 complex that are thought to be involved in linking dynein to cargos and to adapter proteins that regulate dynein function. Cytoplasmic dynein 1 acts as a motor for the intracellular retrograde motility of vesicles and organelles along microtubules. May play a role in binding dynein to membranous organelles or ch…	-0.0634217	-0.176062	0.862621	1	0.133586	0.428212	0.674637	0.951619
Q9P2R7	Succinate--CoA ligase [ADP-forming] subunit beta, mitochondrial	SUCLA2	ATP-specific succinyl-CoA synthetase functions in the citric acid cycle (TCA), coupling the hydrolysis of succinyl-CoA to the synthesis of ATP and thus represents the only step of substrate-level phosphorylation in the TCA (PubMed:15877282). The beta subunit provides nucleotide specificity of the enzyme and binds the substrate succinate, while the binding sites for coenzyme A and phosphate are fo…	-0.344912	-1.19695	0.250067	0.852712	0.133331	0.534279	0.601049	0.913716
Q8IYB3	Serine/arginine repetitive matrix protein 1	SRRM1	Part of pre- and post-splicing multiprotein mRNP complexes. Involved in numerous pre-mRNA processing events. Promotes constitutive and exonic splicing enhancer (ESE)-dependent splicing activation by bridging together sequence-specific (SR family proteins, SFRS4, SFRS5 and TRA2B/SFRS10) and basal snRNP (SNRP70 and SNRPA1) factors of the spliceosome. Stimulates mRNA 3'-end cleavage independently of…	-0.215398	-0.717227	0.484352	0.980772	0.13317	0.512025	0.616156	0.924811
Q14839	Chromodomain-helicase-DNA-binding protein 4	CHD4	Component of the histone deacetylase NuRD complex which participates in the remodeling of chromatin by deacetylating histones.	-0.0989504	-0.256569	0.801029	1	0.132941	0.398029	0.696267	0.960216
P55072	Transitional endoplasmic reticulum ATPase	VCP	Necessary for the fragmentation of Golgi stacks during mitosis and for their reassembly after mitosis. Involved in the formation of the transitional endoplasmic reticulum (tER). The transfer of membranes from the endoplasmic reticulum to the Golgi apparatus occurs via 50-70 nm transition vesicles which derive from part-rough, part-smooth transitional elements of the endoplasmic reticulum (tER). V…	0.0362778	0.253848	0.803091	1	0.132753	1.07262	0.300547	0.768369
Q9NSE4	Isoleucine--tRNA ligase, mitochondrial	IARS2		-0.503768	-0.806707	0.432553	0.950443	0.132693	0.245359	0.809534	0.999064
P22392	Nucleoside diphosphate kinase B	NME2	Major role in the synthesis of nucleoside triphosphates other than ATP. Negatively regulates Rho activity by interacting with AKAP13/LBC. Acts as a transcriptional activator of the MYC gene; binds DNA non-specifically (PubMed:8392752). Exhibits histidine protein kinase activity.	0.0197613	0.138231	0.891913	1	0.132237	1.0681	0.302514	0.768369
P21283	V-type proton ATPase subunit C 1	ATP6V1C1	Subunit of the peripheral V1 complex of vacuolar ATPase. Subunit C is necessary for the assembly of the catalytic sector of the enzyme and is likely to have a specific function in its catalytic activity. V-ATPase is responsible for acidifying a variety of intracellular compartments in eukaryotic cells.	0.30722	0.953189	0.355738	0.920194	0.131661	0.471691	0.643996	0.938805
P52306	Rap1 GTPase-GDP dissociation stimulator 1	RAP1GDS1	Stimulates GDP/GTP exchange reaction of a group of small GTP-binding proteins (G proteins) including Rap1a/Rap1b, RhoA, RhoB and KRas, by stimulating the dissociation of GDP from and the subsequent binding of GTP to each small G protein.	-0.564949	-1.67744	0.114351	0.685662	0.131274	0.450076	0.65915	0.946529
Q13283	Ras GTPase-activating protein-binding protein 1	G3BP1	May be a regulated effector of stress granule assembly. Phosphorylation-dependent sequence-specific endoribonuclease in vitro. Cleaves exclusively between cytosine and adenine and cleaves MYC mRNA preferentially at the 3'-UTR. ATP- and magnesium-dependent helicase. Unwinds preferentially partial DNA and RNA duplexes having a 17 bp annealed portion and either a hanging 3' tail or hanging tails at …	0.21911	1.3967	0.183008	0.80377	0.130806	0.962811	0.351044	0.791572
P62263	40S ribosomal protein S14	RPS14		-0.306518	-2.16942	0.0466833	0.508357	0.128998	1.05424	0.308608	0.768369
Q96FW1	Ubiquitin thioesterase OTUB1	OTUB1	Plays a key non-catalytic role in DNA repair regulation by inhibiting activity of RNF168, an E3 ubiquitin-protein ligase that promotes accumulation of 'Lys-63'-linked histone H2A and H2AX at DNA damage sites. Inhibits RNF168 independently of ubiquitin thioesterase activity by binding and inhibiting UBE2N/UBC13, the E2 partner of RNF168, thereby limiting spreading of 'Lys-63'-linked histone H2A an…	0.100442	0.215927	0.83198	1	0.128343	0.31859	0.75447	0.982833
Q14914	Prostaglandin reductase 1	PTGR1	Functions as 15-oxo-prostaglandin 13-reductase and acts on 15-oxo-PGE1, 15-oxo-PGE2 and 15-oxo-PGE2-alpha. Has no activity towards PGE1, PGE2 and PGE2-alpha (By similarity). Catalyzes the conversion of leukotriene B4 into its biologically less active metabolite, 12-oxo-leukotriene B4. This is an initial and key step of metabolic inactivation of leukotriene B4.	0.302022	0.607545	0.552658	1	0.127958	0.297219	0.770412	0.984316
Q96DV4	39S ribosomal protein L38, mitochondrial	MRPL38		0.0105218	0.0332516	0.973916	1	0.127561	0.465491	0.648326	0.942866
Q9NZM1	Myoferlin	MYOF	Calcium/phospholipid-binding protein that plays a role in the plasmalemma repair mechanism of endothelial cells that permits rapid resealing of membranes disrupted by mechanical stress. Involved in endocytic recycling. Implicated in VEGF signal transduction by regulating the levels of the receptor KDR (By similarity).	-0.118995	-0.472981	0.643097	1	0.127062	0.583174	0.568519	0.904046
O95831	Apoptosis-inducing factor 1, mitochondrial	AIFM1	Functions both as NADH oxidoreductase and as regulator of apoptosis. In response to apoptotic stimuli, it is released from the mitochondrion intermembrane space into the cytosol and to the nucleus, where it functions as a proapoptotic factor in a caspase-independent pathway. In contrast, functions as an antiapoptotic factor in normal mitochondria via its NADH oxidoreductase activity. The soluble …	0.334588	1.8956	0.0776258	0.613055	0.126816	0.829626	0.419874	0.841895
P83731	60S ribosomal protein L24	RPL24		-0.494809	-1.5029	0.153809	0.757998	0.126738	0.444497	0.663086	0.946529
P53621	Coatomer subunit alpha	COPA	Xenin stimulates exocrine pancreatic secretion. It inhibits pentagastrin-stimulated secretion of acid, to induce exocrine pancreatic secretion and to affect small and large intestinal motility. In the gut, xenin interacts with the neurotensin receptor.	-0.602114	-2.06666	0.0566459	0.54751	0.126505	0.501383	0.623445	0.92576
Q15833	Syntaxin-binding protein 2	STXBP2	Involved in intracellular vesicle trafficking and vesicle fusion with membranes. Contributes to the granule exocytosis machinery through interaction with soluble N-ethylmaleimide-sensitive factor attachment protein receptor (SNARE) proteins that regulate membrane fusion. Regulates cytotoxic granule exocytosis in natural killer (NK) cells.	-0.413739	-0.790884	0.441448	0.954824	0.126455	0.27912	0.783999	0.991886
Q05397	Focal adhesion kinase 1	PTK2	Non-receptor protein-tyrosine kinase that plays an essential role in regulating cell migration, adhesion, spreading, reorganization of the actin cytoskeleton, formation and disassembly of focal adhesions and cell protrusions, cell cycle progression, cell proliferation and apoptosis. Required for early embryonic development and placenta development. Required for embryonic angiogenesis, normal card…	-0.237701	-0.527765	0.605452	1	0.126076	0.323229	0.751024	0.982833
P50213	Isocitrate dehydrogenase [NAD] subunit alpha, mitochondrial	IDH3A	Catalytic subunit of the enzyme which catalyzes the decarboxylation of isocitrate (ICT) into alpha-ketoglutarate. The heterodimer composed of the alpha (IDH3A) and beta (IDH3B) subunits and the heterodimer composed of the alpha (IDH3A) and gamma (IDH3G) subunits, have considerable basal activity but the full activity of the heterotetramer (containing two subunits of IDH3A, one of IDH3B and one of…	-0.697738	-2.96017	0.00980629	0.252998	0.12591	0.616811	0.546691	0.896498
Q02878	60S ribosomal protein L6	RPL6	(Microbial infection) Specifically binds to domain C of the Tax-responsive enhancer element in the long terminal repeat of HTLV-I (PubMed:8457378).	-0.410923	-2.86983	0.011772	0.280994	0.125673	1.01346	0.327055	0.774273
P29350	Tyrosine-protein phosphatase non-receptor type 6	PTPN6	Modulates signaling by tyrosine phosphorylated cell surface receptors such as KIT and the EGF receptor/EGFR. The SH2 regions may interact with other cellular components to modulate its own phosphatase activity against interacting substrates. Together with MTUS1, induces UBE2V2 expression upon angiotensin II stimulation. Plays a key role in hematopoiesis.	0.774135	0.802473	0.434922	0.950526	0.125501	0.150221	0.88261	1
P84098	60S ribosomal protein L19	RPL19		-0.334294	-1.57553	0.136172	0.728372	0.124913	0.679792	0.507085	0.884807
P61981	14-3-3 protein gamma	YWHAG	Adapter protein implicated in the regulation of a large spectrum of both general and specialized signaling pathways. Binds to a large number of partners, usually by recognition of a phosphoserine or phosphothreonine motif. Binding generally results in the modulation of the activity of the binding partner.	-0.221182	-1.51843	0.149885	0.748025	0.123927	0.982381	0.341632	0.783442
P61019	Ras-related protein Rab-2A	RAB2A	Required for protein transport from the endoplasmic reticulum to the Golgi complex.	-0.0396818	-0.0152322	0.98805	1	0.123566	0.0547695	0.957051	1
Q92979	Ribosomal RNA small subunit methyltransferase NEP1	EMG1	S-adenosyl-L-methionine-dependent pseudouridine N(1)-methyltransferase that methylates pseudouridine at position 1248 (Psi1248) in 18S rRNA. Involved the biosynthesis of the hypermodified N1-methyl-N3-(3-amino-3-carboxypropyl) pseudouridine (m1acp3-Psi) conserved in eukaryotic 18S rRNA. Is not able to methylate uridine at this position (PubMed:20047967). Has also an essential role in 40S ribosoma…	-0.304423	-1.84552	0.0849749	0.62493	0.123082	0.861598	0.402594	0.830918
P49411	Elongation factor Tu, mitochondrial	TUFM	Promotes the GTP-dependent binding of aminoacyl-tRNA to the A-site of ribosomes during protein biosynthesis. Plays also a role in the regulation of autophagy and innate immunity. Recruits ATG5-ATG12 and NLRX1 at mitochondria and serves as a checkpoint of the RIG-I/DDX58-MAVS pathway. In turn, inhibits RLR-mediated type I interferon while promoting autophagy.	-0.107563	-0.605376	0.55406	1	0.122722	0.797539	0.437693	0.851126
Q15645	Pachytene checkpoint protein 2 homolog	TRIP13	Plays a key role in chromosome recombination and chromosome structure development during meiosis. Required at early steps in meiotic recombination that leads to non-crossovers pathways. Also needed for efficient completion of homologous synapsis by influencing crossover distribution along the chromosomes affecting both crossovers and non-crossovers pathways. Also required for development of highe…	-0.485282	-1.73605	0.103228	0.658978	0.122461	0.505868	0.620368	0.92576
P40925	Malate dehydrogenase, cytoplasmic	MDH1		0.0587938	0.323247	0.751011	1	0.122379	0.776926	0.44939	0.858437
Q9H0C2	ADP/ATP translocase 4	SLC25A31	Catalyzes the exchange of cytoplasmic ADP with mitochondrial ATP across the mitochondrial inner membrane. May serve to mediate energy generating and energy consuming processes in the distal flagellum, possibly as a nucleotide shuttle between flagellar glycolysis, protein phosphorylation and mechanisms of motility.	0.279904	0.865103	0.400728	0.930783	0.122146	0.435919	0.66916	0.950667
Q96PZ0	Pseudouridylate synthase 7 homolog	PUS7		-0.476805	-0.20139	0.843124	1	0.121798	0.0594028	0.953423	1
P06744	Glucose-6-phosphate isomerase	GPI	Besides it's role as a glycolytic enzyme, mammalian GPI can function as a tumor-secreted cytokine and an angiogenic factor (AMF) that stimulates endothelial cell motility. GPI is also a neurotrophic factor (Neuroleukin) for spinal and sensory neurons.	-0.156485	-1.50526	0.153209	0.756401	0.118483	1.31603	0.2081	0.688234
Q14676	Mediator of DNA damage checkpoint protein 1	MDC1	Required for checkpoint mediated cell cycle arrest in response to DNA damage within both the S phase and G2/M phases of the cell cycle. May serve as a scaffold for the recruitment of DNA repair and signal transduction proteins to discrete foci of DNA damage marked by 'Ser-139' phosphorylation of histone H2AFX. Also required for downstream events subsequent to the recruitment of these proteins. Th…	-0.707337	-3.32478	0.00466698	0.175011	0.118318	0.642178	0.530538	0.893299
P55884	Eukaryotic translation initiation factor 3 subunit B	EIF3B	(Microbial infection) In case of FCV infection, plays a role in the ribosomal termination-reinitiation event leading to the translation of VP2 (PubMed:18056426).	-0.0231142	-0.11675	0.908621	1	0.118054	0.688537	0.50172	0.881843
P07947	Tyrosine-protein kinase Yes	YES1	Non-receptor protein tyrosine kinase that is involved in the regulation of cell growth and survival, apoptosis, cell-cell adhesion, cytoskeleton remodeling, and differentiation. Stimulation by receptor tyrosine kinases (RTKs) including EGRF, PDGFR, CSF1R and FGFR leads to recruitment of YES1 to the phosphorylated receptor, and activation and phosphorylation of downstream substrates. Upon EGFR act…	-0.615426	-0.625826	0.540919	1	0.117583	0.138068	0.89204	1
Q9Y224	RNA transcription, translation and transport factor protein	RTRAF	(Microbial infection) In case of infection by influenza virus A (IVA), is involved in viral replication (PubMed:21900157).	-0.17417	-0.877984	0.393922	0.928728	0.116839	0.680101	0.506895	0.884807
P53992	Protein transport protein Sec24C	SEC24C	Component of the coat protein complex II (COPII) which promotes the formation of transport vesicles from the endoplasmic reticulum (ER). The coat has two main functions, the physical deformation of the endoplasmic reticulum membrane into vesicles and the selection of cargo molecules for their transport to the Golgi complex (PubMed:10214955, PubMed:17499046, PubMed:18843296, PubMed:20427317). Play…	-0.13645	-0.950478	0.357068	0.920194	0.116677	0.938475	0.363	0.801797
Q6GMV3	Putative peptidyl-tRNA hydrolase PTRHD1	PTRHD1		0.510379	2.34697	0.0332099	0.451293	0.116451	0.618342	0.545709	0.896498
Q13443	Disintegrin and metalloproteinase domain-containing protein 9	ADAM9	Isoform 2: May act as alpha-secretase for amyloid precursor protein (APP).	-0.443791	-0.207617	0.838345	1	0.11636	0.0628577	0.950717	1
O75083	WD repeat-containing protein 1	WDR1	Induces disassembly of actin filaments in conjunction with ADF/cofilin family proteins (PubMed:15629458). Enhances cofilin-mediated actin severing (By similarity). Involved in cytokinesis. Involved in chemotactic cell migration by restricting lamellipodial membrane protrusions (PubMed:18494608). Involved in myocardium sarcomere organization. Required for cardiomyocyte growth and maintenance (By s…	0.0239737	0.136936	0.892919	1	0.116268	0.766851	0.455177	0.862071
Q9BRA2	Thioredoxin domain-containing protein 17	TXNDC17	Disulfide reductase. May participate in various redox reactions through the reversible oxidation of its active center dithiol to a disulfide and catalyze dithiol-disulfide exchange reactions. Modulates TNF-alpha signaling and NF-kappa-B activation. Has peroxidase activity and may contribute to the elimination of cellular hydrogen peroxide.	0.333974	1.4838	0.158754	0.768029	0.116247	0.596367	0.559903	0.904046
Q9BSC4	Nucleolar protein 10	NOL10		-4.09899	-0.813099	0.428993	0.948773	0.116085	0.0265896	0.979141	1
P05387	60S acidic ribosomal protein P2	RPLP2	Plays an important role in the elongation step of protein synthesis.	-0.0732444	-0.312663	0.75888	1	0.11593	0.571435	0.576244	0.90595
Q9Y314	Nitric oxide synthase-interacting protein	NOSIP	E3 ubiquitin-protein ligase that is essential for proper development of the forebrain, the eye, and the face. Catalyzes monoubiquitination of serine/threonine-protein phosphatase 2A (PP2A) catalytic subunit PPP2CA/PPP2CB (By similarity). Negatively regulates nitric oxide production by inducing NOS1 and NOS3 translocation to actin cytoskeleton and inhibiting their enzymatic activity (PubMed:111498…	0.225275	0.659701	0.519537	1	0.11592	0.39198	0.700636	0.960216
P62277	40S ribosomal protein S13	RPS13		-0.24767	-1.66287	0.117273	0.693779	0.11515	0.892723	0.38623	0.817425
Q92769	Histone deacetylase 2	HDAC2	Responsible for the deacetylation of lysine residues on the N-terminal part of the core histones (H2A, H2B, H3 and H4). Histone deacetylation gives a tag for epigenetic repression and plays an important role in transcriptional regulation, cell cycle progression and developmental events. Histone deacetylases act via the formation of large multiprotein complexes. Forms transcriptional repressor com…	0.0478651	0.161307	0.874023	1	0.115057	0.447731	0.660803	0.946529
Q15758	Neutral amino acid transporter B(0)	SLC1A5	(Microbial infection) Acts as a cell surface receptor for type D simian retroviruses.	-0.610631	-1.61087	0.128232	0.714329	0.115004	0.350321	0.731012	0.974092
P51665	26S proteasome non-ATPase regulatory subunit 7	PSMD7	Component of the 26S proteasome, a multiprotein complex involved in the ATP-dependent degradation of ubiquitinated proteins. This complex plays a key role in the maintenance of protein homeostasis by removing misfolded or damaged proteins, which could impair cellular functions, and by removing proteins whose functions are no longer required. Therefore, the proteasome participates in numerous cell…	-0.234692	-1.53851	0.144936	0.739536	0.114934	0.87	0.398132	0.827294
Q9NR50	Translation initiation factor eIF-2B subunit gamma	EIF2B3	Catalyzes the exchange of eukaryotic initiation factor 2-bound GDP for GTP.	-0.500732	-0.22074	0.828298	1	0.114083	0.0580718	0.954465	1
P13995	Bifunctional methylenetetrahydrofolate dehydrogenase/cyclohydrolase, mitochondrial	MTHFD2	Although its dehydrogenase activity is NAD-specific, it can also utilize NADP at a reduced efficiency.	-0.318774	-2.27639	0.0380583	0.468344	0.114059	0.940509	0.36199	0.801797
Q14566	DNA replication licensing factor MCM6	MCM6	Acts as component of the MCM2-7 complex (MCM complex) which is the putative replicative helicase essential for 'once per cell cycle' DNA replication initiation and elongation in eukaryotic cells. The active ATPase sites in the MCM2-7 ring are formed through the interaction surfaces of two neighboring subunits such that a critical structure of a conserved arginine finger motif is provided in trans…	0.365984	2.19129	0.0447843	0.494299	0.11387	0.787256	0.443504	0.856513
P37802	Transgelin-2	TAGLN2		0.230911	1.55975	0.139852	0.736451	0.113833	0.88787	0.388751	0.820863
Q99873	Protein arginine N-methyltransferase 1	PRMT1	Arginine methyltransferase that methylates (mono and asymmetric dimethylation) the guanidino nitrogens of arginyl residues present in proteins such as ESR1, histone H2, H3 and H4, PIAS1, HNRNPA1, HNRNPD, NFATC2IP, SUPT5H, TAF15, EWS, HABP4 and SERBP1 (PubMed:16879614). Constitutes the main enzyme that mediates monomethylation and asymmetric dimethylation of histone H4 'Arg-4' (H4R3me1 and H4R3me2…	0.225629	1.13085	0.276033	0.881885	0.113724	0.65816	0.520499	0.89131
P16070	CD44 antigen	CD44	Receptor for hyaluronic acid (HA). Mediates cell-cell and cell-matrix interactions through its affinity for HA, and possibly also through its affinity for other ligands such as osteopontin, collagens, and matrix metalloproteinases (MMPs). Adhesion with HA plays an important role in cell migration, tumor growth and progression. In cancer cells, may play an important role in invadopodia formation. …	0.0964327	0.486427	0.633758	1	0.113613	0.661743	0.518263	0.890924
P49207	60S ribosomal protein L34	RPL34	Component of the large ribosomal subunit.	-0.527554	-3.22554	0.00571525	0.191386	0.112716	0.795776	0.438686	0.851622
Q9UBV8	Peflin	PEF1	Calcium-binding protein that acts as an adapter that bridges unrelated proteins or stabilizes weak protein-protein complexes in response to calcium. Together with PDCD6, acts as calcium-dependent adapter for the BCR(KLHL12) complex, a complex involved in endoplasmic reticulum (ER)-Golgi transport by regulating the size of COPII coats (PubMed:27716508). In response to cytosolic calcium increase, t…	-0.0131217	-0.0056706	0.995551	1	0.112213	0.055995	0.956092	1
Q15418	Ribosomal protein S6 kinase alpha-1	RPS6KA1	Serine/threonine-protein kinase that acts downstream of ERK (MAPK1/ERK2 and MAPK3/ERK1) signaling and mediates mitogenic and stress-induced activation of the transcription factors CREB1, ETV1/ER81 and NR4A1/NUR77, regulates translation through RPS6 and EIF4B phosphorylation, and mediates cellular proliferation, survival, and differentiation by modulating mTOR signaling and repressing pro-apoptoti…	-0.180017	-0.684199	0.504377	0.997489	0.112143	0.492167	0.62979	0.928639
Q8TBF2	Prostamide/prostaglandin F synthase	FAM213B	Catalyzes the reduction of prostaglandin-ethanolamide H(2) (prostamide H(2)) to prostamide F(2alpha) with NADPH as proton donor. Also able to reduce prostaglandin H(2) to prostaglandin F(2alpha) (By similarity).	0.371004	0.176236	0.862487	1	0.112052	0.0614616	0.95181	1
Q9H832	Ubiquitin-conjugating enzyme E2 Z	UBE2Z	Catalyzes the covalent attachment of ubiquitin to other proteins (By similarity). Specific substrate for UBA6, not charged with ubiquitin by UBE1. May be involved in apoptosis regulation.	0.0996427	0.543458	0.594871	1	0.111892	0.704678	0.491905	0.879744
Q12840	Kinesin heavy chain isoform 5A	KIF5A	Microtubule-dependent motor required for slow axonal transport of neurofilament proteins (NFH, NFM and NFL). Can induce formation of neurite-like membrane protrusions in non-neuronal cells in a ZFYVE27-dependent manner. The ZFYVE27-KIF5A complex contributes to the vesicular transport of VAPA, VAPB, SURF4, RAB11A, RAB11B and RTN3 proteins in neurons.	0.0628516	0.395419	0.69815	1	0.109974	0.798912	0.436921	0.851126
Q9Y3I0	tRNA-splicing ligase RtcB homolog	RTCB	Catalytic subunit of the tRNA-splicing ligase complex that acts by directly joining spliced tRNA halves to mature-sized tRNAs by incorporating the precursor-derived splice junction phosphate into the mature tRNA as a canonical 3',5'-phosphodiester. May act as an RNA ligase with broad substrate specificity, and may function toward other RNAs.	0.466835	2.502	0.0245307	0.399706	0.109923	0.680269	0.506792	0.884807
P38606	V-type proton ATPase catalytic subunit A	ATP6V1A	Catalytic subunit of the peripheral V1 complex of vacuolar ATPase. V-ATPase vacuolar ATPase is responsible for acidifying a variety of intracellular compartments in eukaryotic cells. In aerobic conditions, involved in intracellular iron homeostasis, thus triggering the activity of Fe(2+) prolyl hydroxylase (PHD) enzymes, and leading to HIF1A hydroxylation and subsequent proteasomal degradation (P…	-0.00079715	-0.00347943	0.99727	1	0.109699	0.552892	0.588556	0.91218
Q7KZF4	Staphylococcal nuclease domain-containing protein 1	SND1	Functions as a bridging factor between STAT6 and the basal transcription factor. Plays a role in PIM1 regulation of MYB activity. Functions as a transcriptional coactivator for the Epstein-Barr virus nuclear antigen 2 (EBNA2).	-0.0685327	-0.415582	0.683653	1	0.109607	0.767478	0.454816	0.862071
Q96RS6	NudC domain-containing protein 1	NUDCD1		-0.0330337	-0.187839	0.853543	1	0.109579	0.719494	0.482996	0.876286
Q14690	Protein RRP5 homolog	PDCD11	Involved in the biogenesis of rRNA.	-0.730703	-2.35408	0.0327552	0.451113	0.109226	0.406326	0.690292	0.956513
Q9UK76	Jupiter microtubule associated homolog 1	JPT1	Modulates negatively AKT-mediated GSK3B signaling (PubMed:21323578, PubMed:22155408). Induces CTNNB1 'Ser-33' phosphorylation and degradation through the suppression of the inhibitory 'Ser-9' phosphorylation of GSK3B, which represses the function of the APC:CTNNB1:GSK3B complex and the interaction with CDH1/E-cadherin in adherent junctions (PubMed:25169422). Plays a role in the regulation of cell…	0.125665	0.647416	0.527235	1	0.108863	0.64762	0.527107	0.893256
P53675	Clathrin heavy chain 2	CLTCL1	Clathrin is the major protein of the polyhedral coat of coated pits and vesicles. Two different adapter protein complexes link the clathrin lattice either to the plasma membrane or to the trans-Golgi network (By similarity).	-0.666789	-1.64668	0.120595	0.703142	0.107805	0.30742	0.762789	0.98423
Q1KMD3	Heterogeneous nuclear ribonucleoprotein U-like protein 2	HNRNPUL2		-0.293157	-0.614671	0.548066	1	0.107629	0.260581	0.797991	0.997216
Q96AE4	Far upstream element-binding protein 1	FUBP1	Regulates MYC expression by binding to a single-stranded far-upstream element (FUSE) upstream of the MYC promoter. May act both as activator and repressor of transcription.	0.0324722	0.164429	0.871609	1	0.107449	0.628255	0.53937	0.896117
Q99584	Protein S100-A13	S100A13	Plays a role in the export of proteins that lack a signal peptide and are secreted by an alternative pathway. Binds two calcium ions per subunit. Binds one copper ion. Binding of one copper ion does not interfere with calcium binding. Required for the copper-dependent stress-induced export of IL1A and FGF1. The calcium-free protein binds to lipid vesicles containing phosphatidylserine, but not to…	0.0762989	0.266079	0.793834	1	0.107161	0.431516	0.672286	0.95125
P16298	Serine/threonine-protein phosphatase 2B catalytic subunit beta isoform	PPP3CB	Calcium-dependent, calmodulin-stimulated protein phosphatase which plays an essential role in the transduction of intracellular Ca(2+)-mediated signals (PubMed:19154138, PubMed:26794871). Dephosphorylates and activates transcription factor NFATC1 (PubMed:19154138). Dephosphorylates and inactivates transcription factor ELK1 (PubMed:19154138). Dephosphorylates DARPP32 (PubMed:19154138).	0.0038326	0.00741342	0.994184	1	0.105601	0.235864	0.816757	0.999064
P13804	Electron transfer flavoprotein subunit alpha, mitochondrial	ETFA	Heterodimeric electron transfer flavoprotein that accepts electrons from several mitochondrial dehydrogenases, including acyl-CoA dehydrogenases, glutaryl-CoA and sarcosine dehydrogenase (PubMed:27499296, PubMed:15159392, PubMed:15975918, PubMed:9334218, PubMed:10356313). It transfers the electrons to the main mitochondrial respiratory chain via ETF-ubiquinone oxidoreductase (ETF dehydrogenase) (…	-0.00674079	-0.0453162	0.964458	1	0.105245	0.816984	0.426838	0.846796
O15212	Prefoldin subunit 6	PFDN6	Binds specifically to cytosolic chaperonin (c-CPN) and transfers target proteins to it. Binds to nascent polypeptide chain and promotes folding in an environment in which there are many competing pathways for nonnative proteins.	0.525757	0.629082	0.538843	1	0.105164	0.145297	0.886428	1
P68402	Platelet-activating factor acetylhydrolase IB subunit beta	PAFAH1B2	Inactivates PAF by removing the acetyl group at the sn-2 position. This is a catalytic subunit.	-0.155403	-0.761038	0.458538	0.96826	0.104856	0.592936	0.562137	0.904046
P04075	Fructose-bisphosphate aldolase A	ALDOA	Plays a key role in glycolysis and gluconeogenesis. In addition, may also function as scaffolding protein (By similarity).	-0.25355	-2.1572	0.047777	0.510872	0.103692	1.01869	0.324644	0.774273
Q70CQ2	Ubiquitin carboxyl-terminal hydrolase 34	USP34	Ubiquitin hydrolase that can remove conjugated ubiquitin from AXIN1 and AXIN2, thereby acting as a regulator of Wnt signaling pathway. Acts as an activator of the Wnt signaling pathway downstream of the beta-catenin destruction complex by deubiquitinating and stabilizing AXIN1 and AXIN2, leading to promote nuclear accumulation of AXIN1 and AXIN2 and positively regulate beta-catenin (CTNBB1)-media…	3.95521	0.835363	0.416738	0.942385	0.1033	0.0251928	0.980236	1
P36957	Dihydrolipoyllysine-residue succinyltransferase component of 2-oxoglutarate dehydrogenase complex, mitochondrial	DLST	Dihydrolipoamide succinyltransferase (E2) component of the 2-oxoglutarate dehydrogenase complex (By similarity). The 2-oxoglutarate dehydrogenase complex catalyzes the overall conversion of 2-oxoglutarate to succinyl-CoA and CO(2) (By similarity). The 2-oxoglutarate dehydrogenase complex is mainly active in the mitochondrion (PubMed:29211711). A fraction of the 2-oxoglutarate dehydrogenase comple…	0.268721	0.95602	0.354353	0.920194	0.103128	0.423654	0.677884	0.952444
O94979	Protein transport protein Sec31A	SEC31A	Component of the coat protein complex II (COPII) which promotes the formation of transport vesicles from the endoplasmic reticulum (ER) (PubMed:10788476). The coat has two main functions, the physical deformation of the endoplasmic reticulum membrane into vesicles and the selection of cargo molecules (By similarity).	0.195742	0.553608	0.588078	1	0.1028	0.335721	0.741773	0.980515
P25788	Proteasome subunit alpha type-3	PSMA3	Component of the 20S core proteasome complex involved in the proteolytic degradation of most intracellular proteins. This complex plays numerous essential roles within the cell by associating with different regulatory particles. Associated with two 19S regulatory particles, forms the 26S proteasome and thus participates in the ATP-dependent degradation of ubiquitinated proteins. The 26S proteasom…	-0.0438957	-0.251374	0.804967	1	0.102659	0.678832	0.507676	0.884807
P19525	Interferon-induced, double-stranded RNA-activated protein kinase	EIF2AK2	IFN-induced dsRNA-dependent serine/threonine-protein kinase which plays a key role in the innate immune response to viral infection and is also involved in the regulation of signal transduction, apoptosis, cell proliferation and differentiation. Exerts its antiviral activity on a wide range of DNA and RNA viruses including hepatitis C virus (HCV), hepatitis B virus (HBV), measles virus (MV) and h…	0.819786	3.07343	0.00779179	0.233545	0.102565	0.444008	0.663432	0.946529
P09622	Dihydrolipoyl dehydrogenase, mitochondrial	DLD	Lipoamide dehydrogenase is a component of the glycine cleavage system as well as an E3 component of three alpha-ketoacid dehydrogenase complexes (pyruvate-, alpha-ketoglutarate-, and branched-chain amino acid-dehydrogenase complex) (PubMed:15712224, PubMed:16442803, PubMed:16770810, PubMed:17404228, PubMed:20160912, PubMed:20385101). The 2-oxoglutarate dehydrogenase complex is mainly active in th…	0.167936	0.940149	0.362168	0.920194	0.102467	0.662378	0.517868	0.890924
Q06124	Tyrosine-protein phosphatase non-receptor type 11	PTPN11	Acts downstream of various receptor and cytoplasmic protein tyrosine kinases to participate in the signal transduction from the cell surface to the nucleus. Positively regulates MAPK signal transduction pathway (PubMed:28074573). Dephosphorylates GAB1, ARHGAP35 and EGFR (PubMed:28074573). Dephosphorylates ROCK2 at 'Tyr-722' resulting in stimulatation of its RhoA binding activity. Dephosphorylates…	-0.419668	-0.930712	0.366872	0.920194	0.101971	0.261129	0.797576	0.997216
Q9Y4Z0	U6 snRNA-associated Sm-like protein LSm4	LSM4	Binds specifically to the 3'-terminal U-tract of U6 snRNA.	-0.630905	-1.89657	0.0774899	0.613055	0.101809	0.353396	0.728754	0.972025
P53582	Methionine aminopeptidase 1	METAP1	Cotranslationally removes the N-terminal methionine from nascent proteins. The N-terminal methionine is often cleaved when the second residue in the primary sequence is small and uncharged (Met-Ala-, Cys, Gly, Pro, Ser, Thr, or Val). Required for normal progression through the cell cycle.	0.24559	1.55238	0.141598	0.737547	0.101271	0.739169	0.471316	0.872523
Q4G176	Acyl-CoA synthetase family member 3, mitochondrial	ACSF3	Catalyzes the initial reaction in intramitochondrial fatty acid synthesis, by activating malonate and methylmalonate, but not acetate, into their respective CoA thioester. May have some preference toward very-long-chain substrates.	-0.3529	-0.104711	0.918005	1	0.100851	0.0345532	0.972896	1
O94929	Actin-binding LIM protein 3	ABLIM3	May act as scaffold protein. May stimulate ABRA activity and ABRA-dependent SRF transcriptional activity.	3.78841	0.835861	0.416467	0.942385	0.100359	0.0255684	0.979942	1
P19338	Nucleolin	NCL	Nucleolin is the major nucleolar protein of growing eukaryotic cells. It is found associated with intranucleolar chromatin and pre-ribosomal particles. It induces chromatin decondensation by binding to histone H1. It is thought to play a role in pre-rRNA transcription and ribosome assembly. May play a role in the process of transcriptional elongation. Binds RNA oligonucleotides with 5'-UUAGGG-3' …	-0.0898604	-0.546531	0.592811	1	0.0994865	0.698682	0.495537	0.880991
O95793	Double-stranded RNA-binding protein Staufen homolog 1	STAU1	Binds double-stranded RNA (regardless of the sequence) and tubulin. May play a role in specific positioning of mRNAs at given sites in the cell by cross-linking cytoskeletal and RNA components, and in stimulating their translation at the site.	-0.0325076	-0.0887665	0.930452	1	0.0992354	0.312896	0.758707	0.983193
Q13561	Dynactin subunit 2	DCTN2	Modulates cytoplasmic dynein binding to an organelle, and plays a role in prometaphase chromosome alignment and spindle organization during mitosis. Involved in anchoring microtubules to centrosomes. May play a role in synapse formation during brain development.	-0.337679	-2.26284	0.0390619	0.471295	0.0984673	0.761923	0.458025	0.863516
P62136	Serine/threonine-protein phosphatase PP1-alpha catalytic subunit	PPP1CA	Protein phosphatase that associates with over 200 regulatory proteins to form highly specific holoenzymes which dephosphorylate hundreds of biological targets. Protein phosphatase 1 (PP1) is essential for cell division, and participates in the regulation of glycogen metabolism, muscle contractility and protein synthesis. Involved in regulation of ionic conductances and long-term synaptic plastici…	-0.225906	-1.82846	0.0876163	0.636261	0.0980646	0.916511	0.374029	0.809707
Q9Y624	Junctional adhesion molecule A	F11R	(Microbial infection) Acts as a receptor for Human Rotavirus strain Wa.	-0.576143	-2.5192	0.0237133	0.399099	0.0977375	0.493472	0.62889	0.928619
P62304	Small nuclear ribonucleoprotein E	SNRPE	Core component of the spliceosomal U1, U2, U4 and U5 small nuclear ribonucleoproteins (snRNPs), the building blocks of the spliceosome. Thereby, plays an important role in the splicing of cellular pre-mRNAs. Most spliceosomal snRNPs contain a common set of Sm proteins SNRPB, SNRPD1, SNRPD2, SNRPD3, SNRPE, SNRPF and SNRPG that assemble in a heptameric protein ring on the Sm site of the small nucle…	-0.0507377	-0.0505611	0.960348	1	0.097727	0.112453	0.911969	1
Q16181	Septin-7	SEPT7	Filament-forming cytoskeletal GTPase. Required for normal organization of the actin cytoskeleton. Required for normal progress through mitosis. Involved in cytokinesis. Required for normal association of CENPE with the kinetochore. Plays a role in ciliogenesis and collective cell movements. Forms a filamentous structure with SEPT12, SEPT6, SEPT2 and probably SEPT4 at the sperm annulus which is re…	0.181687	0.940777	0.361857	0.920194	0.0969254	0.579522	0.570916	0.904403
Q12874	Splicing factor 3A subunit 3	SF3A3	Subunit of the splicing factor SF3A required for 'A' complex assembly formed by the stable binding of U2 snRNP to the branchpoint sequence (BPS) in pre-mRNA. Sequence independent binding of SF3A/SF3B complex upstream of the branch site is essential, it may anchor U2 snRNP to the pre-mRNA. May also be involved in the assembly of the 'E' complex.	-0.236925	-1.01023	0.328547	0.919636	0.0961332	0.473318	0.642862	0.937789
Q9C0I9	Leucine-rich repeat-containing protein 27	LRRC27		-0.451257	-0.208541	0.837637	1	0.0958676	0.0511575	0.959881	1
P27348	14-3-3 protein theta	YWHAQ	Adapter protein implicated in the regulation of a large spectrum of both general and specialized signaling pathways. Binds to a large number of partners, usually by recognition of a phosphoserine or phosphothreonine motif. Binding generally results in the modulation of the activity of the binding partner. Negatively regulates the kinase activity of PDPK1.	0.028331	0.176888	0.861984	1	0.0956936	0.689907	0.500882	0.881843
O75531	Barrier-to-autointegration factor	BANF1	(Microbial infection) In case of poxvirus infection, has an antiviral activity by blocking viral DNA replication.	-0.244655	-1.24184	0.233532	0.846094	0.0956617	0.560685	0.583366	0.910731
Q9H857	5'-nucleotidase domain-containing protein 2	NT5DC2		-4.41294	-0.989955	0.338038	0.919636	0.0948769	0.0245764	0.98072	1
P61764	Syntaxin-binding protein 1	STXBP1	May participate in the regulation of synaptic vesicle docking and fusion, possibly through interaction with GTP-binding proteins. Essential for neurotransmission and binds syntaxin, a component of the synaptic vesicle fusion machinery probably in a 1:1 ratio. Can interact with syntaxins 1, 2, and 3 but not syntaxin 4. May play a role in determining the specificity of intracellular fusion reaction…	0.325855	0.146096	0.885808	1	0.0947555	0.0490556	0.961528	1
P07900	Heat shock protein HSP 90-alpha	HSP90AA1	Molecular chaperone that promotes the maturation, structural maintenance and proper regulation of specific target proteins involved for instance in cell cycle control and signal transduction. Undergoes a functional cycle that is linked to its ATPase activity which is essential for its chaperone activity. This cycle probably induces conformational changes in the client proteins, thereby causing th…	0.0332848	0.243714	0.810784	1	0.0938112	0.793156	0.440164	0.853676
Q86U42	Polyadenylate-binding protein 2	PABPN1	Involved in the 3'-end formation of mRNA precursors (pre-mRNA) by the addition of a poly(A) tail of 200-250 nt to the upstream cleavage product (By similarity). Stimulates poly(A) polymerase (PAPOLA) conferring processivity on the poly(A) tail elongation reaction and controls also the poly(A) tail length (By similarity). Increases the affinity of poly(A) polymerase for RNA (By similarity). Is als…	3.49955	1.61582	0.127153	0.714329	0.093552	0.0498774	0.960884	1
P11310	Medium-chain specific acyl-CoA dehydrogenase, mitochondrial	ACADM	Acyl-CoA dehydrogenase specific for acyl chain lengths of 4 to 16 that catalyzes the initial step of fatty acid beta-oxidation. Utilizes the electron transfer flavoprotein (ETF) as an electron acceptor to transfer electrons to the main mitochondrial respiratory chain via ETF-ubiquinone oxidoreductase (ETF dehydrogenase).	0.927654	2.15874	0.0476378	0.510872	0.092908	0.249653	0.806272	0.997801
Q9BTE6	Alanyl-tRNA editing protein Aarsd1	AARSD1	Functions in trans to edit the amino acid moiety from incorrectly charged tRNA(Ala).	-0.165768	-0.678217	0.508055	1	0.0921865	0.435516	0.669445	0.950667
Q9Y230	RuvB-like 2	RUVBL2	Involved in the endoplasmic reticulum (ER)-associated degradation (ERAD) pathway where it negatively regulates expression of ER stress response genes.	0.0450283	0.426362	0.675954	1	0.0921166	1.00716	0.32997	0.774273
P05141	ADP/ATP translocase 2	SLC25A5	Catalyzes the exchange of cytoplasmic ADP with mitochondrial ATP across the mitochondrial inner membrane. As part of the mitotic spindle-associated MMXD complex it may play a role in chromosome segregation.	-0.0785726	-0.533072	0.601863	1	0.0918532	0.719579	0.482945	0.876286
P60228	Eukaryotic translation initiation factor 3 subunit E	EIF3E	Component of the eukaryotic translation initiation factor 3 (eIF-3) complex, which is required for several steps in the initiation of protein synthesis (PubMed:17581632, PubMed:25849773, PubMed:27462815). The eIF-3 complex associates with the 40S ribosome and facilitates the recruitment of eIF-1, eIF-1A, eIF-2:GTP:methionyl-tRNAi and eIF-5 to form the 43S pre-initiation complex (43S PIC). The eIF…	0.0848047	0.707966	0.489919	0.983781	0.0913056	0.880154	0.392783	0.823046
P54577	Tyrosine--tRNA ligase, cytoplasmic	YARS	Catalyzes the attachment of tyrosine to tRNA(Tyr) in a two-step reaction: tyrosine is first activated by ATP to form Tyr-AMP and then transferred to the acceptor end of tRNA(Tyr).	-0.279307	-1.11461	0.282715	0.891899	0.0912504	0.420479	0.680151	0.953286
P36507	Dual specificity mitogen-activated protein kinase kinase 2	MAP2K2	Catalyzes the concomitant phosphorylation of a threonine and a tyrosine residue in a Thr-Glu-Tyr sequence located in MAP kinases. Activates the ERK1 and ERK2 MAP kinases (By similarity).	0.547308	2.40918	0.0294256	0.439104	0.0911444	0.463272	0.649879	0.942866
P07948	Tyrosine-protein kinase Lyn	LYN	Non-receptor tyrosine-protein kinase that transmits signals from cell surface receptors and plays an important role in the regulation of innate and adaptive immune responses, hematopoiesis, responses to growth factors and cytokines, integrin signaling, but also responses to DNA damage and genotoxic agents. Functions primarily as negative regulator, but can also function as activator, depending on…	-0.120346	-0.24672	0.8085	1	0.0906082	0.214492	0.833078	1
O00231	26S proteasome non-ATPase regulatory subunit 11	PSMD11	Component of the 26S proteasome, a multiprotein complex involved in the ATP-dependent degradation of ubiquitinated proteins. This complex plays a key role in the maintenance of protein homeostasis by removing misfolded or damaged proteins, which could impair cellular functions, and by removing proteins whose functions are no longer required. Therefore, the proteasome participates in numerous cell…	0.0155343	0.0820852	0.935674	1	0.090488	0.552119	0.589072	0.91218
P78406	mRNA export factor	RAE1	Plays a role in mitotic bipolar spindle formation (PubMed:17172455). Binds mRNA. May function in nucleocytoplasmic transport and in directly or indirectly attaching cytoplasmic mRNPs to the cytoskeleton.	-1.16688	-1.42409	0.175074	0.798212	0.0902258	0.127149	0.900527	1
Q01970	1-phosphatidylinositol 4,5-bisphosphate phosphodiesterase beta-3	PLCB3	The production of the second messenger molecules diacylglycerol (DAG) and inositol 1,4,5-trisphosphate (IP3) is mediated by activated phosphatidylinositol-specific phospholipase C enzymes.	-0.562549	-1.47093	0.162162	0.771501	0.090167	0.272237	0.789185	0.994379
P52815	39S ribosomal protein L12, mitochondrial	MRPL12	Associates with mitochondrial RNA polymerase to activate transcription.	-0.298814	-0.655792	0.52198	1	0.0899342	0.227908	0.822823	1
P18124	60S ribosomal protein L7	RPL7	Component of the large ribosomal subunit (PubMed:12962325). Binds to G-rich structures in 28S rRNA and in mRNAs. Plays a regulatory role in the translation apparatus; inhibits cell-free translation of mRNAs.	-0.0544644	-0.309358	0.761343	1	0.0898435	0.589256	0.564538	0.904046
P48735	Isocitrate dehydrogenase [NADP], mitochondrial	IDH2	Plays a role in intermediary metabolism and energy production. It may tightly associate or interact with the pyruvate dehydrogenase complex.	0.112723	0.516056	0.613406	1	0.0898149	0.474791	0.641836	0.937188
P02538	Keratin, type II cytoskeletal 6A	KRT6A	Epidermis-specific type I keratin involved in wound healing. Involved in the activation of follicular keratinocytes after wounding, while it does not play a major role in keratinocyte proliferation or migration. Participates in the regulation of epithelial migration by inhibiting the activity of SRC during wound repair.	-0.568903	-1.12702	0.277597	0.883995	0.0894311	0.204575	0.840679	1
O75534	Cold shock domain-containing protein E1	CSDE1	RNA-binding protein. Required for internal initiation of translation of human rhinovirus RNA. May be involved in translationally coupled mRNA turnover. Implicated with other RNA-binding proteins in the cytoplasmic deadenylation/translational and decay interplay of the FOS mRNA mediated by the major coding-region determinant of instability (mCRD) domain.	0.226233	0.666686	0.515188	1	0.0892729	0.303777	0.765509	0.984259
Q92522	Histone H1x	H1FX	Histones H1 are necessary for the condensation of nucleosome chains into higher-order structures.	-0.111484	-0.179551	0.85993	1	0.0887307	0.165013	0.871157	1
P50991	T-complex protein 1 subunit delta	CCT4	Molecular chaperone; assists the folding of proteins upon ATP hydrolysis. As part of the BBS/CCT complex may play a role in the assembly of BBSome, a complex involved in ciliogenesis regulating transports vesicles to the cilia. Known to play a role, in vitro, in the folding of actin and tubulin.	-0.120487	-0.968174	0.348447	0.920194	0.0875263	0.812119	0.429537	0.847497
P09497	Clathrin light chain B	CLTB	Clathrin is the major protein of the polyhedral coat of coated pits and vesicles.	-4.32815	-0.904696	0.380056	0.92287	0.0874505	0.0211073	0.983441	1
O95168	NADH dehydrogenase [ubiquinone] 1 beta subcomplex subunit 4	NDUFB4	Accessory subunit of the mitochondrial membrane respiratory chain NADH dehydrogenase (Complex I), that is believed not to be involved in catalysis. Complex I functions in the transfer of electrons from NADH to the respiratory chain. The immediate electron acceptor for the enzyme is believed to be ubiquinone.	-0.109907	-0.0440884	0.965421	1	0.0866201	0.0401223	0.96853	1
P38646	Stress-70 protein, mitochondrial	HSPA9	Chaperone protein which plays an important role in mitochondrial iron-sulfur cluster (ISC) biogenesis. Interacts with and stabilizes ISC cluster assembly proteins FXN, NFU1, NFS1 and ISCU (PubMed:26702583). Regulates erythropoiesis via stabilization of ISC assembly (PubMed:21123823, PubMed:26702583). May play a role in the control of cell proliferation and cellular aging (By similarity).	0.00400014	0.0243447	0.980901	1	0.0855155	0.600957	0.556922	0.904046
P25398	40S ribosomal protein S12	RPS12		0.0351217	0.271737	0.789562	1	0.0854979	0.763833	0.45692	0.863211
P36543	V-type proton ATPase subunit E 1	ATP6V1E1	Subunit of the peripheral V1 complex of vacuolar ATPase essential for assembly or catalytic function. V-ATPase is responsible for acidifying a variety of intracellular compartments in eukaryotic cells.	-0.14102	-0.362333	0.722203	1	0.0853924	0.253346	0.803471	0.997801
O14979	Heterogeneous nuclear ribonucleoprotein D-like	HNRNPDL	Acts as a transcriptional regulator. Promotes transcription repression. Promotes transcription activation in differentiated myotubes (By similarity). Binds to double- and single-stranded DNA sequences. Binds to the transcription suppressor CATR sequence of the COX5B promoter (By similarity). Binds with high affinity to RNA molecules that contain AU-rich elements (AREs) found within the 3'-UTR of …	-0.0258018	-0.085487	0.933015	1	0.0852995	0.326336	0.748719	0.982833
O15355	Protein phosphatase 1G	PPM1G		-0.185177	-1.08406	0.295608	0.899116	0.0850329	0.574807	0.574019	0.905145
Q53GQ0	Very-long-chain 3-oxoacyl-CoA reductase	HSD17B12	Catalyzes the second of the four reactions of the long-chain fatty acids elongation cycle. This endoplasmic reticulum-bound enzymatic process, allows the addition of two carbons to the chain of long- and very long-chain fatty acids/VLCFAs per cycle. This enzyme has a 3-ketoacyl-CoA reductase activity, reducing 3-ketoacyl-CoA to 3-hydroxyacyl-CoA, within each cycle of fatty acid elongation. Thereb…	-0.076437	-0.344879	0.735016	1	0.083374	0.434374	0.670256	0.950742
P54709	Sodium/potassium-transporting ATPase subunit beta-3	ATP1B3	This is the non-catalytic component of the active enzyme, which catalyzes the hydrolysis of ATP coupled with the exchange of Na(+) and K(+) ions across the plasma membrane. The exact function of the beta-3 subunit is not known.	-0.333258	-1.16264	0.263303	0.864553	0.0831741	0.335059	0.742262	0.980515
P53004	Biliverdin reductase A	BLVRA	Reduces the gamma-methene bridge of the open tetrapyrrole, biliverdin IX alpha, to bilirubin with the concomitant oxidation of a NADH or NADPH cofactor.	0.198496	0.290446	0.775488	1	0.0831673	0.140519	0.890136	1
P61289	Proteasome activator complex subunit 3	PSME3	Subunit of the 11S REG-gamma (also called PA28-gamma) proteasome regulator, a doughnut-shaped homoheptamer which associates with the proteasome. 11S REG-gamma activates the trypsin-like catalytic subunit of the proteasome but inhibits the chymotrypsin-like and postglutamyl-preferring (PGPH) subunits. Facilitates the MDM2-p53/TP53 interaction which promotes ubiquitination- and MDM2-dependent prote…	-0.0867712	-0.363667	0.721227	1	0.0831228	0.40227	0.69321	0.957656
Q9C0J1	N-acetyllactosaminide beta-1,3-N-acetylglucosaminyltransferase 4	B3GNT4	Beta-1,3-N-acetylglucosaminyltransferase involved in the synthesis of poly-N-acetyllactosamine. Has activity for type 2 oligosaccharides.	-3.51132	-0.710845	0.488184	0.982289	0.0823514	0.0192506	0.984897	1
Q9Y490	Talin-1	TLN1	Probably involved in connections of major cytoskeletal structures to the plasma membrane. High molecular weight cytoskeletal protein concentrated at regions of cell-substratum contact and, in lymphocytes, at cell-cell contacts (By similarity).	0.00127966	0.00789836	0.993803	1	0.0822509	0.586209	0.566531	0.904046
O95470	Sphingosine-1-phosphate lyase 1	SGPL1	Cleaves phosphorylated sphingoid bases (PSBs), such as sphingosine-1-phosphate, into fatty aldehydes and phosphoethanolamine. Elevates stress-induced ceramide production and apoptosis.	0.100443	0.317362	0.755383	1	0.0815581	0.297559	0.770158	0.984316
Q9UMR2	ATP-dependent RNA helicase DDX19B	DDX19B	ATP-dependent RNA helicase involved in mRNA export from the nucleus. Rather than unwinding RNA duplexes, DDX19B functions as a remodeler of ribonucleoprotein particles, whereby proteins bound to nuclear mRNA are dissociated and replaced by cytoplasmic mRNA binding proteins.	-0.409448	-0.154192	0.879532	1	0.0814558	0.0354204	0.972216	1
P12235	ADP/ATP translocase 1	SLC25A4	Involved in mitochondrial ADP/ATP transport. Catalyzes the exchange of cytoplasmic ADP with mitochondrial ATP across the mitochondrial inner membrane.	0.0219531	0.104003	0.918557	1	0.0813783	0.445174	0.662608	0.946529
P0DMV8	Heat shock 70 kDa protein 1A	HSPA1A	(Microbial infection) In case of rotavirus A infection, serves as a post-attachment receptor for the virus to facilitate entry into the cell.	0.0778271	0.558842	0.58459	1	0.081302	0.674107	0.510591	0.88651
Q12849	G-rich sequence factor 1	GRSF1	Regulator of post-transcriptional mitochondrial gene expression, required for assembly of the mitochondrial ribosome and for recruitment of mRNA and lncRNA. Binds RNAs containing the 14 base G-rich element. Preferentially binds RNAs transcribed from three contiguous genes on the light strand of mtDNA, the ND6 mRNA, and the long non-coding RNAs for MT-CYB and MT-ND5, each of which contains multipl…	-0.0380645	-0.141184	0.88962	1	0.0809103	0.346528	0.733802	0.975442
Q15365	Poly(rC)-binding protein 1	PCBP1	Single-stranded nucleic acid binding protein that binds preferentially to oligo dC. In case of infection by poliovirus, plays a role in initiation of viral RNA replication in concert with the viral protein 3CD (PubMed:12414943).	0.0301511	0.150917	0.88207	1	0.080284	0.464016	0.649359	0.942866
Q9NQC3	Reticulon-4	RTN4	Developmental neurite growth regulatory factor with a role as a negative regulator of axon-axon adhesion and growth, and as a facilitator of neurite branching. Regulates neurite fasciculation, branching and extension in the developing nervous system. Involved in down-regulation of growth, stabilization of wiring and restriction of plasticity in the adult CNS. Regulates the radial migration of cor…	0.22011	0.921359	0.371575	0.920313	0.0797392	0.385416	0.705388	0.961416
Q9GZL7	Ribosome biogenesis protein WDR12	WDR12	Component of the PeBoW complex, which is required for maturation of 28S and 5.8S ribosomal RNAs and formation of the 60S ribosome.	-0.331818	-0.865082	0.40074	0.930783	0.0792611	0.238609	0.814667	0.999064
Q02750	Dual specificity mitogen-activated protein kinase kinase 1	MAP2K1	Dual specificity protein kinase which acts as an essential component of the MAP kinase signal transduction pathway. Binding of extracellular ligands such as growth factors, cytokines and hormones to their cell-surface receptors activates RAS and this initiates RAF1 activation. RAF1 then further activates the dual-specificity protein kinases MAP2K1/MEK1 and MAP2K2/MEK2. Both MAP2K1/MEK1 and MAP2K2…	-0.285961	-2.00198	0.0638814	0.58647	0.0789004	0.637826	0.53329	0.893299
P10515	Dihydrolipoyllysine-residue acetyltransferase component of pyruvate dehydrogenase complex, mitochondrial	DLAT	The pyruvate dehydrogenase complex catalyzes the overall conversion of pyruvate to acetyl-CoA and CO(2), and thereby links the glycolytic pathway to the tricarboxylic cycle.	-0.109896	-0.574818	0.574012	1	0.0787925	0.475886	0.641074	0.937033
P60174	Triosephosphate isomerase	TPI1		0.001613	0.00971131	0.992381	1	0.0784729	0.545549	0.593469	0.913716
P40926	Malate dehydrogenase, mitochondrial	MDH2		0.13466	1.22201	0.24073	0.846223	0.0783716	0.821224	0.424494	0.846796
P00558	Phosphoglycerate kinase 1	PGK1	In addition to its role as a glycolytic enzyme, it seems that PGK-1 acts as a polymerase alpha cofactor protein (primer recognition protein) (PubMed:2324090). May play a role in sperm motility (PubMed:26677959).	0.00578527	0.0422069	0.966896	1	0.0776441	0.65409	0.523045	0.89224
P00491	Purine nucleoside phosphorylase	PNP	The purine nucleoside phosphorylases catalyze the phosphorolytic breakdown of the N-glycosidic bond in the beta-(deoxy)ribonucleoside molecules, with the formation of the corresponding free purine bases and pentose-1-phosphate.	-0.0331624	-0.136864	0.892974	1	0.0759087	0.361747	0.722631	0.968093
Q16630	Cleavage and polyadenylation specificity factor subunit 6	CPSF6	Component of the cleavage factor Im (CFIm) complex that functions as an activator of the pre-mRNA 3'-end cleavage and polyadenylation processing required for the maturation of pre-mRNA into functional mRNAs (PubMed:9659921, PubMed:8626397, PubMed:14690600, PubMed:29276085). CFIm contributes to the recruitment of multiprotein complexes on specific sequences on the pre-mRNA 3'-end, so called cleava…	-0.0459954	-0.240897	0.812926	1	0.0756412	0.45745	0.653962	0.945301
P62280	40S ribosomal protein S11	RPS11		-0.133911	-1.25368	0.229318	0.843073	0.0755815	0.817063	0.426794	0.846796
Q5JTH9	RRP12-like protein	RRP12		-0.327625	-0.377497	0.711139	1	0.0754869	0.100433	0.921342	1
P02545	Prelamin-A/C	LMNA	Prelamin-A/C can accelerate smooth muscle cell senescence. It acts to disrupt mitosis and induce DNA damage in vascular smooth muscle cells (VSMCs), leading to mitotic failure, genomic instability, and premature senescence.	-0.0924097	-0.447688	0.660833	1	0.075408	0.421837	0.679181	0.953145
P08243	Asparagine synthetase [glutamine-hydrolyzing]	ASNS		-0.212155	-0.881529	0.392063	0.928717	0.0742841	0.356409	0.726543	0.970491
O43660	Pleiotropic regulator 1	PLRG1	Involved in pre-mRNA splicing as component of the spliceosome (PubMed:28502770, PubMed:28076346). Component of the PRP19-CDC5L complex that forms an integral part of the spliceosome and is required for activating pre-mRNA splicing (PubMed:11101529, PubMed:11544257).	0.165723	0.0611485	0.952056	1	0.0720367	0.0306921	0.975923	1
P35237	Serpin B6	SERPINB6	May be involved in the regulation of serine proteinases present in the brain or extravasated from the blood (By similarity). Inhibitor of cathepsin G, kallikrein-8 and thrombin. May play an important role in the inner ear in the protection against leakage of lysosomal content during stress and loss of this protection results in cell death and sensorineural hearing loss.	0.392254	1.30973	0.210167	0.822879	0.0714255	0.275384	0.786812	0.993622
Q9UBL6	Copine-7	CPNE7	Calcium-dependent phospholipid-binding protein that may play a role in calcium-mediated intracellular processes.	-0.0544523	-0.110603	0.913411	1	0.0699464	0.164054	0.871899	1
Q9P0V9	Septin-10	SEPT10	Filament-forming cytoskeletal GTPase. May play a role in cytokinesis (Potential).	-0.365743	-0.682592	0.505363	0.998721	0.069939	0.150721	0.882222	1
P23193	Transcription elongation factor A protein 1	TCEA1	Necessary for efficient RNA polymerase II transcription elongation past template-encoded arresting sites. The arresting sites in DNA have the property of trapping a certain fraction of elongating RNA polymerases that pass through, resulting in locked ternary complexes. Cleavage of the nascent transcript by S-II allows the resumption of elongation from the new 3'-terminus.	-0.0652669	-0.206907	0.83889	1	0.0697623	0.255371	0.801936	0.997801
P61158	Actin-related protein 3	ACTR3	Functions as ATP-binding component of the Arp2/3 complex which is involved in regulation of actin polymerization and together with an activating nucleation-promoting factor (NPF) mediates the formation of branched actin networks. Seems to contact the pointed end of the daughter actin filament. Plays a role in ciliogenesis.	-0.0884081	-0.434118	0.670437	1	0.0697402	0.395429	0.698143	0.960216
P61006	Ras-related protein Rab-8A	RAB8A	The small GTPases Rab are key regulators of intracellular membrane trafficking, from the formation of transport vesicles to their fusion with membranes. Rabs cycle between an inactive GDP-bound form and an active GTP-bound form that is able to recruit to membranes different sets of downstream effectors directly responsible for vesicle formation, movement, tethering and fusion. That Rab is involve…	-0.427175	-1.09828	0.289552	0.891899	0.0681849	0.202426	0.842328	1
Q9UI10	Translation initiation factor eIF-2B subunit delta	EIF2B4	Catalyzes the exchange of eukaryotic initiation factor 2-bound GDP for GTP.	-0.325013	-1.20573	0.246764	0.846424	0.0661274	0.28327	0.780877	0.99053
P13284	Gamma-interferon-inducible lysosomal thiol reductase	IFI30	Lysosomal thiol reductase that can reduce protein disulfide bonds. May facilitate the complete unfolding of proteins destined for lysosomal degradation. Plays an important role in antigen processing. Facilitates the generation of MHC class II-restricted epitodes from disulfide bond-containing antigen by the endocytic reduction of disulfide bonds (By similarity). Facilitates also MHC class I-restr…	0.230242	0.0967563	0.924212	1	0.0657588	0.0319093	0.974969	1
Q9BTT0	Acidic leucine-rich nuclear phosphoprotein 32 family member E	ANP32E	Histone chaperone that specifically mediates the genome-wide removal of histone H2A.Z/H2AFZ from the nucleosome: removes H2A.Z/H2AFZ from its normal sites of deposition, especially from enhancer and insulator regions. Not involved in deposition of H2A.Z/H2AFZ in the nucleosome. May stabilize the evicted H2A.Z/H2AFZ-H2B dimer, thus shifting the equilibrium towards dissociation and the off-chromati…	-0.360762	-1.49062	0.156975	0.765356	0.065539	0.312691	0.75886	0.983193
Q9Y2A7	Nck-associated protein 1	NCKAP1	Part of the WAVE complex that regulates lamellipodia formation. The WAVE complex regulates actin filament reorganization via its interaction with the Arp2/3 complex. Actin remodeling activity is regulated by RAC1. As component of the WAVE1 complex, required for BDNF-NTRK2 endocytic trafficking and signaling from early endosomes.	-0.100486	-0.613473	0.548837	1	0.0654941	0.4617	0.650981	0.943475
Q13435	Splicing factor 3B subunit 2	SF3B2	Involved in pre-mRNA splicing as a component of the splicing factor SF3B complex (PubMed:27720643). SF3B complex is required for 'A' complex assembly formed by the stable binding of U2 snRNP to the branchpoint sequence (BPS) in pre-mRNA. Sequence independent binding of SF3A/SF3B complex upstream of the branch site is essential, it may anchor U2 snRNP to the pre-mRNA (PubMed:12234937). May also be…	0.147151	1.13991	0.272359	0.880596	0.0654815	0.585725	0.566847	0.904046
Q01105	Protein SET	SET	Multitasking protein, involved in apoptosis, transcription, nucleosome assembly and histone chaperoning. Isoform 2 anti-apoptotic activity is mediated by inhibition of the GZMA-activated DNase, NME1. In the course of cytotoxic T-lymphocyte (CTL)-induced apoptosis, GZMA cleaves SET, disrupting its binding to NME1 and releasing NME1 inhibition. Isoform 1 and isoform 2 are potent inhibitors of prote…	0.047135	0.344504	0.735293	1	0.0654321	0.552219	0.589006	0.91218
P17844	Probable ATP-dependent RNA helicase DDX5	DDX5	Involved in the alternative regulation of pre-mRNA splicing; its RNA helicase activity is necessary for increasing tau exon 10 inclusion and occurs in a RBM4-dependent manner. Binds to the tau pre-mRNA in the stem-loop region downstream of exon 10. The rate of ATP hydrolysis is highly stimulated by single-stranded RNA. Involved in transcriptional regulation; the function is independent of the RNA…	-0.0167027	-0.107756	0.915631	1	0.0653546	0.486852	0.633463	0.930368
Q9Y383	Putative RNA-binding protein Luc7-like 2	LUC7L2	May bind to RNA via its Arg/Ser-rich domain.	0.0964288	0.373143	0.714309	1	0.0650602	0.290706	0.775293	0.987782
Q13813	Spectrin alpha chain, non-erythrocytic 1	SPTAN1	Fodrin, which seems to be involved in secretion, interacts with calmodulin in a calcium-dependent manner and is thus candidate for the calcium-dependent movement of the cytoskeleton at the membrane.	-0.257333	-0.745232	0.467752	0.972712	0.064995	0.217343	0.830896	1
Q9BYD3	39S ribosomal protein L4, mitochondrial	MRPL4		-0.795782	-1.80922	0.0906827	0.641556	0.0645226	0.169386	0.867777	1
P63241	Eukaryotic translation initiation factor 5A-1	EIF5A	mRNA-binding protein involved in translation elongation. Has an important function at the level of mRNA turnover, probably acting downstream of decapping. Involved in actin dynamics and cell cycle progression, mRNA decay and probably in a pathway involved in stress response and maintenance of cell wall integrity. With syntenin SDCBP, functions as a regulator of p53/TP53 and p53/TP53-dependent apo…	-0.112897	-0.48612	0.633971	1	0.0643935	0.320163	0.753301	0.982833
P00568	Adenylate kinase isoenzyme 1	AK1	Catalyzes the reversible transfer of the terminal phosphate group between ATP and AMP. Also displays broad nucleoside diphosphate kinase activity. Plays an important role in cellular energy homeostasis and in adenine nucleotide metabolism.	-0.0994707	-0.441171	0.665438	1	0.0640912	0.328231	0.747315	0.982833
Q7Z3Y9	Keratin, type I cytoskeletal 26	KRT26		1.69703	4.12111	0.000922759	0.0589063	0.0639666	0.17937	0.86007	1
P50552	Vasodilator-stimulated phosphoprotein	VASP	Ena/VASP proteins are actin-associated proteins involved in a range of processes dependent on cytoskeleton remodeling and cell polarity such as axon guidance, lamellipodial and filopodial dynamics, platelet activation and cell migration. VASP promotes actin filament elongation. It protects the barbed end of growing actin filaments against capping and increases the rate of actin polymerization in …	-0.350484	-0.885936	0.389759	0.92631	0.063736	0.186032	0.854934	1
P05388	60S acidic ribosomal protein P0	RPLP0	Ribosomal protein P0 is the functional equivalent of E.coli protein L10.	-0.0748327	-0.598871	0.558276	1	0.0636738	0.588398	0.565099	0.904046
Q09666	Neuroblast differentiation-associated protein AHNAK	AHNAK	May be required for neuronal cell differentiation.	0.314228	1.13382	0.274827	0.881309	0.0635111	0.264616	0.794939	0.997216
Q13740	CD166 antigen	ALCAM	Isoform 3: Inhibits activities of membrane-bound isoforms by competing for the same interaction partners. Inhibits cell attachment via homotypic interactions. Promotes endothelial cell migration. Inhibits endothelial cell tube formation.	-0.288197	-0.359043	0.724612	1	0.061768	0.0888566	0.930382	1
P55809	Succinyl-CoA:3-ketoacid coenzyme A transferase 1, mitochondrial	OXCT1	Key enzyme for ketone body catabolism. Transfers the CoA moiety from succinate to acetoacetate. Formation of the enzyme-CoA intermediate proceeds via an unstable anhydride species formed between the carboxylate groups of the enzyme and substrate.	-0.0358003	-0.169446	0.86773	1	0.0617384	0.337419	0.740518	0.980515
Q9HAV4	Exportin-5	XPO5	(Microbial infection) Mediates the nuclear export of adenovirus VA1 dsRNA.	-0.286168	-0.843642	0.41224	0.941895	0.0611449	0.208146	0.83794	1
P11216	Glycogen phosphorylase, brain form	PYGB	Glycogen phosphorylase that regulates glycogen mobilization (PubMed:27402852). Phosphorylase is an important allosteric enzyme in carbohydrate metabolism (PubMed:3346228). Enzymes from different sources differ in their regulatory mechanisms and in their natural substrates (PubMed:3346228). However, all known phosphorylases share catalytic and structural properties (PubMed:3346228).	0.219816	1.15306	0.26709	0.87281	0.0608604	0.368636	0.717596	0.967416
P68431	Histone H3.1	HIST1H3A	Core component of nucleosome. Nucleosomes wrap and compact DNA into chromatin, limiting DNA accessibility to the cellular machineries which require DNA as a template. Histones thereby play a central role in transcription regulation, DNA repair, DNA replication and chromosomal stability. DNA accessibility is regulated via a complex set of post-translational modifications of histones, also called h…	-0.180648	-1.10081	0.288485	0.891899	0.0606225	0.426564	0.67581	0.951619
P62273	40S ribosomal protein S29	RPS29		-0.233527	-0.652848	0.523824	1	0.0596634	0.192598	0.84988	1
A8MX76	Calpain-14	CAPN14	Calcium-regulated non-lysosomal thiol-protease.	0.00488758	0.00105876	0.999169	1	0.0595849	0.0149042	0.988307	1
Q9BSU3	N-alpha-acetyltransferase 11	NAA11	Displays alpha (N-terminal) acetyltransferase activity. Proposed alternative catalytic subunit of the N-terminal acetyltransferase A (NatA) complex.	-0.39133	-0.780997	0.447064	0.956923	0.0595244	0.137174	0.892734	1
O00232	26S proteasome non-ATPase regulatory subunit 12	PSMD12	Component of the 26S proteasome, a multiprotein complex involved in the ATP-dependent degradation of ubiquitinated proteins. This complex plays a key role in the maintenance of protein homeostasis by removing misfolded or damaged proteins, which could impair cellular functions, and by removing proteins whose functions are no longer required. Therefore, the proteasome participates in numerous cell…	0.379556	1.76136	0.0987261	0.650603	0.0593196	0.317862	0.755011	0.982833
Q9UKF6	Cleavage and polyadenylation specificity factor subunit 3	CPSF3	Component of the cleavage and polyadenylation specificity factor (CPSF) complex that play a key role in pre-mRNA 3'-end formation, recognizing the AAUAAA signal sequence and interacting with poly(A) polymerase and other factors to bring about cleavage and poly(A) addition. Has endonuclease activity, and functions as mRNA 3'-end-processing endonuclease. Also involved in the histone 3'-end pre-mRNA…	-0.0585612	-0.187714	0.853639	1	0.0592568	0.219329	0.829377	1
Q9UNX4	WD repeat-containing protein 3	WDR3		-0.182612	-0.483617	0.635704	1	0.0591049	0.180745	0.859009	1
Q99536	Synaptic vesicle membrane protein VAT-1 homolog	VAT1	Possesses ATPase activity (By similarity). Plays a part in calcium-regulated keratinocyte activation in epidermal repair mechanisms. Has no effect on cell proliferation. Negatively regulates mitochondrial fusion in cooperation with mitofusin proteins (MFN1-2).	0.0622782	0.355842	0.726958	1	0.0587419	0.38756	0.703835	0.960729
P68400	Casein kinase II subunit alpha	CSNK2A1	Catalytic subunit of a constitutively active serine/threonine-protein kinase complex that phosphorylates a large number of substrates containing acidic residues C-terminal to the phosphorylated serine or threonine. Regulates numerous cellular processes, such as cell cycle progression, apoptosis and transcription, as well as viral infection. May act as a regulatory node which integrates and coordi…	-0.0240694	-0.141656	0.889254	1	0.0585253	0.397725	0.696486	0.960216
Q9H8H0	Nucleolar protein 11	NOL11	Ribosome biogenesis factor. May be required for both optimal rDNA transcription and small subunit (SSU) pre-rRNA processing at sites A', A0, 1 and 2b.	-0.907589	-1.18096	0.256169	0.859832	0.0578342	0.0868963	0.931914	1
P25787	Proteasome subunit alpha type-2	PSMA2	Component of the 20S core proteasome complex involved in the proteolytic degradation of most intracellular proteins. This complex plays numerous essential roles within the cell by associating with different regulatory particles. Associated with two 19S regulatory particles, forms the 26S proteasome and thus participates in the ATP-dependent degradation of ubiquitinated proteins. The 26S proteasom…	-0.13959	-0.539636	0.597439	1	0.0572443	0.255533	0.801814	0.997801
P46060	Ran GTPase-activating protein 1	RANGAP1	GTPase activator for RAN (PubMed:8146159, PubMed:8896452, PubMed:16428860). Converts cytoplasmic GTP-bound RAN to GDP-bound RAN, which is essential for RAN-mediated nuclear import and export (PubMed:8896452, PubMed:27160050). Mediates dissociation of cargo from nuclear export complexes containing XPO1, RAN and RANBP2 after nuclear export (PubMed:27160050).	-0.469196	-1.13649	0.27374	0.88091	0.0571032	0.159714	0.875256	1
P15170	Eukaryotic peptide chain release factor GTP-binding subunit ERF3A	GSPT1	Involved in translation termination in response to the termination codons UAA, UAG and UGA. Stimulates the activity of ERF1. Involved in regulation of mammalian cell growth. Component of the transient SURF complex which recruits UPF1 to stalled ribosomes in the context of nonsense-mediated decay (NMD) of mRNAs containing premature stop codons.	-0.258436	-1.3439	0.199134	0.819437	0.0570893	0.342798	0.73655	0.978146
Q13347	Eukaryotic translation initiation factor 3 subunit I	EIF3I	Component of the eukaryotic translation initiation factor 3 (eIF-3) complex, which is required for several steps in the initiation of protein synthesis (PubMed:17581632, PubMed:25849773, PubMed:27462815). The eIF-3 complex associates with the 40S ribosome and facilitates the recruitment of eIF-1, eIF-1A, eIF-2:GTP:methionyl-tRNAi and eIF-5 to form the 43S pre-initiation complex (43S PIC). The eIF…	0.199689	1.55886	0.140061	0.736451	0.0564755	0.509076	0.618171	0.92576
Q15019	Septin-2	SEPT2	Filament-forming cytoskeletal GTPase. Forms a filamentous structure with SEPT12, SEPT6, SEPT2 and probably SEPT4 at the sperm annulus which is required for the structural integrity and motility of the sperm tail during postmeiotic differentiation (PubMed:25588830). Required for normal organization of the actin cytoskeleton. Plays a role in the biogenesis of polarized columnar-shaped epithelium by…	0.189039	1.13391	0.274786	0.881309	0.0557321	0.386016	0.704953	0.9613
O00515	Ladinin-1	LAD1	Anchoring filament protein which is a component of the basement membrane zone.	0.0940008	0.317063	0.755606	1	0.0554125	0.215819	0.832062	1
P09496	Clathrin light chain A	CLTA	Clathrin is the major protein of the polyhedral coat of coated pits and vesicles. Acts as component of the TACC3/ch-TOG/clathrin complex proposed to contribute to stabilization of kinetochore fibers of the mitotic spindle by acting as inter-microtubule bridge (PubMed:15858577, PubMed:21297582).	-0.124868	-0.336597	0.741126	1	0.0550275	0.171281	0.866313	1
Q9Y4L1	Hypoxia up-regulated protein 1	HYOU1	Has a pivotal role in cytoprotective cellular mechanisms triggered by oxygen deprivation. May play a role as a molecular chaperone and participate in protein folding.	0.290447	1.94992	0.0703049	0.613055	0.0542186	0.420309	0.680272	0.953286
Q9Y678	Coatomer subunit gamma-1	COPG1	The coatomer is a cytosolic protein complex that binds to dilysine motifs and reversibly associates with Golgi non-clathrin-coated vesicles, which further mediate biosynthetic protein transport from the ER, via the Golgi up to the trans Golgi network. Coatomer complex is required for budding from Golgi membranes, and is essential for the retrograde Golgi-to-ER transport of dilysine-tagged protein…	0.461089	1.70476	0.109043	0.673833	0.0541164	0.231034	0.820438	0.999998
Q13247	Serine/arginine-rich splicing factor 6	SRSF6	Plays a role in constitutive splicing and modulates the selection of alternative splice sites. Plays a role in the alternative splicing of MAPT/Tau exon 10. Binds to alternative exons of TNC pre-mRNA and promotes the expression of alternatively spliced TNC. Plays a role in wound healing and in the regulation of keratinocyte differentiation and proliferation via its role in alternative splicing.	-0.136442	-0.816233	0.427254	0.948603	0.0527471	0.364362	0.720719	0.967419
Q16637	Survival motor neuron protein	SMN1	The SMN complex plays a catalyst role in the assembly of small nuclear ribonucleoproteins (snRNPs), the building blocks of the spliceosome. Thereby, plays an important role in the splicing of cellular pre-mRNAs. Most spliceosomal snRNPs contain a common set of Sm proteins SNRPB, SNRPD1, SNRPD2, SNRPD3, SNRPE, SNRPF and SNRPG that assemble in a heptameric protein ring on the Sm site of the small n…	-0.764854	-1.88115	0.0796862	0.613055	0.052593	0.149362	0.883275	1
P08238	Heat shock protein HSP 90-beta	HSP90AB1	Molecular chaperone that promotes the maturation, structural maintenance and proper regulation of specific target proteins involved for instance in cell cycle control and signal transduction. Undergoes a functional cycle that is linked to its ATPase activity. This cycle probably induces conformational changes in the client proteins, thereby causing their activation. Interacts dynamically with var…	-0.0755827	-0.536821	0.599335	1	0.0525057	0.430609	0.672931	0.951619
Q9P2J5	Leucine--tRNA ligase, cytoplasmic	LARS	Catalyzes the specific attachment of an amino acid to its cognate tRNA in a two step reaction: the amino acid (AA) is first activated by ATP to form AA-AMP and then transferred to the acceptor end of the tRNA. Exhibits a post-transfer editing activity to hydrolyze mischarged tRNAs.	-0.158888	-0.652653	0.523946	1	0.0505112	0.239578	0.813929	0.999064
P62191	26S proteasome regulatory subunit 4	PSMC1	Component of the 26S proteasome, a multiprotein complex involved in the ATP-dependent degradation of ubiquitinated proteins. This complex plays a key role in the maintenance of protein homeostasis by removing misfolded or damaged proteins, which could impair cellular functions, and by removing proteins whose functions are no longer required. Therefore, the proteasome participates in numerous cell…	0.175666	1.22161	0.240874	0.846223	0.0503913	0.404641	0.691504	0.956912
P54136	Arginine--tRNA ligase, cytoplasmic	RARS	Forms part of a macromolecular complex that catalyzes the attachment of specific amino acids to cognate tRNAs during protein synthesis (PubMed:25288775). Modulates the secretion of AIMP1 and may be involved in generation of the inflammatory cytokine EMAP2 from AIMP1 (PubMed:17443684).	2.76933e-05	0.000141935	0.999889	1	0.0490625	0.290358	0.775554	0.987782
P11387	DNA topoisomerase 1	TOP1	Releases the supercoiling and torsional tension of DNA introduced during the DNA replication and transcription by transiently cleaving and rejoining one strand of the DNA duplex. Introduces a single-strand break via transesterification at a target site in duplex DNA. The scissile phosphodiester is attacked by the catalytic tyrosine of the enzyme, resulting in the formation of a DNA-(3'-phosphotyr…	-0.354106	-1.0575	0.307167	0.905675	0.0490191	0.169037	0.868046	1
Q96HS1	Serine/threonine-protein phosphatase PGAM5, mitochondrial	PGAM5	Displays phosphatase activity for serine/threonine residues, and, dephosphorylates and activates MAP3K5 kinase. Has apparently no phosphoglycerate mutase activity. May be regulator of mitochondrial dynamics. Substrate for a KEAP1-dependent ubiquitin ligase complex. Contributes to the repression of NFE2L2-dependent gene expression. Acts as a central mediator for programmed necrosis induced by TNF,…	0.199541	0.890498	0.387384	0.924575	0.0486081	0.250483	0.805643	0.997801
Q9C0C9	(E3-independent) E2 ubiquitin-conjugating enzyme	UBE2O	E2/E3 hybrid ubiquitin-protein ligase that displays both E2 and E3 ligase activities and mediates monoubiquitination of target proteins (PubMed:23455153, PubMed:24703950). Negatively regulates TRAF6-mediated NF-kappa-B activation independently of its E2 activity (PubMed:23381138). Acts as a positive regulator of BMP7 signaling by mediating monoubiquitination of SMAD6, thereby regulating adipogene…	-0.294971	-1.01747	0.325205	0.918847	0.0484303	0.192898	0.849649	1
Q96AG4	Leucine-rich repeat-containing protein 59	LRRC59	Required for nuclear import of FGF1, but not that of FGF2. Might regulate nuclear import of exogenous FGF1 by facilitating interaction with the nuclear import machinery and by transporting cytosolic FGF1 to, and possibly through, the nuclear pores.	-0.112671	-0.834876	0.417004	0.942385	0.0483401	0.413606	0.685068	0.953872
Q04637	Eukaryotic translation initiation factor 4 gamma 1	EIF4G1	Component of the protein complex eIF4F, which is involved in the recognition of the mRNA cap, ATP-dependent unwinding of 5'-terminal secondary structure and recruitment of mRNA to the ribosome.	0.00317765	0.0223642	0.982455	1	0.0478899	0.389188	0.702655	0.960216
P36776	Lon protease homolog, mitochondrial	LONP1	ATP-dependent serine protease that mediates the selective degradation of misfolded, unassembled or oxidatively damaged polypeptides as well as certain short-lived regulatory proteins in the mitochondrial matrix. May also have a chaperone function in the assembly of inner membrane protein complexes. Participates in the regulation of mitochondrial gene expression and in the maintenance of the integ…	0.24983	0.643021	0.530005	1	0.0476708	0.141678	0.889237	1
Q15942	Zyxin	ZYX	Adhesion plaque protein. Binds alpha-actinin and the CRP protein. Important for targeting TES and ENA/VASP family members to focal adhesions and for the formation of actin-rich structures. May be a component of a signal transduction pathway that mediates adhesion-stimulated changes in gene expression (By similarity).	-0.101997	-0.228183	0.822613	1	0.0474192	0.122495	0.904148	1
Q9BYG3	MKI67 FHA domain-interacting nucleolar phosphoprotein	NIFK		-0.0204335	-0.0859508	0.932653	1	0.0465122	0.225914	0.824345	1
Q9Y2W1	Thyroid hormone receptor-associated protein 3	THRAP3	Involved in pre-mRNA splicing. Remains associated with spliced mRNA after splicing which probably involves interactions with the exon junction complex (EJC). Can trigger mRNA decay which seems to be independent of nonsense-mediated decay involving premature stop codons (PTC) recognition. May be involved in nuclear mRNA decay. Involved in regulation of signal-induced alternative splicing. During s…	0.189227	0.902591	0.381136	0.92287	0.0460878	0.253843	0.803095	0.997801
Q8NBF2	NHL repeat-containing protein 2	NHLRC2		0.128629	0.360661	0.723427	1	0.0459016	0.148613	0.883856	1
P46940	Ras GTPase-activating-like protein IQGAP1	IQGAP1	Plays a crucial role in regulating the dynamics and assembly of the actin cytoskeleton. Binds to activated CDC42 but does not stimulate its GTPase activity. It associates with calmodulin. Could serve as an assembly scaffold for the organization of a multimolecular complex that would interface incoming signals to the reorganization of the actin cytoskeleton at the plasma membrane. May promote neur…	0.336839	1.344	0.199105	0.819437	0.0450895	0.20774	0.838251	1
P42167	Lamina-associated polypeptide 2, isoforms beta/gamma	TMPO	Thymopoietin (TP) and Thymopentin (TP5) may play a role in T-cell development and function. TP5 is an immunomodulating pentapeptide.	0.474266	1.55319	0.141407	0.737547	0.04435	0.167712	0.86907	1
P62310	U6 snRNA-associated Sm-like protein LSm3	LSM3	Binds specifically to the 3'-terminal U-tract of U6 snRNA.	0.100395	0.276963	0.785622	1	0.0443025	0.141126	0.889665	1
P62979	Ubiquitin-40S ribosomal protein S27a	RPS27A	40S Ribosomal protein S27a: Component of the 40S subunit of the ribosome.	0.0188041	0.132786	0.896143	1	0.0439165	0.358095	0.725307	0.969975
Q9Y2W2	WW domain-binding protein 11	WBP11	Activates pre-mRNA splicing. May inhibit PP1 phosphatase activity.	-0.114393	-0.0421742	0.966921	1	0.0431485	0.0183689	0.985589	1
Q5JPH6	Probable glutamate--tRNA ligase, mitochondrial	EARS2	Catalyzes the attachment of glutamate to tRNA(Glu) in a two-step reaction: glutamate is first activated by ATP to form Glu-AMP and then transferred to the acceptor end of tRNA(Glu).	0.133047	0.0544176	0.957327	1	0.0428911	0.0202568	0.984108	1
P42766	60S ribosomal protein L35	RPL35	Component of the large ribosomal subunit.	-0.384801	-2.37713	0.0313209	0.447791	0.0420984	0.300298	0.768109	0.984316
P28838	Cytosol aminopeptidase	LAP3	Presumably involved in the processing and regular turnover of intracellular proteins. Catalyzes the removal of unsubstituted N-terminal amino acids from various peptides.	0.452228	2.40572	0.0296248	0.439104	0.0419632	0.257766	0.800122	0.997458
P11142	Heat shock cognate 71 kDa protein	HSPA8	Molecular chaperone implicated in a wide variety of cellular processes, including protection of the proteome from stress, folding and transport of newly synthesized polypeptides, activation of proteolysis of misfolded proteins and the formation and dissociation of protein complexes. Plays a pivotal role in the protein quality control system, ensuring the correct folding of proteins, the re-foldin…	0.0625283	0.514586	0.614408	1	0.0415879	0.3952	0.698308	0.960216
P11021	Endoplasmic reticulum chaperone BiP	HSPA5	Endoplasmic reticulum chaperone that plays a key role in protein folding and quality control in the endoplasmic reticulum lumen (PubMed:2294010, PubMed:23769672, PubMed:23990668, PubMed:28332555). Involved in the correct folding of proteins and degradation of misfolded proteins via its interaction with DNAJC10/ERdj5, probably to facilitate the release of DNAJC10/ERdj5 from its substrate (By simil…	0.0942559	0.64987	0.525693	1	0.0410853	0.327095	0.748157	0.982833
P15924	Desmoplakin	DSP	Major high molecular weight protein of desmosomes. Involved in the organization of the desmosomal cadherin-plakoglobin complexes into discrete plasma membrane domains and in the anchoring of intermediate filaments to the desmosomes.	-0.3101	-0.641005	0.531278	1	0.0410264	0.0979249	0.9233	1
P63244	Receptor of activated protein C kinase 1	RACK1	(Microbial infection) Contributes to the cap-independent internal ribosome entry site (IRES)-mediated translation by some RNA viruses.	-0.240511	-1.65993	0.11787	0.695814	0.0409382	0.326253	0.748781	0.982833
Q6UB35	Monofunctional C1-tetrahydrofolate synthase, mitochondrial	MTHFD1L	May provide the missing metabolic reaction required to link the mitochondria and the cytoplasm in the mammalian model of one-carbon folate metabolism in embryonic an transformed cells complementing thus the enzymatic activities of MTHFD2.	0.350071	1.5107	0.151828	0.753606	0.0409241	0.203925	0.841178	1
P28074	Proteasome subunit beta type-5	PSMB5	Component of the 20S core proteasome complex involved in the proteolytic degradation of most intracellular proteins. This complex plays numerous essential roles within the cell by associating with different regulatory particles. Associated with two 19S regulatory particles, forms the 26S proteasome and thus participates in the ATP-dependent degradation of ubiquitinated proteins. The 26S proteasom…	0.542039	1.98413	0.0660209	0.600504	0.040694	0.172004	0.865754	1
P49419	Alpha-aminoadipic semialdehyde dehydrogenase	ALDH7A1	Multifunctional enzyme mediating important protective effects. Metabolizes betaine aldehyde to betaine, an important cellular osmolyte and methyl donor. Protects cells from oxidative stress by metabolizing a number of lipid peroxidation-derived aldehydes. Involved in lysine catabolism.	0.158324	0.791103	0.441324	0.954824	0.0404489	0.23338	0.81865	0.999064
P47914	60S ribosomal protein L29	RPL29	Component of the large ribosomal subunit.	-0.270898	-0.547318	0.592284	1	0.0401002	0.0935512	0.926715	1
Q9Y617	Phosphoserine aminotransferase	PSAT1	Catalyzes the reversible conversion of 3-phosphohydroxypyruvate to phosphoserine and of 3-hydroxy-2-oxo-4-phosphonooxybutanoate to phosphohydroxythreonine.	-0.0396129	-0.223515	0.826178	1	0.0395578	0.257734	0.800146	0.997458
Q9Y3F4	Serine-threonine kinase receptor-associated protein	STRAP	The SMN complex plays a catalyst role in the assembly of small nuclear ribonucleoproteins (snRNPs), the building blocks of the spliceosome. Thereby, plays an important role in the splicing of cellular pre-mRNAs. Most spliceosomal snRNPs contain a common set of Sm proteins SNRPB, SNRPD1, SNRPD2, SNRPD3, SNRPE, SNRPF and SNRPG that assemble in a heptameric protein ring on the Sm site of the small n…	0.0113	0.0654105	0.948719	1	0.0387945	0.259303	0.798958	0.997216
P48556	26S proteasome non-ATPase regulatory subunit 8	PSMD8	Component of the 26S proteasome, a multiprotein complex involved in the ATP-dependent degradation of ubiquitinated proteins. This complex plays a key role in the maintenance of protein homeostasis by removing misfolded or damaged proteins, which could impair cellular functions, and by removing proteins whose functions are no longer required. Therefore, the proteasome participates in numerous cell…	-0.09155	-0.618326	0.545719	1	0.0387561	0.302252	0.766648	0.984316
P62424	60S ribosomal protein L7a	RPL7A		-0.137	-0.830055	0.419639	0.945807	0.0387059	0.27079	0.790277	0.994379
A1L0T0	Acetolactate synthase-like protein	ILVBL		-0.140382	-0.428967	0.674099	1	0.0383135	0.135187	0.894278	1
O60841	Eukaryotic translation initiation factor 5B	EIF5B	Plays a role in translation initiation. Translational GTPase that catalyzes the joining of the 40S and 60S subunits to form the 80S initiation complex with the initiator methionine-tRNA in the P-site base paired to the start codon. GTP binding and hydrolysis induces conformational changes in the enzyme that renders it active for productive interactions with the ribosome. The release of the enzyme…	-0.197113	-1.20422	0.247331	0.846424	0.038114	0.268871	0.791725	0.995094
P23381	Tryptophan--tRNA ligase, cytoplasmic	WARS	Isoform 1, isoform 2 and T1-TrpRS have aminoacylation activity while T2-TrpRS lacks it. Isoform 2, T1-TrpRS and T2-TrpRS possess angiostatic activity whereas isoform 1 lacks it. T2-TrpRS inhibits fluid shear stress-activated responses of endothelial cells. Regulates ERK, Akt, and eNOS activation pathways that are associated with angiogenesis, cytoskeletal reorganization and shear stress-responsiv…	0.426137	2.49733	0.024757	0.399706	0.0374157	0.253192	0.803588	0.997801
P07355	Annexin A2	ANXA2	Calcium-regulated membrane-binding protein whose affinity for calcium is greatly enhanced by anionic phospholipids. It binds two calcium ions with high affinity. May be involved in heat-stress response. Inhibits PCSK9-enhanced LDLR degradation, probably reduces PCSK9 protein levels via a translational mechanism but also competes with LDLR for binding with PCSK9 (PubMed:18799458, PubMed:24808179, …	0.0473173	0.266977	0.793155	1	0.0372063	0.242404	0.81178	0.999064
Q9UKD2	mRNA turnover protein 4 homolog	MRTO4	Component of the ribosome assembly machinery. Nuclear paralog of the ribosomal protein P0, it binds pre-60S subunits at an early stage of assembly in the nucleolus, and is replaced by P0 in cytoplasmic pre-60S subunits and mature 80S ribosomes.	0.0974192	0.246086	0.808981	1	0.0366152	0.106801	0.916375	1
Q9UI26	Importin-11	IPO11	Functions in nuclear protein import as nuclear transport receptor. Serves as receptor for nuclear localization signals (NLS) in cargo substrates. Is thought to mediate docking of the importin/substrate complex to the nuclear pore complex (NPC) through binding to nucleoporin and the complex is subsequently translocated through the pore by an energy requiring, Ran-dependent mechanism. At the nucleo…	0.0224296	0.0591172	0.953646	1	0.0353826	0.107684	0.915686	1
P31946	14-3-3 protein beta/alpha	YWHAB	Adapter protein implicated in the regulation of a large spectrum of both general and specialized signaling pathways. Binds to a large number of partners, usually by recognition of a phosphoserine or phosphothreonine motif. Binding generally results in the modulation of the activity of the binding partner. Negative regulator of osteogenesis. Blocks the nuclear translocation of the phosphorylated f…	0.0940464	0.733994	0.474372	0.978324	0.0348847	0.31438	0.757602	0.983193
Q7RTT9	Equilibrative nucleoside transporter 4	SLC29A4	Functions as a polyspecific organic cation transporter, efficiently transporting many organic cations such as monoamine neurotransmitters 1-methyl-4-phenylpyridinium and biogenic amines including serotonin, dopamine, norepinephrine and epinephrine. May play a role in regulating central nervous system homeostasis of monoamine neurotransmitters. May be involved in luminal transport of organic catio…	-0.101422	-0.0258804	0.979697	1	0.0344811	0.0101599	0.992029	1
Q09028	Histone-binding protein RBBP4	RBBP4	Core histone-binding subunit that may target chromatin assembly factors, chromatin remodeling factors and histone deacetylases to their histone substrates in a manner that is regulated by nucleosomal DNA. Component of several complexes which regulate chromatin metabolism. These include the chromatin assembly factor 1 (CAF-1) complex, which is required for chromatin assembly following DNA replicat…	0.148909	1.18377	0.255088	0.859832	0.0343911	0.315692	0.756625	0.983193
Q9BUK6	Protein misato homolog 1	MSTO1	Involved in the regulation of mitochondrial distribution and morphology (PubMed:17349998, PubMed:28554942, PubMed:28544275). Required for mitochondrial fusion and mitochondrial network formation (PubMed:28554942, PubMed:28544275).	0.188404	0.073661	0.942262	1	0.0342982	0.0154842	0.987852	1
O75340	Programmed cell death protein 6	PDCD6	Isoform 2: Has a lower Ca(2+) affinity than isoform 1 (By similarity).	0.151742	0.528449	0.604988	1	0.0338639	0.136177	0.893508	1
Q9H4A4	Aminopeptidase B	RNPEP	Exopeptidase which selectively removes arginine and/or lysine residues from the N-terminus of several peptide substrates including Arg(0)-Leu-enkephalin, Arg(0)-Met-enkephalin and Arg(-1)-Lys(0)-somatostatin-14. Can hydrolyze leukotriene A4 (LTA-4) into leukotriene B4 (LTB-4) (By similarity).	-0.234354	-1.28556	0.218265	0.827915	0.033771	0.213911	0.833523	1
P14625	Endoplasmin	HSP90B1	Molecular chaperone that functions in the processing and transport of secreted proteins. When associated with CNPY3, required for proper folding of Toll-like receptors (By similarity). Functions in endoplasmic reticulum associated degradation (ERAD). Has ATPase activity.	0.238403	1.77086	0.0970809	0.650603	0.0332619	0.285291	0.779358	0.989361
P26368	Splicing factor U2AF 65 kDa subunit	U2AF2	Plays a role in pre-mRNA splicing and 3'-end processing (PubMed:17024186). By recruiting PRPF19 and the PRP19C/Prp19 complex/NTC/Nineteen complex to the RNA polymerase II C-terminal domain (CTD), and thereby pre-mRNA, may couple transcription to splicing (PubMed:21536736). Induces cardiac troponin-T (TNNT2) pre-mRNA exon inclusion in muscle. Regulates the TNNT2 exon 5 inclusion through competitio…	0.0291386	0.162012	0.873478	1	0.0324857	0.208564	0.83762	1
Q9HDC9	Adipocyte plasma membrane-associated protein	APMAP	Exhibits strong arylesterase activity with beta-naphthyl acetate and phenyl acetate. May play a role in adipocyte differentiation.	0.0738893	0.383527	0.706759	1	0.0324798	0.194669	0.848288	1
Q6PJG6	BRCA1-associated ATM activator 1	BRAT1	Involved in DNA damage response; activates kinases ATM, SMC1A and PRKDC by modulating their phosphorylation status following ionizing radiation (IR) stress (PubMed:16452482, PubMed:22977523). Plays a role in regulating mitochondrial function and cell proliferation (PubMed:25070371). Required for protein stability of MTOR and MTOR-related proteins, and cell cycle progress by growth factors (PubMed…	0.0550711	0.223805	0.825955	1	0.0321717	0.15097	0.882029	1
P00505	Aspartate aminotransferase, mitochondrial	GOT2	Catalyzes the irreversible transamination of the L-tryptophan metabolite L-kynurenine to form kynurenic acid (KA). Plays a key role in amino acid metabolism. Important for metabolite exchange between mitochondria and cytosol. Facilitates cellular uptake of long-chain free fatty acids.	0.297903	1.54245	0.143982	0.739536	0.0314614	0.188097	0.853344	1
Q9H7B4	Histone-lysine N-methyltransferase SMYD3	SMYD3	Histone methyltransferase. Specifically methylates 'Lys-4' of histone H3, inducing di- and tri-methylation, but not monomethylation (PubMed:15235609, PubMed:22419068). Also methylates 'Lys-5' of histone H4 (PubMed:22419068). Plays an important role in transcriptional activation as a member of an RNA polymerase complex (PubMed:15235609). Binds DNA containing 5'-CCCTCC-3' or 5'-GAGGGG-3' sequences …	-4.53551	-1.043	0.313613	0.910008	0.0312148	0.00828875	0.993497	1
Q9HCE1	Putative helicase MOV-10	MOV10	(Microbial infection) Required for RNA-directed transcription and replication of the human hepatitis delta virus (HDV). Interacts with small capped HDV RNAs derived from genomic hairpin structures that mark the initiation sites of RNA-dependent HDV RNA transcription.	-0.237489	-0.602932	0.555642	1	0.0305731	0.0896261	0.929781	1
P46063	ATP-dependent DNA helicase Q1	RECQL	DNA helicase that may play a role in the repair of DNA that is damaged by ultraviolet light or other mutagens. Exhibits a magnesium-dependent ATP-dependent DNA-helicase activity that unwinds single- and double-stranded DNA in a 3'-5' direction.	0.0556856	0.111441	0.912757	1	0.0296279	0.0684659	0.946327	1
O43837	Isocitrate dehydrogenase [NAD] subunit beta, mitochondrial	IDH3B	Plays a structural role to facilitate the assembly and ensure the full activity of the enzyme catalyzing the decarboxylation of isocitrate (ICT) into alpha-ketoglutarate. The heterodimer composed of the alpha (IDH3A) and beta (IDH3B) subunits and the heterodimer composed of the alpha (IDH3A) and gamma (IDH3G) subunits, have considerable basal activity but the full activity of the heterotetramer (…	-0.525237	-2.69587	0.0166968	0.328641	0.0289782	0.171745	0.865954	1
Q7L576	Cytoplasmic FMR1-interacting protein 1	CYFIP1	Component of the CYFIP1-EIF4E-FMR1 complex which binds to the mRNA cap and mediates translational repression. In the CYFIP1-EIF4E-FMR1 complex this subunit is an adapter between EIF4E and FMR1. Promotes the translation repression activity of FMR1 in brain probably by mediating its association with EIF4E and mRNA (By similarity). Regulates formation of membrane ruffles and lamellipodia. Plays a ro…	0.168029	0.820577	0.424851	0.946039	0.0287361	0.162045	0.873453	1
P14678	Small nuclear ribonucleoprotein-associated proteins B and B'	SNRPB	Core component of the spliceosomal U1, U2, U4 and U5 small nuclear ribonucleoproteins (snRNPs), the building blocks of the spliceosome. Thereby, plays an important role in the splicing of cellular pre-mRNAs. Most spliceosomal snRNPs contain a common set of Sm proteins SNRPB, SNRPD1, SNRPD2, SNRPD3, SNRPE, SNRPF and SNRPG that assemble in a heptameric protein ring on the Sm site of the small nucle…	0.0523566	0.204882	0.840443	1	0.0286471	0.129444	0.898741	1
Q04917	14-3-3 protein eta	YWHAH	Adapter protein implicated in the regulation of a large spectrum of both general and specialized signaling pathways. Binds to a large number of partners, usually by recognition of a phosphoserine or phosphothreonine motif. Binding generally results in the modulation of the activity of the binding partner. Negatively regulates the kinase activity of PDPK1.	0.336768	1.7722	0.0968511	0.650603	0.0282832	0.171862	0.865864	1
Q15819	Ubiquitin-conjugating enzyme E2 variant 2	UBE2V2	Has no ubiquitin ligase activity on its own. The UBE2V2/UBE2N heterodimer catalyzes the synthesis of non-canonical poly-ubiquitin chains that are linked through 'Lys-63'. This type of poly-ubiquitination does not lead to protein degradation by the proteasome. Mediates transcriptional activation of target genes. Plays a role in the control of progress through the cell cycle and differentiation. Pl…	-0.708018	-2.12429	0.050841	0.515783	0.02756	0.0954813	0.925208	1
Q9GZT3	SRA stem-loop-interacting RNA-binding protein, mitochondrial	SLIRP	RNA-binding protein that acts as a nuclear receptor corepressor. Probably acts by binding the SRA RNA, and repressing the SRA-mediated nuclear receptor coactivation. Binds the STR7 loop of SRA RNA. Also able to repress glucocorticoid (GR), androgen (AR), thyroid (TR) and VDR-mediated transactivation.	0.356159	0.121615	0.904833	1	0.0265516	0.010469	0.991786	1
Q9NP81	Serine--tRNA ligase, mitochondrial	SARS2	Catalyzes the attachment of serine to tRNA(Ser). Is also probably able to aminoacylate tRNA(Sec) with serine, to form the misacylated tRNA L-seryl-tRNA(Sec), which will be further converted into selenocysteinyl-tRNA(Sec).	0.0739186	0.36995	0.716637	1	0.0264832	0.153048	0.880418	1
Q15436	Protein transport protein Sec23A	SEC23A	Component of the coat protein complex II (COPII) which promotes the formation of transport vesicles from the endoplasmic reticulum (ER). The coat has two main functions, the physical deformation of the endoplasmic reticulum membrane into vesicles and the selection of cargo molecules for their transport to the Golgi complex.	-0.0853221	-0.419871	0.680585	1	0.0264098	0.150069	0.882728	1
Q99614	Tetratricopeptide repeat protein 1	TTC1		0.212499	0.345933	0.73424	1	0.0248529	0.0467177	0.96336	1
P43487	Ran-specific GTPase-activating protein	RANBP1	Plays a role in RAN-dependent nucleocytoplasmic transport. Alleviates the TNPO1-dependent inhibition of RAN GTPase activity and mediates the dissociation of RAN from proteins involved in transport into the nucleus (By similarity). Induces a conformation change in the complex formed by XPO1 and RAN that triggers the release of the nuclear export signal of cargo proteins (PubMed:20485264). Promotes…	0.0856766	0.648992	0.526244	1	0.0244688	0.214022	0.833438	1
O14737	Programmed cell death protein 5	PDCD5	May function in the process of apoptosis.	0.430454	1.47793	0.160299	0.770617	0.02407	0.0954275	0.92525	1
Q15287	RNA-binding protein with serine-rich domain 1	RNPS1	Part of pre- and post-splicing multiprotein mRNP complexes. Auxiliary component of the splicing-dependent multiprotein exon junction complex (EJC) deposited at splice junction on mRNAs. The EJC is a dynamic structure consisting of core proteins and several peripheral nuclear and cytoplasmic associated factors that join the complex only transiently either during EJC assembly or during subsequent m…	-0.247104	-0.0996136	0.921982	1	0.0237466	0.0110537	0.991328	1
Q14315	Filamin-C	FLNC	Muscle-specific filamin, which plays a central role in muscle cells, probably by functioning as a large actin-cross-linking protein. May be involved in reorganizing the actin cytoskeleton in response to signaling events, and may also display structural functions at the Z lines in muscle cells. Critical for normal myogenesis and for maintaining the structural integrity of the muscle fibers.	-0.362151	-1.79788	0.092533	0.644678	0.0231186	0.132527	0.896345	1
P27797	Calreticulin	CALR	Calcium-binding chaperone that promotes folding, oligomeric assembly and quality control in the endoplasmic reticulum (ER) via the calreticulin/calnexin cycle. This lectin interacts transiently with almost all of the monoglucosylated glycoproteins that are synthesized in the ER. Interacts with the DNA-binding domain of NR3C1 and mediates its nuclear export. Involved in maternal gene expression re…	0.147809	1.38574	0.186267	0.8041	0.0226312	0.244995	0.80981	0.999064
Q9NYU2	UDP-glucose:glycoprotein glucosyltransferase 1	UGGT1	Recognizes glycoproteins with minor folding defects. Reglucosylates single N-glycans near the misfolded part of the protein, thus providing quality control for protein folding in the endoplasmic reticulum. Reglucosylated proteins are recognized by calreticulin for recycling to the endoplasmic reticulum and refolding or degradation.	-0.74892	-1.00177	0.332486	0.919636	0.0226229	0.034942	0.972591	1
Q09161	Nuclear cap-binding protein subunit 1	NCBP1	Component of the cap-binding complex (CBC), which binds cotranscriptionally to the 5'-cap of pre-mRNAs and is involved in various processes such as pre-mRNA splicing, translation regulation, nonsense-mediated mRNA decay, RNA-mediated gene silencing (RNAi) by microRNAs (miRNAs) and mRNA export. The CBC complex is involved in mRNA export from the nucleus via its interaction with ALYREF/THOC4/ALY, l…	0.285106	0.729227	0.477197	0.979398	0.0219868	0.0649362	0.94909	1
Q15102	Platelet-activating factor acetylhydrolase IB subunit gamma	PAFAH1B3	Inactivates paf by removing the acetyl group at the sn-2 position. This is a catalytic subunit. Plays an important role during the development of brain.	0.320088	2.27961	0.0378234	0.468344	0.0215407	0.177142	0.861788	1
Q10570	Cleavage and polyadenylation specificity factor subunit 1	CPSF1	Component of the cleavage and polyadenylation specificity factor (CPSF) complex that plays a key role in pre-mRNA 3'-end formation, recognizing the AAUAAA signal sequence and interacting with poly(A) polymerase and other factors to bring about cleavage and poly(A) addition. This subunit is involved in the RNA recognition step of the polyadenylation reaction.	-0.40614	-0.16233	0.873232	1	0.0214527	0.00990088	0.992232	1
Q8IWA0	WD repeat-containing protein 75	WDR75	Ribosome biogenesis factor. Involved in nucleolar processing of pre-18S ribosomal RNA. Required for optimal pre-ribosomal RNA transcription by RNA polymerase I.	-0.0974597	-0.0374612	0.970616	1	0.0212011	0.00940989	0.992617	1
Q9Y316	Protein MEMO1	MEMO1	May control cell migration by relaying extracellular chemotactic signals to the microtubule cytoskeleton. Mediator of ERBB2 signaling. The MEMO1-RHOA-DIAPH1 signaling pathway plays an important role in ERBB2-dependent stabilization of microtubules at the cell cortex. It controls the localization of APC and CLASP2 to the cell membrane, via the regulation of GSK3B activity. In turn, membrane-bound …	1.00944	3.01494	0.00877526	0.245797	0.0210165	0.0724818	0.943185	1
Q00169	Phosphatidylinositol transfer protein alpha isoform	PITPNA	Catalyzes the transfer of PtdIns and phosphatidylcholine between membranes.	1.02557	2.09891	0.0533266	0.534239	0.0202652	0.0478901	0.962441	1
Q5T9A4	ATPase family AAA domain-containing protein 3B	ATAD3B	May play a role in a mitochondrial network organization typical for stem cells, characterized by reduced mitochondrial metabolism, low mtDNA copies and fragmentated mitochondrial network. may act by suppressing ATAD3A function, interfering with ATAD3A interaction with matrix nucleoid complexes.	-0.0679836	-0.160645	0.874536	1	0.0179748	0.049045	0.961536	1
P60842	Eukaryotic initiation factor 4A-I	EIF4A1	ATP-dependent RNA helicase which is a subunit of the eIF4F complex involved in cap recognition and is required for mRNA binding to ribosome. In the current model of translation initiation, eIF4A unwinds RNA secondary structures in the 5'-UTR of mRNAs which is necessary to allow efficient binding of the small ribosomal subunit, and subsequent scanning for the initiator codon.	0.114499	1.04144	0.314313	0.910114	0.0179244	0.188257	0.853221	1
Q9UHG3	Prenylcysteine oxidase 1	PCYOX1	Involved in the degradation of prenylated proteins. Cleaves the thioether bond of prenyl-L-cysteines, such as farnesylcysteine and geranylgeranylcysteine.	1.06813	2.94024	0.0102102	0.254791	0.0174317	0.0554072	0.956552	1
Q14919	Dr1-associated corepressor	DRAP1	The association of the DR1/DRAP1 heterodimer with TBP results in a functional repression of both activated and basal transcription of class II genes. This interaction precludes the formation of a transcription-competent complex by inhibiting the association of TFIIA and/or TFIIB with TBP. Can bind to DNA on its own.	0.160103	0.505012	0.620955	1	0.0166293	0.0605686	0.95251	1
P27635	60S ribosomal protein L10	RPL10	Component of the large ribosomal subunit (PubMed:26290468). Plays a role in the formation of actively translating ribosomes (PubMed:26290468). May play a role in the embryonic brain development (PubMed:25316788).	-0.0738181	-0.485944	0.634092	1	0.016337	0.124184	0.902833	1
P49721	Proteasome subunit beta type-2	PSMB2	Component of the 20S core proteasome complex involved in the proteolytic degradation of most intracellular proteins. This complex plays numerous essential roles within the cell by associating with different regulatory particles. Associated with two 19S regulatory particles, forms the 26S proteasome and thus participates in the ATP-dependent degradation of ubiquitinated proteins. The 26S proteasom…	0.175545	1.04727	0.311707	0.908638	0.0161297	0.111113	0.913013	1
P35269	General transcription factor IIF subunit 1	GTF2F1	TFIIF is a general transcription initiation factor that binds to RNA polymerase II and helps to recruit it to the initiation complex in collaboration with TFIIB. It promotes transcription elongation.	0.0938292	0.294976	0.772092	1	0.0146876	0.0533174	0.958189	1
P20042	Eukaryotic translation initiation factor 2 subunit 2	EIF2S2	eIF-2 functions in the early steps of protein synthesis by forming a ternary complex with GTP and initiator tRNA. This complex binds to a 40S ribosomal subunit, followed by mRNA binding to form a 43S preinitiation complex. Junction of the 60S ribosomal subunit to form the 80S initiation complex is preceded by hydrolysis of the GTP bound to eIF-2 and release of an eIF-2-GDP binary complex. In orde…	0.162946	0.594879	0.560871	1	0.0141036	0.0594544	0.953382	1
P13639	Elongation factor 2	EEF2	Catalyzes the GTP-dependent ribosomal translocation step during translation elongation. During this step, the ribosome changes from the pre-translocational (PRE) to the post-translocational (POST) state as the newly formed A-site-bound peptidyl-tRNA and P-site-bound deacylated tRNA move to the P and E sites, respectively. Catalyzes the coordinated movement of the two tRNA molecules, the mRNA and …	0.0430653	0.380781	0.708752	1	0.014045	0.143397	0.887903	1
P62861	40S ribosomal protein S30	FAU		-0.217068	-0.0714298	0.944008	1	0.0138212	0.00525168	0.99588	1
P49736	DNA replication licensing factor MCM2	MCM2	Acts as component of the MCM2-7 complex (MCM complex) which is the putative replicative helicase essential for 'once per cell cycle' DNA replication initiation and elongation in eukaryotic cells. The active ATPase sites in the MCM2-7 ring are formed through the interaction surfaces of two neighboring subunits such that a critical structure of a conserved arginine finger motif is provided in trans…	0.365646	1.24314	0.233069	0.846094	0.0136103	0.0534313	0.9581	1
Q9NVP1	ATP-dependent RNA helicase DDX18	DDX18	Probable RNA-dependent helicase.	-0.215824	-0.654184	0.522986	1	0.0135213	0.0473247	0.962884	1
O95336	6-phosphogluconolactonase	PGLS	Hydrolysis of 6-phosphogluconolactone to 6-phosphogluconate.	0.163473	0.4529	0.657161	1	0.0134592	0.0430572	0.966229	1
O14562	Ubiquitin domain-containing protein UBFD1	UBFD1	May play a role as NF-kappa-B regulator.	-0.0794347	-0.171381	0.866235	1	0.013068	0.0325562	0.974462	1
Q14847	LIM and SH3 domain protein 1	LASP1	Plays an important role in the regulation of dynamic actin-based, cytoskeletal activities. Agonist-dependent changes in LASP1 phosphorylation may also serve to regulate actin-associated ion transport activities, not only in the parietal cell but also in certain other F-actin-rich secretory epithelial cell types (By similarity).	0.149904	0.631415	0.537358	1	0.0127451	0.0619888	0.951398	1
P43307	Translocon-associated protein subunit alpha	SSR1	TRAP proteins are part of a complex whose function is to bind calcium to the ER membrane and thereby regulate the retention of ER resident proteins. May be involved in the recycling of the translocation apparatus after completion of the translocation process or may function as a membrane-bound chaperone facilitating folding of translocated proteins.	0.472189	0.138497	0.891707	1	0.0121084	0.00410091	0.996782	1
P62195	26S proteasome regulatory subunit 8	PSMC5	Component of the 26S proteasome, a multiprotein complex involved in the ATP-dependent degradation of ubiquitinated proteins. This complex plays a key role in the maintenance of protein homeostasis by removing misfolded or damaged proteins, which could impair cellular functions, and by removing proteins whose functions are no longer required. Therefore, the proteasome participates in numerous cell…	0.617357	2.11955	0.0512964	0.515783	0.0119621	0.0474226	0.962808	1
Q9BQE3	Tubulin alpha-1C chain	TUBA1C	Tubulin is the major constituent of microtubules. It binds two moles of GTP, one at an exchangeable site on the beta chain and one at a non-exchangeable site on the alpha chain.	-0.0629467	-0.405184	0.691113	1	0.011907	0.0885013	0.93066	1
Q86YP4	Transcriptional repressor p66-alpha	GATAD2A	Transcriptional repressor. Enhances MBD2-mediated repression. Efficient repression requires the presence of GATAD2B.	0.398224	1.26686	0.224695	0.839429	0.0116855	0.0429257	0.966332	1
Q96SI9	Spermatid perinuclear RNA-binding protein	STRBP	Involved in spermatogenesis and sperm function. Plays a role in regulation of cell growth. Binds to double-stranded DNA and RNA. Binds most efficiently to poly(I:C) RNA than to poly(dI:dC) DNA. Binds also to single-stranded poly(G) RNA. Binds non-specifically to the mRNA PRM1 3'-UTR and adenovirus VA RNA (By similarity).	0.1114	0.182262	0.857839	1	0.0100552	0.0189964	0.985097	1
Q15257	Serine/threonine-protein phosphatase 2A activator	PTPA	PPIases accelerate the folding of proteins. It catalyzes the cis-trans isomerization of proline imidic peptide bonds in oligopeptides. Acts as a regulatory subunit for serine/threonine-protein phosphatase 2A (PP2A) modulating its activity or substrate specificity, probably by inducing a conformational change in the catalytic subunit, a proposed direct target of the PPIase. Can reactivate inactive…	0.422214	1.50009	0.154528	0.76018	0.00953938	0.0391359	0.969303	1
Q9BTE3	Mini-chromosome maintenance complex-binding protein	MCMBP	Associated component of the MCM complex that acts as a regulator of DNA replication. Binds to the MCM complex during late S phase and promotes the disassembly of the MCM complex from chromatin, thereby acting as a key regulator of pre-replication complex (pre-RC) unloading from replicated DNA. Can dissociate the MCM complex without addition of ATP; probably acts by destabilizing interactions of e…	0.416026	1.65183	0.11953	0.701087	0.00928875	0.0425866	0.966598	1
Q92616	eIF-2-alpha kinase activator GCN1	GCN1	Acts as a positive activator of the EIF2AK4/GCN2 protein kinase activity in response to amino acid starvation. Forms a complex with EIF2AK4/GCN2 on translating ribosomes; during this process, GCN1 seems to act as a chaperone to facilitate delivery of uncharged tRNAs that enter the A site of ribosomes to the tRNA-binding domain of EIF2AK4/GCN2, and hence stimulating EIF2AK4/GCN2 kinase activity. P…	-0.0422502	-0.142125	0.88889	1	0.00905974	0.0351905	0.972396	1
O00116	Alkyldihydroxyacetonephosphate synthase, peroxisomal	AGPS	Catalyzes the exchange of an acyl for a long-chain alkyl group and the formation of the ether bond in the biosynthesis of ether phospholipids.	0.839225	3.61821	0.00256241	0.115309	0.00899195	0.044765	0.96489	1
[truncated: 1,649 more rows]
