# Supplementary material for: Molecular Insights into miRNA-Driven Resistance to 5-Fluorouracil and Oxaliplatin Chemotherapy: miR-23b Modulates the Epithelial–Mesenchymal Transition of Colorectal Cancer Cells
Source: J Clin Med. 2019 Dec 2;8(12):2115. doi: 10.3390/jcm8122115 (PMC6947029; doi:10.3390/jcm8122115)
Supplement: Supplementary file 1 [file jcm-08-02115-s001.zip › Supplemetary files/Supplementary file 3.xlsx]

## Sheet: GO_Biological_process
Data of GO Biological process, GO Molecular function and KEGG pathways enrichment analysis
GOID	GOTerm	Ontology Source	Term PValue	Term PValue Corrected with Bonferroni step down	Group PValue	Group PValue Corrected with Bonferroni step down	GOLevels	GOGroups	% Associated Genes	Nr. Genes	Cluster	Genes Cluster #1	Genes Cluster #2	Genes Cluster #3	%Genes Cluster #1	%Genes Cluster #2	%Genes Cluster #3	Associated Genes Found
GO:0000028	ribosomal small subunit assembly	GO_BiologicalProcess-EBI-UniProt-GOA_13.06.2018_00h00	0.377448	1	0.377448	1	[5, 6, 7, 8]	Group00	7.40741	2	Specific for Cluster #2	[]	[RPS15, RPSA]	[]	0	100	0	[RPS15, RPSA]
GO:0045197	establishment or maintenance of epithelial cell apical/basal polarity	GO_BiologicalProcess-EBI-UniProt-GOA_13.06.2018_00h00	0.0384756	1	0.0384756	1	[5]	Group01	11.5385	6	None Specific Cluster	[ERBIN, TMPO]	[ARF4, CDC42, ILK]	[DLG4]	33.3333	50	16.6667	[ARF4, CDC42, DLG4, ERBIN, ILK, TMPO]
GO:0046033	AMP metabolic process	GO_BiologicalProcess-EBI-UniProt-GOA_13.06.2018_00h00	0.251413	1	0.251413	1	[4, 7, 8, 9, 10]	Group02	10	2	Specific for Cluster #3	[]	[]	[ADSL, AK2]	0	0	100	[ADSL, AK2]
GO:0070266	necroptotic process	GO_BiologicalProcess-EBI-UniProt-GOA_13.06.2018_00h00	0.000897865	0.148148	0.000897865	0.0637484	[5]	Group03	16.9811	9	Specific for Cluster #1	[DENR, LYPLA1, NDUFA2, PPIF, SLC25A4, TLR4, UQCRFS1]	[FASN]	[LYPLA1, YBX3]	74.2189	10.6027	21.2054	[DENR, FASN, LYPLA1, NDUFA2, PPIF, SLC25A4, TLR4, UQCRFS1, YBX3]
GO:0070268	cornification	GO_BiologicalProcess-EBI-UniProt-GOA_13.06.2018_00h00	0.000797272	0.133144	0.000797272	0.0574036	[3, 4, 7, 8, 9]	Group04	12.2951	15	Specific for Cluster #3	[DSC1, DSC3, PKP4]	[CAPN1, KRT31]	[KRT1, KRT17, KRT2, KRT25, KRT38, KRT4, KRT7, KRT72, KRT74, SCLY]	20	13.3333	66.6667	[CAPN1, DSC1, DSC3, KRT1, KRT17, KRT2, KRT25, KRT31, KRT38, KRT4, KRT7, KRT72, KRT74, PKP4, SCLY]
GO:0071455	cellular response to hyperoxia	GO_BiologicalProcess-EBI-UniProt-GOA_13.06.2018_00h00	0.0274376	1	0.0274376	1	[4, 6]	Group05	21.4286	3	None Specific Cluster	[LYPLA1]	[FASN]	[ATG7, LYPLA1]	26.416	26.416	52.8321	[ATG7, FASN, LYPLA1]
GO:0072329	monocarboxylic acid catabolic process	GO_BiologicalProcess-EBI-UniProt-GOA_13.06.2018_00h00	0.138602	1	0.138602	1	[6, 7]	Group06	7.36196	12	None Specific Cluster	[AUH, PTK2B, SESN2, SYCP2]	[ACADVL]	[ACAA1, ADH5, AKR1A1, DECR1, ECHS1, HSD17B10, SORD]	33.3333	8.33333	58.3333	[ACAA1, ACADVL, ADH5, AKR1A1, AUH, DECR1, ECHS1, HSD17B10, PTK2B, SESN2, SORD, SYCP2]
GO:0086004	regulation of cardiac muscle cell contraction	GO_BiologicalProcess-EBI-UniProt-GOA_13.06.2018_00h00	0.0597476	1	0.0597476	1	[5, 6, 7, 8, 9]	Group07	11.3636	5	None Specific Cluster	[DSC3, PDE4B]	[CAMK2D]	[ATP1A4, CTNNA3]	40	20	40	[ATP1A4, CAMK2D, CTNNA3, DSC3, PDE4B]
GO:0035722	interleukin-12-mediated signaling pathway	GO_BiologicalProcess-EBI-UniProt-GOA_13.06.2018_00h00	0.0394799	1	0.0394799	1	[5, 6, 7]	Group08	10.6061	7	Specific for Cluster #2	[CNN2, LMNB1]	[AIP, CDC42, CFL1, CNN2, P4HB]	[SNRPA1]	26.7367	66.8418	13.3684	[AIP, CDC42, CFL1, CNN2, LMNB1, P4HB, SNRPA1]
GO:1901978	positive regulation of cell cycle checkpoint	GO_BiologicalProcess-EBI-UniProt-GOA_13.06.2018_00h00	0.0960447	1	0.0960447	1	[3, 4, 5, 6, 7, 8]	Group09	18.1818	2	Specific for Cluster #3	[]	[]	[CCAR2, TPR]	0	0	100	[CCAR2, TPR]
GO:1902743	regulation of lamellipodium organization	GO_BiologicalProcess-EBI-UniProt-GOA_13.06.2018_00h00	0.00793412	1	0.00793412	0.491915	[6, 7]	Group10	13.3333	8	None Specific Cluster	[AUTS2, SRC, TAB3]	[CAPZB, CDC42, WASF2]	[RAC2, TWF2]	37.5	37.5	25	[AUTS2, CAPZB, CDC42, RAC2, SRC, TAB3, TWF2, WASF2]
GO:1903018	regulation of glycoprotein metabolic process	GO_BiologicalProcess-EBI-UniProt-GOA_13.06.2018_00h00	0.547675	1	0.547675	1	[4, 5, 6]	Group11	6.34921	4	Specific for Cluster #3	[]	[RAB1A]	[AATF, CTNNB1, RAB1B]	0	25	75	[AATF, CTNNB1, RAB1A, RAB1B]
GO:1903077	negative regulation of protein localization to plasma membrane	GO_BiologicalProcess-EBI-UniProt-GOA_13.06.2018_00h00	0.666788	1	0.666788	1	[4, 5, 6, 7, 8]	Group12	6.25	2	Specific for Cluster #3	[LYPLA1]	[]	[LYPLA1, RHOQ]	31.5465	0	63.093	[LYPLA1, RHOQ]
GO:1903203	regulation of oxidative stress-induced neuron death	GO_BiologicalProcess-EBI-UniProt-GOA_13.06.2018_00h00	0.117619	1	0.117619	1	[5, 6, 7, 8]	Group13	10.2564	4	None Specific Cluster	[TEC, TLR4]	[]	[ATG7, CTNNB1]	50	0	50	[ATG7, CTNNB1, TEC, TLR4]
GO:2000142	regulation of DNA-templated transcription, initiation	GO_BiologicalProcess-EBI-UniProt-GOA_13.06.2018_00h00	0.734263	1	0.734263	0.734263	[4, 5, 6, 7, 8, 9, 10, 11]	Group14	6	3	Specific for Cluster #3	[CTNNBIP1]	[]	[CTNNB1, PSMC6]	33.3333	0	66.6667	[CTNNB1, CTNNBIP1, PSMC6]
GO:2000785	regulation of autophagosome assembly	GO_BiologicalProcess-EBI-UniProt-GOA_13.06.2018_00h00	0.455988	1	0.455988	1	[4, 5, 6, 7, 8]	Group15	7.14286	3	Specific for Cluster #3	[]	[]	[RAB1B, RAB3GAP2, SCFD1]	0	0	100	[RAB1B, RAB3GAP2, SCFD1]
GO:0042364	water-soluble vitamin biosynthetic process	GO_BiologicalProcess-EBI-UniProt-GOA_13.06.2018_00h00	0.0533497	1	0.0533497	1	[5]	Group16	16.6667	3	Specific for Cluster #3	[]	[PNKP]	[AKR1A1, NPEPPS]	0	33.3333	66.6667	[AKR1A1, NPEPPS, PNKP]
GO:0006012	galactose metabolic process	GO_BiologicalProcess-EBI-UniProt-GOA_13.06.2018_00h00	0.0330933	1	0.0330933	1	[5, 6]	Group17	20	3	Specific for Cluster #2	[PPARGC1A]	[GALE, GALK1]	[]	33.3333	66.6667	0	[GALE, GALK1, PPARGC1A]
GO:0006337	nucleosome disassembly	GO_BiologicalProcess-EBI-UniProt-GOA_13.06.2018_00h00	0.215105	1	0.215105	1	[5, 6, 7, 8]	Group18	11.1111	2	Specific for Cluster #2	[]	[HIST1H2BA, SMARCD1]	[]	0	100	0	[HIST1H2BA, SMARCD1]
GO:0006695	cholesterol biosynthetic process	GO_BiologicalProcess-EBI-UniProt-GOA_13.06.2018_00h00	0.219462	1	0.219462	1	[6, 7]	Group19	7.52688	7	None Specific Cluster	[ELOVL6, LBR]	[CYB5R3, FASN, G6PD, HMGCS1]	[CNBP]	28.5714	57.1429	14.2857	[CNBP, CYB5R3, ELOVL6, FASN, G6PD, HMGCS1, LBR]
GO:0009113	purine nucleobase biosynthetic process	GO_BiologicalProcess-EBI-UniProt-GOA_13.06.2018_00h00	0.0460613	1	0.0460613	1	[4, 6, 7, 8]	Group20	17.6471	3	Specific for Cluster #3	[TADA1]	[]	[GART, GMPS]	33.3333	0	66.6667	[GART, GMPS, TADA1]
GO:0010041	response to iron(III) ion	GO_BiologicalProcess-EBI-UniProt-GOA_13.06.2018_00h00	0.0307131	1	0.0307131	1	[6]	Group21	33.3333	2	Specific for Cluster #2	[]	[B2M, G6PD]	[]	0	100	0	[B2M, G6PD]
GO:0014047	glutamate secretion	GO_BiologicalProcess-EBI-UniProt-GOA_13.06.2018_00h00	0.00782593	1	0.00782593	0.493033	[3, 6, 7, 8, 9, 10]	Group22	14.5833	7	Specific for Cluster #1	[CCK, GLS, SLC17A7, SLC1A1, SLC1A3, SLC38A2, SYT4]	[]	[]	100	0	0	[CCK, GLS, SLC17A7, SLC1A1, SLC1A3, SLC38A2, SYT4]
GO:0015682	ferric iron transport	GO_BiologicalProcess-EBI-UniProt-GOA_13.06.2018_00h00	0.143448	1	0.143448	1	[7, 9]	Group23	9.52381	4	None Specific Cluster	[ATP6V1E1, STEAP2]	[B2M, TFRC]	[]	50	50	0	[ATP6V1E1, B2M, STEAP2, TFRC]
GO:0016226	iron-sulfur cluster assembly	GO_BiologicalProcess-EBI-UniProt-GOA_13.06.2018_00h00	0.287859	1	0.287859	1	[4, 5]	Group24	9.09091	2	Specific for Cluster #3	[]	[]	[GLRX3, NUBP1]	0	0	100	[GLRX3, NUBP1]
GO:0030049	muscle filament sliding	GO_BiologicalProcess-EBI-UniProt-GOA_13.06.2018_00h00	0.0646667	1	0.0646667	1	[5, 6]	Group25	11.1111	5	None Specific Cluster	[TMOD1]	[TPM1, TPM2]	[DES, MYL6B]	20	40	40	[DES, MYL6B, TMOD1, TPM1, TPM2]
GO:0030865	cortical cytoskeleton organization	GO_BiologicalProcess-EBI-UniProt-GOA_13.06.2018_00h00	0.298991	1	0.298991	1	[5]	Group26	8.16327	4	None Specific Cluster	[TET2]	[ROCK2]	[DLG4, RHOQ]	25	25	50	[DLG4, RHOQ, ROCK2, TET2]
GO:0031507	heterochromatin assembly	GO_BiologicalProcess-EBI-UniProt-GOA_13.06.2018_00h00	0.0330933	1	0.0330933	1	[5, 6, 7, 8]	Group27	20	3	None Specific Cluster	[HELLS, HMGA2]	[]	[HMGA2, TPR]	52.8321	0	52.8321	[HELLS, HMGA2, TPR]
GO:0032239	regulation of nucleobase-containing compound transport	GO_BiologicalProcess-EBI-UniProt-GOA_13.06.2018_00h00	0.0782363	1	0.0782363	1	[4, 5, 6]	Group28	14.2857	3	Specific for Cluster #3	[UQCRFS1]	[]	[KHDRBS1, TPR]	33.3333	0	66.6667	[KHDRBS1, TPR, UQCRFS1]
GO:0043278	response to morphine	GO_BiologicalProcess-EBI-UniProt-GOA_13.06.2018_00h00	0.161792	1	0.161792	1	[4, 5, 6, 7]	Group29	9.09091	4	Specific for Cluster #1	[FOSB, GNPDA1, TADA1]	[]	[ATG7, GNPDA1]	64.6015	0	43.0677	[ATG7, FOSB, GNPDA1, TADA1]
GO:0032988	ribonucleoprotein complex disassembly	GO_BiologicalProcess-EBI-UniProt-GOA_13.06.2018_00h00	0.0694563	1	0.0694563	1	[5]	Group30	15	3	Specific for Cluster #2	[DENR]	[KIF5B, KLC1]	[]	33.3333	66.6667	0	[DENR, KIF5B, KLC1]
GO:0033120	positive regulation of RNA splicing	GO_BiologicalProcess-EBI-UniProt-GOA_13.06.2018_00h00	0.152515	1	0.152515	1	[5, 6, 7, 8, 9, 10]	Group31	9.30233	4	None Specific Cluster	[HABP4, NUP98]	[]	[PRDX6, RBMX]	50	0	50	[HABP4, NUP98, PRDX6, RBMX]
GO:0033567	DNA replication, Okazaki fragment processing	GO_BiologicalProcess-EBI-UniProt-GOA_13.06.2018_00h00	0.00524119	0.74425	0.00524119	0.340678	[5, 6, 7, 8, 9, 10, 11]	Group32	37.5	3	Specific for Cluster #2	[LRIG1]	[RNASEH2A, RNH1]	[]	33.3333	66.6667	0	[LRIG1, RNASEH2A, RNH1]
GO:0039694	viral RNA genome replication	GO_BiologicalProcess-EBI-UniProt-GOA_13.06.2018_00h00	0.00203523	0.323602	0.00203523	0.136361	[6, 7]	Group33	18.4211	7	None Specific Cluster	[FMR1, HMGA2, RAB29]	[APOBEC3F, CDC42, ROCK2]	[HMGA2, TOP2A]	40.1051	40.1051	26.7367	[APOBEC3F, CDC42, FMR1, HMGA2, RAB29, ROCK2, TOP2A]
GO:0045091	regulation of single stranded viral RNA replication via double stranded DNA intermediate	GO_BiologicalProcess-EBI-UniProt-GOA_13.06.2018_00h00	0.0274376	1	0.00203523	0.136361	[7, 8, 9]	Group33	21.4286	3	None Specific Cluster	[HMGA2]	[APOBEC3F]	[HMGA2, TOP2A]	26.416	26.416	52.8321	[APOBEC3F, HMGA2, TOP2A]
GO:0045104	intermediate filament cytoskeleton organization	GO_BiologicalProcess-EBI-UniProt-GOA_13.06.2018_00h00	0.00581424	0.808179	0.00581424	0.372111	[3, 5]	Group34	14.0351	8	Specific for Cluster #3	[ERBIN, TMPO]	[EPPK1]	[DES, KRT17, KRT2, KRT25, KRT74]	25	12.5	62.5	[DES, EPPK1, ERBIN, KRT17, KRT2, KRT25, KRT74, TMPO]
GO:0045109	intermediate filament organization	GO_BiologicalProcess-EBI-UniProt-GOA_13.06.2018_00h00	0.013561	1	0.00581424	0.372111	[4, 6]	Group34	16.6667	5	Specific for Cluster #3	[]	[EPPK1]	[DES, KRT17, KRT2, KRT25]	0	20	80	[DES, EPPK1, KRT17, KRT2, KRT25]
GO:0046850	regulation of bone remodeling	GO_BiologicalProcess-EBI-UniProt-GOA_13.06.2018_00h00	0.0116025	1	0.0116025	0.70775	[4, 5]	Group35	12.5	8	Specific for Cluster #1	[CA2, GJA1, HEXIM1, PPARGC1A, SRC, SUCO, TNFAIP3]	[TFRC]	[]	87.5	12.5	0	[CA2, GJA1, HEXIM1, PPARGC1A, SRC, SUCO, TFRC, TNFAIP3]
GO:0045124	regulation of bone resorption	GO_BiologicalProcess-EBI-UniProt-GOA_13.06.2018_00h00	0.0272281	1	0.0116025	0.70775	[3, 5, 6, 7]	Group35	12.5	6	Specific for Cluster #1	[CA2, HEXIM1, PPARGC1A, SRC, TNFAIP3]	[TFRC]	[]	83.3333	16.6667	0	[CA2, HEXIM1, PPARGC1A, SRC, TFRC, TNFAIP3]
GO:0048857	neural nucleus development	GO_BiologicalProcess-EBI-UniProt-GOA_13.06.2018_00h00	0.477763	1	0.477763	1	[3]	Group36	6.12245	6	Specific for Cluster #2	[FOXP2, TNPO1]	[ALDH1A3, CDC42, G6PD, POTEE, TNPO1]	[]	30.6927	76.7319	0	[ALDH1A3, CDC42, FOXP2, G6PD, POTEE, TNPO1]
GO:0021762	substantia nigra development	GO_BiologicalProcess-EBI-UniProt-GOA_13.06.2018_00h00	0.581563	1	0.477763	1	[4, 6, 7, 8, 9]	Group36	5.71429	4	Specific for Cluster #2	[TNPO1]	[CDC42, G6PD, POTEE, TNPO1]	[]	21.5338	86.1353	0	[CDC42, G6PD, POTEE, TNPO1]
GO:0051683	establishment of Golgi localization	GO_BiologicalProcess-EBI-UniProt-GOA_13.06.2018_00h00	0.00758141	1	0.0265775	1	[4, 5]	Group37	33.3333	3	Specific for Cluster #2	[]	[CDC42, PDCD10]	[STK25]	0	66.6667	33.3333	[CDC42, PDCD10, STK25]
GO:0048313	Golgi inheritance	GO_BiologicalProcess-EBI-UniProt-GOA_13.06.2018_00h00	0.0533497	1	0.0265775	1	[5]	Group37	16.6667	3	Specific for Cluster #2	[]	[CDK1, PDCD10]	[STK25]	0	66.6667	33.3333	[CDK1, PDCD10, STK25]
GO:0030834	regulation of actin filament depolymerization	GO_BiologicalProcess-EBI-UniProt-GOA_13.06.2018_00h00	0.0293545	1	0.0293545	1	[6, 7, 8, 9, 10]	Group38	11.2903	7	None Specific Cluster	[CFL2, TMOD1, WASHC2C]	[CAPZB, CFL1, TMOD3]	[TWF2]	42.8571	42.8571	14.2857	[CAPZB, CFL1, CFL2, TMOD1, TMOD3, TWF2, WASHC2C]
GO:0051693	actin filament capping	GO_BiologicalProcess-EBI-UniProt-GOA_13.06.2018_00h00	0.0384687	1	0.0293545	1	[6, 7, 8, 9, 10, 11, 12]	Group38	12.8205	5	None Specific Cluster	[TMOD1, WASHC2C]	[CAPZB, TMOD3]	[TWF2]	40	40	20	[CAPZB, TMOD1, TMOD3, TWF2, WASHC2C]
GO:0051852	disruption by host of symbiont cells	GO_BiologicalProcess-EBI-UniProt-GOA_13.06.2018_00h00	0.342043	1	0.187217	1	[4, 5, 6]	Group39	8	2	Specific for Cluster #3	[]	[]	[FUS, MARS]	0	0	100	[FUS, MARS]
GO:0052572	response to host immune response	GO_BiologicalProcess-EBI-UniProt-GOA_13.06.2018_00h00	0.0537723	1	0.187217	1	[5, 6, 7]	Group39	25	2	Specific for Cluster #3	[]	[]	[FUS, PKLR]	0	0	100	[FUS, PKLR]
GO:0000492	box C/D snoRNP assembly	GO_BiologicalProcess-EBI-UniProt-GOA_13.06.2018_00h00	0.00524119	0.74425	0.225548	1	[6, 7, 8]	Group40	37.5	3	Specific for Cluster #3	[]	[PIH1D1]	[RUVBL1, TAF9]	0	33.3333	66.6667	[PIH1D1, RUVBL1, TAF9]
GO:0070897	DNA-templated transcriptional preinitiation complex assembly	GO_BiologicalProcess-EBI-UniProt-GOA_13.06.2018_00h00	0.347509	1	0.225548	1	[6, 7, 8, 9, 10, 11]	Group40	7.14286	4	Specific for Cluster #3	[]	[PIH1D1]	[PSMC6, TAF15, TAF9]	0	25	75	[PIH1D1, PSMC6, TAF15, TAF9]
GO:0071218	cellular response to misfolded protein	GO_BiologicalProcess-EBI-UniProt-GOA_13.06.2018_00h00	0.174953	1	0.238175	1	[5, 6]	Group41	10	3	Specific for Cluster #2	[CUL3]	[BAG6, UFD1]	[]	33.3333	66.6667	0	[BAG6, CUL3, UFD1]
GO:0006515	protein quality control for misfolded or incompletely synthesized proteins	GO_BiologicalProcess-EBI-UniProt-GOA_13.06.2018_00h00	0.225197	1	0.238175	1	[6, 7, 8]	Group41	8.82353	3	Specific for Cluster #2	[CUL3]	[BAG6, UFD1]	[]	33.3333	66.6667	0	[BAG6, CUL3, UFD1]
GO:0034405	response to fluid shear stress	GO_BiologicalProcess-EBI-UniProt-GOA_13.06.2018_00h00	0.000421566	0.0720879	0.000421566	0.0307744	[3]	Group42	18.75	9	Specific for Cluster #1	[ABCA1, CA2, ETS1, GJA1, MEF2C, MTSS1, PTK2B, SRC, TFPI2]	[]	[]	100	0	0	[ABCA1, CA2, ETS1, GJA1, MEF2C, MTSS1, PTK2B, SRC, TFPI2]
GO:0071498	cellular response to fluid shear stress	GO_BiologicalProcess-EBI-UniProt-GOA_13.06.2018_00h00	0.000794848	0.133534	0.000421566	0.0307744	[4]	Group42	25	6	Specific for Cluster #1	[CA2, MEF2C, MTSS1, PTK2B, SRC, TFPI2]	[]	[]	100	0	0	[CA2, MEF2C, MTSS1, PTK2B, SRC, TFPI2]
GO:0099132	ATP hydrolysis coupled cation transmembrane transport	GO_BiologicalProcess-EBI-UniProt-GOA_13.06.2018_00h00	0.214183	1	0.214183	1	[6]	Group43	8.33333	5	Specific for Cluster #3	[ATP6V1E1]	[ATP2A1]	[ATP1A4, ATP4A, ATP5L]	20	20	60	[ATP1A4, ATP2A1, ATP4A, ATP5L, ATP6V1E1]
GO:0015991	ATP hydrolysis coupled proton transport	GO_BiologicalProcess-EBI-UniProt-GOA_13.06.2018_00h00	0.151163	1	0.214183	1	[7, 8, 9, 10]	Group43	10.7143	3	Specific for Cluster #3	[ATP6V1E1]	[]	[ATP1A4, ATP4A]	33.3333	0	66.6667	[ATP1A4, ATP4A, ATP6V1E1]
GO:1901068	guanosine-containing compound metabolic process	GO_BiologicalProcess-EBI-UniProt-GOA_13.06.2018_00h00	0.132999	1	0.132999	1	[7, 8, 9]	Group44	9.23077	6	None Specific Cluster	[DLG2, GIMAP7, MED12]	[]	[DLG4, GMPS, RHOQ]	50	0	50	[DLG2, DLG4, GIMAP7, GMPS, MED12, RHOQ]
GO:0046037	GMP metabolic process	GO_BiologicalProcess-EBI-UniProt-GOA_13.06.2018_00h00	0.107224	1	0.132999	1	[7, 8, 9, 10]	Group44	12.5	3	Specific for Cluster #3	[DLG2]	[]	[DLG4, GMPS]	33.3333	0	66.6667	[DLG2, DLG4, GMPS]
GO:1901992	positive regulation of mitotic cell cycle phase transition	GO_BiologicalProcess-EBI-UniProt-GOA_13.06.2018_00h00	0.0471454	1	0.0471454	1	[5, 6, 7, 8]	Group45	9.57447	9	None Specific Cluster	[ANKRD17, CUL3, TFPI2, ZMYM2]	[ANXA1, CDK1, MEPCE, TMOD3]	[RCC2]	44.4444	44.4444	11.1111	[ANKRD17, ANXA1, CDK1, CUL3, MEPCE, RCC2, TFPI2, TMOD3, ZMYM2]
GO:1900087	positive regulation of G1/S transition of mitotic cell cycle	GO_BiologicalProcess-EBI-UniProt-GOA_13.06.2018_00h00	0.117619	1	0.0471454	1	[6, 7, 8, 9]	Group45	10.2564	4	None Specific Cluster	[ANKRD17, TFPI2]	[ANXA1, MEPCE]	[]	50	50	0	[ANKRD17, ANXA1, MEPCE, TFPI2]
GO:0008631	intrinsic apoptotic signaling pathway in response to oxidative stress	GO_BiologicalProcess-EBI-UniProt-GOA_13.06.2018_00h00	0.0116025	1	0.0116025	0.70775	[4, 5, 6, 7]	Group46	12.5	8	None Specific Cluster	[PRODH, PTK2B, STK3]	[P4HB, PDCD10, STK24, UBQLN1]	[STK25]	37.5	50	12.5	[P4HB, PDCD10, PRODH, PTK2B, STK24, STK25, STK3, UBQLN1]
GO:1902175	regulation of oxidative stress-induced intrinsic apoptotic signaling pathway	GO_BiologicalProcess-EBI-UniProt-GOA_13.06.2018_00h00	0.478885	1	0.0116025	0.70775	[5, 6, 7, 8, 9]	Group46	6.66667	3	Specific for Cluster #2	[PTK2B]	[P4HB, UBQLN1]	[]	33.3333	66.6667	0	[P4HB, PTK2B, UBQLN1]
GO:0006626	protein targeting to mitochondrion	GO_BiologicalProcess-EBI-UniProt-GOA_13.06.2018_00h00	0.197785	1	0.197785	1	[5, 6, 7, 8, 9, 10]	Group47	7.37705	9	None Specific Cluster	[MCFD2, TNPO1]	[AIP, RNF2, TIMM13, TIMM50, TNPO1]	[HSP90AA2P, NPEPPS, RAC2]	21.2054	53.0135	31.8081	[AIP, HSP90AA2P, MCFD2, NPEPPS, RAC2, RNF2, TIMM13, TIMM50, TNPO1]
GO:1903955	positive regulation of protein targeting to mitochondrion	GO_BiologicalProcess-EBI-UniProt-GOA_13.06.2018_00h00	0.463363	1	0.197785	1	[4, 5, 6, 7, 8, 9, 10, 11, 12]	Group47	6.97674	3	Specific for Cluster #3	[]	[RNF2]	[NPEPPS, RAC2]	0	33.3333	66.6667	[NPEPPS, RAC2, RNF2]
GO:0071816	tail-anchored membrane protein insertion into ER membrane	GO_BiologicalProcess-EBI-UniProt-GOA_13.06.2018_00h00	0.11169	1	0.283139	1	[6, 7, 8, 9]	Group48	16.6667	2	Specific for Cluster #2	[]	[BAG6, SUGT1]	[]	0	100	0	[BAG6, SUGT1]
GO:1904292	regulation of ERAD pathway	GO_BiologicalProcess-EBI-UniProt-GOA_13.06.2018_00h00	0.109501	1	0.283139	1	[5, 6, 7, 8, 9, 10]	Group48	10.5263	4	Specific for Cluster #2	[YOD1]	[BAG6, SUGT1, UBQLN1]	[]	25	75	0	[BAG6, SUGT1, UBQLN1, YOD1]
GO:0006900	vesicle budding from membrane	GO_BiologicalProcess-EBI-UniProt-GOA_13.06.2018_00h00	5.36457e-05	0.00981716	1.51541e-06	0.000116687	[4, 5]	Group49	14.9533	16	Specific for Cluster #1	[ARNT, BET1, CUL3, FNBP1L, GOLPH3L, MCFD2, MED4, PPP6C, SEC23A, SEC23IP, SEC24A, SLC25A4]	[RAB1A, TMED10]	[RAB1B, SCFD1]	75	12.5	12.5	[ARNT, BET1, CUL3, FNBP1L, GOLPH3L, MCFD2, MED4, PPP6C, RAB1A, RAB1B, SCFD1, SEC23A, SEC23IP, SEC24A, SLC25A4, TMED10]
GO:0006888	ER to Golgi vesicle-mediated transport	GO_BiologicalProcess-EBI-UniProt-GOA_13.06.2018_00h00	2.11623e-06	0.000397852	1.51541e-06	0.000116687	[4, 5, 6]	Group49	12.9032	28	Specific for Cluster #1	[ARNT, BET1, COG3, CUL3, ERGIC1, MCFD2, MED4, MIA2, PPP6C, SEC23A, SEC23IP, SEC24A, SLC25A4, STX17, TMED7, VTI1B, WHAMM]	[ARF4, CALB2, CAPZB, COPB1, COPB2, ERGIC1, RAB1A, RAB1C, TMED10]	[ACTR3B, RAB1B, SCFD1]	60.0816	31.8079	10.6026	[ACTR3B, ARF4, ARNT, BET1, CALB2, CAPZB, COG3, COPB1, COPB2, CUL3, ERGIC1, MCFD2, MED4, MIA2, PPP6C, RAB1A, RAB1B, RAB1C, SCFD1, SEC23A, SEC23IP, SEC24A, SLC25A4, STX17, TMED10, TMED7, VTI1B, WHAMM]
GO:0010658	striated muscle cell apoptotic process	GO_BiologicalProcess-EBI-UniProt-GOA_13.06.2018_00h00	0.00977174	1	0.0126877	0.761263	[6]	Group50	14	7	None Specific Cluster	[AMBRA1, APAF1, HSPB6, PTEN]	[CAMK2D, ILK, NACA]	[]	57.1429	42.8571	0	[AMBRA1, APAF1, CAMK2D, HSPB6, ILK, NACA, PTEN]
GO:0010656	negative regulation of muscle cell apoptotic process	GO_BiologicalProcess-EBI-UniProt-GOA_13.06.2018_00h00	0.0925236	1	0.0126877	0.761263	[6, 7, 8]	Group50	10	5	Specific for Cluster #1	[AMBRA1, HSPB6, PTK2B]	[ILK, NACA]	[]	60	40	0	[AMBRA1, HSPB6, ILK, NACA, PTK2B]
GO:0003009	skeletal muscle contraction	GO_BiologicalProcess-EBI-UniProt-GOA_13.06.2018_00h00	0.143448	1	0.143448	1	[4, 6]	Group51	9.52381	4	None Specific Cluster	[CHUK]	[ATP2A1, C12orf57]	[MYH14]	25	50	25	[ATP2A1, C12orf57, CHUK, MYH14]
GO:0014819	regulation of skeletal muscle contraction	GO_BiologicalProcess-EBI-UniProt-GOA_13.06.2018_00h00	0.127935	1	0.143448	1	[5, 7, 8]	Group51	15.3846	2	Specific for Cluster #2	[]	[ATP2A1, C12orf57]	[]	0	100	0	[ATP2A1, C12orf57]
GO:0043628	ncRNA 3'-end processing	GO_BiologicalProcess-EBI-UniProt-GOA_13.06.2018_00h00	0.0867572	1	0.223491	1	[7, 8, 9]	Group52	11.4286	4	None Specific Cluster	[]	[EXOSC9, RPSA]	[EXOSC3, HSD17B10]	0	50	50	[EXOSC3, EXOSC9, HSD17B10, RPSA]
GO:0000460	maturation of 5.8S rRNA	GO_BiologicalProcess-EBI-UniProt-GOA_13.06.2018_00h00	0.101646	1	0.223491	1	[6, 8, 9, 10]	Group52	10.8108	4	None Specific Cluster	[WDR37]	[EXOSC9, RPSA]	[EXOSC3]	25	50	25	[EXOSC3, EXOSC9, RPSA, WDR37]
GO:0043928	exonucleolytic nuclear-transcribed mRNA catabolic process involved in deadenylation-dependent decay	GO_BiologicalProcess-EBI-UniProt-GOA_13.06.2018_00h00	0.12599	1	0.223491	1	[8, 9, 10, 11]	Group52	10	4	None Specific Cluster	[DDX6]	[EXOSC9]	[EXOSC3, WDR61]	25	25	50	[DDX6, EXOSC3, EXOSC9, WDR61]
GO:0070316	regulation of G0 to G1 transition	GO_BiologicalProcess-EBI-UniProt-GOA_13.06.2018_00h00	0.140145	1	0.205388	1	[4, 5, 6]	Group53	8.95522	6	None Specific Cluster	[APAF1, DOCK3]	[RBBP7, RNF2, RRM2]	[PEBP1]	33.3333	50	16.6667	[APAF1, DOCK3, PEBP1, RBBP7, RNF2, RRM2]
GO:0070317	negative regulation of G0 to G1 transition	GO_BiologicalProcess-EBI-UniProt-GOA_13.06.2018_00h00	0.355454	1	0.205388	1	[4, 5, 6, 7]	Group53	7.01754	4	Specific for Cluster #2	[APAF1]	[RBBP7, RNF2, RRM2]	[]	25	75	0	[APAF1, RBBP7, RNF2, RRM2]
GO:0035729	cellular response to hepatocyte growth factor stimulus	GO_BiologicalProcess-EBI-UniProt-GOA_13.06.2018_00h00	0.151163	1	0.205388	1	[6]	Group53	10.7143	3	Specific for Cluster #3	[DOCK3]	[]	[CTNND1, PEBP1]	33.3333	0	66.6667	[CTNND1, DOCK3, PEBP1]
GO:0034033	purine nucleoside bisphosphate biosynthetic process	GO_BiologicalProcess-EBI-UniProt-GOA_13.06.2018_00h00	0.199661	1	0.227713	1	[6, 7, 8, 9]	Group54	8.04598	7	None Specific Cluster	[ELOVL5, ELOVL6]	[ACOT7, FASN, PDP1, SLC25A1]	[PDHA2]	28.5714	57.1429	14.2857	[ACOT7, ELOVL5, ELOVL6, FASN, PDHA2, PDP1, SLC25A1]
GO:0035337	fatty-acyl-CoA metabolic process	GO_BiologicalProcess-EBI-UniProt-GOA_13.06.2018_00h00	0.0925236	1	0.227713	1	[4, 5, 6, 7, 8, 9, 10, 11]	Group54	10	5	Specific for Cluster #2	[ELOVL5, ELOVL6]	[ACOT7, FASN, SLC25A1]	[]	40	60	0	[ACOT7, ELOVL5, ELOVL6, FASN, SLC25A1]
GO:0034030	ribonucleoside bisphosphate biosynthetic process	GO_BiologicalProcess-EBI-UniProt-GOA_13.06.2018_00h00	0.199661	1	0.227713	1	[7, 8, 9]	Group54	8.04598	7	None Specific Cluster	[ELOVL5, ELOVL6]	[ACOT7, FASN, PDP1, SLC25A1]	[PDHA2]	28.5714	57.1429	14.2857	[ACOT7, ELOVL5, ELOVL6, FASN, PDHA2, PDP1, SLC25A1]
GO:0002532	production of molecular mediator involved in inflammatory response	GO_BiologicalProcess-EBI-UniProt-GOA_13.06.2018_00h00	0.777379	1	0.457192	1	[2, 5]	Group55	5.6338	4	Specific for Cluster #2	[TLR4]	[RNASEH2A, RNF2, RPSA]	[]	25	75	0	[RNASEH2A, RNF2, RPSA, TLR4]
GO:0098581	detection of external biotic stimulus	GO_BiologicalProcess-EBI-UniProt-GOA_13.06.2018_00h00	0.0440406	1	0.457192	1	[4]	Group55	14.2857	4	Specific for Cluster #2	[TLR4]	[HLA-A, HLA-B, RPSA]	[HLA-B]	21.5338	64.6015	21.5338	[HLA-A, HLA-B, RPSA, TLR4]
GO:1900015	regulation of cytokine production involved in inflammatory response	GO_BiologicalProcess-EBI-UniProt-GOA_13.06.2018_00h00	0.455988	1	0.457192	1	[4, 5, 6, 7]	Group55	7.14286	3	Specific for Cluster #2	[TLR4]	[RNASEH2A, RNF2]	[]	33.3333	66.6667	0	[RNASEH2A, RNF2, TLR4]
GO:0032637	interleukin-8 production	GO_BiologicalProcess-EBI-UniProt-GOA_13.06.2018_00h00	0.0243775	1	0.0288056	1	[3]	Group56	9.73451	11	None Specific Cluster	[F2R, IL6R, NDUFA2, TLR4, TXNRD1, UQCRFS1]	[ANXA1, DDX58, RAB1A, RPSA, TFRC]	[]	54.5455	45.4545	0	[ANXA1, DDX58, F2R, IL6R, NDUFA2, RAB1A, RPSA, TFRC, TLR4, TXNRD1, UQCRFS1]
GO:0032967	positive regulation of collagen biosynthetic process	GO_BiologicalProcess-EBI-UniProt-GOA_13.06.2018_00h00	0.0422832	1	0.0288056	1	[4, 5, 6]	Group56	12.5	5	Specific for Cluster #1	[F2R, SUCO, TXNRD1]	[ACTR1B, TFRC]	[]	60	40	0	[ACTR1B, F2R, SUCO, TFRC, TXNRD1]
GO:0072606	interleukin-8 secretion	GO_BiologicalProcess-EBI-UniProt-GOA_13.06.2018_00h00	0.0354264	1	0.0288056	1	[4, 5, 7, 8, 9, 10]	Group56	11.7647	6	None Specific Cluster	[F2R, NDUFA2, TXNRD1]	[ANXA1, RAB1A, TFRC]	[]	50	50	0	[ANXA1, F2R, NDUFA2, RAB1A, TFRC, TXNRD1]
GO:0090342	regulation of cell aging	GO_BiologicalProcess-EBI-UniProt-GOA_13.06.2018_00h00	0.258235	1	0.258235	1	[3, 4]	Group57	7.46269	5	None Specific Cluster	[HMGA2, NEK6, PTEN]	[]	[HMGA2, PRKDC, UBE2I]	53.8947	0	53.8947	[HMGA2, NEK6, PRKDC, PTEN, UBE2I]
GO:0090344	negative regulation of cell aging	GO_BiologicalProcess-EBI-UniProt-GOA_13.06.2018_00h00	0.225197	1	0.258235	1	[3, 4, 5]	Group57	8.82353	3	None Specific Cluster	[HMGA2, PTEN]	[]	[HMGA2, PRKDC]	52.8321	0	52.8321	[HMGA2, PRKDC, PTEN]
GO:2000774	positive regulation of cellular senescence	GO_BiologicalProcess-EBI-UniProt-GOA_13.06.2018_00h00	0.215105	1	0.258235	1	[3, 4, 5, 6, 7]	Group57	11.1111	2	Specific for Cluster #3	[HMGA2]	[]	[HMGA2, UBE2I]	31.5465	0	63.093	[HMGA2, UBE2I]
GO:0097061	dendritic spine organization	GO_BiologicalProcess-EBI-UniProt-GOA_13.06.2018_00h00	0.0009995	0.162918	0.00102157	0.0715097	[4, 5, 6]	Group58	12.5	14	None Specific Cluster	[CAPRIN1, DENR, MED12, NCOA6, PDLIM5, PTEN, TET2]	[CDC42, CFL1, EPHA4, EPHB3, PAK3]	[ACTR2, DLG4, PDLIM5]	48.7262	34.8044	20.8826	[ACTR2, CAPRIN1, CDC42, CFL1, DENR, DLG4, EPHA4, EPHB3, MED12, NCOA6, PAK3, PDLIM5, PTEN, TET2]
GO:0060996	dendritic spine development	GO_BiologicalProcess-EBI-UniProt-GOA_13.06.2018_00h00	9.70036e-05	0.0176546	0.00102157	0.0715097	[3, 4, 7, 8, 10, 11, 12]	Group58	13.7097	17	None Specific Cluster	[CAPRIN1, DENR, FMR1, MED12, MEF2C, PDLIM5, PTEN, TET2, UBA6]	[ARF4, CDC42, CFL1, EPHA4, EPHB3, PAK3]	[ACTR2, DLG4, PDLIM5]	51.8942	34.5962	17.2981	[ACTR2, ARF4, CAPRIN1, CDC42, CFL1, DENR, DLG4, EPHA4, EPHB3, FMR1, MED12, MEF2C, PAK3, PDLIM5, PTEN, TET2, UBA6]
GO:0061001	regulation of dendritic spine morphogenesis	GO_BiologicalProcess-EBI-UniProt-GOA_13.06.2018_00h00	0.000359422	0.06218	0.00102157	0.0715097	[5, 6, 7, 8, 9, 10, 11, 12, 13, 14]	Group58	17.5439	10	None Specific Cluster	[CAPRIN1, DENR, MED12, PDLIM5, PTEN, TET2]	[CFL1, EPHA4, PAK3]	[ACTR2, PDLIM5]	57.6152	28.8076	19.2051	[ACTR2, CAPRIN1, CFL1, DENR, EPHA4, MED12, PAK3, PDLIM5, PTEN, TET2]
GO:0044766	multi-organism transport	GO_BiologicalProcess-EBI-UniProt-GOA_13.06.2018_00h00	0.0132364	1	0.0132364	0.780946	[3, 4]	Group59	14.6341	6	None Specific Cluster	[FMR1, RAB29]	[KPNA2]	[IFIT1, KPNA3, XPO1]	33.3333	16.6667	50	[FMR1, IFIT1, KPNA2, KPNA3, RAB29, XPO1]
GO:1902583	multi-organism intracellular transport	GO_BiologicalProcess-EBI-UniProt-GOA_13.06.2018_00h00	0.00339721	0.512979	0.0132364	0.780946	[4, 5]	Group59	42.8571	3	Specific for Cluster #3	[]	[KPNA2]	[IFIT1, KPNA3]	0	33.3333	66.6667	[IFIT1, KPNA2, KPNA3]
GO:0075733	intracellular transport of virus	GO_BiologicalProcess-EBI-UniProt-GOA_13.06.2018_00h00	0.0117264	1	0.0132364	0.780946	[5, 6]	Group59	21.0526	4	None Specific Cluster	[FMR1]	[KPNA2]	[KPNA3, XPO1]	25	25	50	[FMR1, KPNA2, KPNA3, XPO1]
GO:1905269	positive regulation of chromatin organization	GO_BiologicalProcess-EBI-UniProt-GOA_13.06.2018_00h00	0.0198555	1	0.0171782	0.979155	[4, 5, 6, 7, 8]	Group60	9.6	12	None Specific Cluster	[AUTS2, FGFR1OP, FMR1, PPARGC1A, WBP2]	[PIH1D1]	[CTBP1, CTNNB1, KRT7, SCLY, TPR, WBP2, WDR61]	40.3664	8.07328	56.513	[AUTS2, CTBP1, CTNNB1, FGFR1OP, FMR1, KRT7, PIH1D1, PPARGC1A, SCLY, TPR, WBP2, WDR61]
GO:0051568	histone H3-K4 methylation	GO_BiologicalProcess-EBI-UniProt-GOA_13.06.2018_00h00	0.0845399	1	0.0171782	0.979155	[7, 8, 9, 10, 11]	Group60	9.85915	7	None Specific Cluster	[AUTS2, KDM6A, TET2]	[PIH1D1]	[AKR1A1, CTNNB1, WDR61]	42.8571	14.2857	42.8571	[AKR1A1, AUTS2, CTNNB1, KDM6A, PIH1D1, TET2, WDR61]
GO:0051569	regulation of histone H3-K4 methylation	GO_BiologicalProcess-EBI-UniProt-GOA_13.06.2018_00h00	0.12599	1	0.0171782	0.979155	[7, 8, 9, 10, 11, 12]	Group60	10	4	None Specific Cluster	[AUTS2]	[PIH1D1]	[CTNNB1, WDR61]	25	25	50	[AUTS2, CTNNB1, PIH1D1, WDR61]
GO:0006399	tRNA metabolic process	GO_BiologicalProcess-EBI-UniProt-GOA_13.06.2018_00h00	0.0740428	1	0.0740428	1	[7, 8]	Group61	7.54717	16	None Specific Cluster	[HEXIM1, OSGEP, THUMPD3, URM1]	[EXOSC9, FARSA, TARBP1]	[DDX1, EXOSC3, GART, HSD17B10, MARS, NARS, TARS, TARSL2, UBE2I]	25	18.75	56.25	[DDX1, EXOSC3, EXOSC9, FARSA, GART, HEXIM1, HSD17B10, MARS, NARS, OSGEP, TARBP1, TARS, TARSL2, THUMPD3, UBE2I, URM1]
GO:0006418	tRNA aminoacylation for protein translation	GO_BiologicalProcess-EBI-UniProt-GOA_13.06.2018_00h00	0.0317004	1	0.0740428	1	[6, 7, 8, 9, 10]	Group61	11.1111	7	Specific for Cluster #3	[]	[FARSA]	[GART, MARS, NARS, TARS, TARSL2, UBE2I]	0	14.2857	85.7143	[FARSA, GART, MARS, NARS, TARS, TARSL2, UBE2I]
GO:0006435	threonyl-tRNA aminoacylation	GO_BiologicalProcess-EBI-UniProt-GOA_13.06.2018_00h00	0.00676947	0.920648	0.0740428	1	[7, 8, 9, 10, 11]	Group61	66.6667	2	Specific for Cluster #3	[]	[]	[TARS, TARSL2]	0	0	100	[TARS, TARSL2]
GO:0010611	regulation of cardiac muscle hypertrophy	GO_BiologicalProcess-EBI-UniProt-GOA_13.06.2018_00h00	0.022458	1	0.0159963	0.927786	[4, 5, 6, 7]	Group62	11.1111	8	None Specific Cluster	[CTDP1, NOTCH1, TEC, TRIM63]	[CAMK2D, G6PD, ROCK2]	[GLRX3]	50	37.5	12.5	[CAMK2D, CTDP1, G6PD, GLRX3, NOTCH1, ROCK2, TEC, TRIM63]
GO:0010613	positive regulation of cardiac muscle hypertrophy	GO_BiologicalProcess-EBI-UniProt-GOA_13.06.2018_00h00	0.471005	1	0.0159963	0.927786	[4, 5, 6, 7, 8]	Group62	6.81818	3	Specific for Cluster #2	[TEC]	[CAMK2D, ROCK2]	[]	33.3333	66.6667	0	[CAMK2D, ROCK2, TEC]
GO:0061049	cell growth involved in cardiac muscle cell development	GO_BiologicalProcess-EBI-UniProt-GOA_13.06.2018_00h00	0.0867572	1	0.0159963	0.927786	[4, 5, 6, 7, 8, 9, 10]	Group62	11.4286	4	None Specific Cluster	[CTDP1, PDLIM5]	[CAMK2D, G6PD]	[PDLIM5]	43.0677	43.0677	21.5338	[CAMK2D, CTDP1, G6PD, PDLIM5]
GO:0007007	inner mitochondrial membrane organization	GO_BiologicalProcess-EBI-UniProt-GOA_13.06.2018_00h00	0.293319	1	0.325037	1	[5, 6]	Group63	8.33333	4	None Specific Cluster	[MED12]	[TIMM13]	[ATP5I, ATP5L]	25	25	50	[ATP5I, ATP5L, MED12, TIMM13]
GO:0042407	cristae formation	GO_BiologicalProcess-EBI-UniProt-GOA_13.06.2018_00h00	0.685893	1	0.325037	1	[6, 7]	Group63	5.71429	2	Specific for Cluster #3	[]	[]	[ATP5I, ATP5L]	0	0	100	[ATP5I, ATP5L]
GO:0042776	mitochondrial ATP synthesis coupled proton transport	GO_BiologicalProcess-EBI-UniProt-GOA_13.06.2018_00h00	0.269642	1	0.325037	1	[4, 5, 6, 7, 9, 10, 11, 12, 13]	Group63	9.52381	2	Specific for Cluster #3	[]	[]	[ATP5I, ATP5L]	0	0	100	[ATP5I, ATP5L]
GO:0022618	ribonucleoprotein complex assembly	GO_BiologicalProcess-EBI-UniProt-GOA_13.06.2018_00h00	0.00358267	0.533818	5.33149e-06	0.000405193	[4, 5, 6]	Group64	8.78378	26	None Specific Cluster	[CELF1, CELF2, CNOT6L, DDX6, DENR, HEXIM1, INTS6, NCOA6, PUM2, SMN2, SNRPC, SNRPE]	[PIH1D1, RPS15, RPSA]	[CELF1, DDX1, EIF4B, HNRNPC, HSP90AA2P, LUC7L, PEBP1, RBMX, RUVBL1, SNRPD2, SNRPN, TAF9]	45.6253	11.4063	45.6253	[CELF1, CELF2, CNOT6L, DDX1, DDX6, DENR, EIF4B, HEXIM1, HNRNPC, HSP90AA2P, INTS6, LUC7L, NCOA6, PEBP1, PIH1D1, PUM2, RBMX, RPS15, RPSA, RUVBL1, SMN2, SNRPC, SNRPD2, SNRPE, SNRPN, TAF9]
GO:0000245	spliceosomal complex assembly	GO_BiologicalProcess-EBI-UniProt-GOA_13.06.2018_00h00	0.00232064	0.36434	5.33149e-06	0.000405193	[5, 6, 7, 8, 9, 10, 11, 12]	Group64	13.0952	11	Specific for Cluster #3	[CELF1, CELF2, SMN2, SNRPC, SNRPE]	[]	[CELF1, DDX1, HNRNPC, LUC7L, RBMX, SNRPD2, SNRPN]	43.8629	0	61.4081	[CELF1, CELF2, DDX1, HNRNPC, LUC7L, RBMX, SMN2, SNRPC, SNRPD2, SNRPE, SNRPN]
GO:0000387	spliceosomal snRNP assembly	GO_BiologicalProcess-EBI-UniProt-GOA_13.06.2018_00h00	0.0298052	1	5.33149e-06	0.000405193	[5, 6, 7, 8, 9, 10, 11, 12]	Group64	12.2449	6	None Specific Cluster	[SMN2, SNRPC, SNRPE]	[]	[HNRNPC, SNRPD2, SNRPN]	50	0	50	[HNRNPC, SMN2, SNRPC, SNRPD2, SNRPE, SNRPN]
GO:0000398	mRNA splicing, via spliceosome	GO_BiologicalProcess-EBI-UniProt-GOA_13.06.2018_00h00	1.46159e-05	0.00270394	5.33149e-06	0.000405193	[7, 8, 9, 10, 11]	Group64	10	40	None Specific Cluster	[CDC40, CELF1, CELF2, CPSF4, DHX15, FMR1, HEXIM1, HNRNPU, JMJD6, MAGOHB, MARCKSL1, NUP98, RBM25, SAP130, SMN2, SNRPC, SNRPE, SRSF2]	[MBNL2, SRSF4]	[BCAS2, CELF1, DDX1, FUS, HNRNPA3, HNRNPC, HNRNPH2, HNRNPM, KHDRBS1, KHDRBS2, LUC7L, MAGOH, PEBP1, PRDX6, PSPC1, RBMX, SNRNP40, SNRPA1, SNRPD2, SNRPN, U2AF1]	44.7008	4.96675	52.1509	[BCAS2, CDC40, CELF1, CELF2, CPSF4, DDX1, DHX15, FMR1, FUS, HEXIM1, HNRNPA3, HNRNPC, HNRNPH2, HNRNPM, HNRNPU, JMJD6, KHDRBS1, KHDRBS2, LUC7L, MAGOH, MAGOHB, MARCKSL1, MBNL2, NUP98, PEBP1, PRDX6, PSPC1, RBM25, RBMX, SAP130, SMN2, SNRNP40, SNRPA1, SNRPC, SNRPD2, SNRPE, SNRPN, SRSF2, SRSF4, U2AF1]
GO:0006376	mRNA splice site selection	GO_BiologicalProcess-EBI-UniProt-GOA_13.06.2018_00h00	0.0165498	1	5.33149e-06	0.000405193	[5, 6, 7, 8, 9, 10, 11, 12, 13]	Group64	13.9535	6	Specific for Cluster #3	[CELF1, CELF2, SNRPC]	[]	[CELF1, HNRNPC, LUC7L, RBMX]	46.0391	0	61.3855	[CELF1, CELF2, HNRNPC, LUC7L, RBMX, SNRPC]
GO:0051817	modification of morphology or physiology of other organism involved in symbiotic interaction	GO_BiologicalProcess-EBI-UniProt-GOA_13.06.2018_00h00	0.00239599	0.371378	0.00239599	0.158135	[4]	Group65	11.1111	16	None Specific Cluster	[CPSF4, CTDP1, FMR1, HMGA2, KPNA4]	[CFL1, KPNA2, KPNA5, SUGT1]	[ATG7, FUS, HMGA2, KPNA3, KRT17, MARS, PKLR, SERPINB9]	30.5813	24.4651	48.9301	[ATG7, CFL1, CPSF4, CTDP1, FMR1, FUS, HMGA2, KPNA2, KPNA3, KPNA4, KPNA5, KRT17, MARS, PKLR, SERPINB9, SUGT1]
GO:0044003	modification by symbiont of host morphology or physiology	GO_BiologicalProcess-EBI-UniProt-GOA_13.06.2018_00h00	0.00221698	0.350283	0.00239599	0.158135	[4, 5]	Group65	15	9	None Specific Cluster	[CPSF4, KPNA4]	[KPNA2, KPNA5]	[ATG7, KPNA3, MARS, PKLR, SERPINB9]	22.2222	22.2222	55.5556	[ATG7, CPSF4, KPNA2, KPNA3, KPNA4, KPNA5, MARS, PKLR, SERPINB9]
GO:0051851	modification by host of symbiont morphology or physiology	GO_BiologicalProcess-EBI-UniProt-GOA_13.06.2018_00h00	0.147562	1	0.00239599	0.158135	[4, 5]	Group65	8.16327	8	None Specific Cluster	[CTDP1, FMR1, HMGA2]	[CFL1, SUGT1]	[FUS, HMGA2, KRT17, MARS]	35.4898	23.6599	47.3197	[CFL1, CTDP1, FMR1, FUS, HMGA2, KRT17, MARS, SUGT1]
GO:0019048	modulation by virus of host morphology or physiology	GO_BiologicalProcess-EBI-UniProt-GOA_13.06.2018_00h00	0.00546378	0.764929	0.00239599	0.158135	[5, 6]	Group65	15.5556	7	None Specific Cluster	[CPSF4, KPNA4]	[KPNA2, KPNA5]	[ATG7, KPNA3, PKLR]	28.5714	28.5714	42.8571	[ATG7, CPSF4, KPNA2, KPNA3, KPNA4, KPNA5, PKLR]
GO:0044068	modulation by symbiont of host cellular process	GO_BiologicalProcess-EBI-UniProt-GOA_13.06.2018_00h00	0.000849784	0.141064	0.00239599	0.158135	[5, 6]	Group65	21.2121	7	None Specific Cluster	[CPSF4, KPNA4]	[KPNA2, KPNA5]	[ATG7, KPNA3, SERPINB9]	28.5714	28.5714	42.8571	[ATG7, CPSF4, KPNA2, KPNA3, KPNA4, KPNA5, SERPINB9]
GO:1903311	regulation of mRNA metabolic process	GO_BiologicalProcess-EBI-UniProt-GOA_13.06.2018_00h00	3.56834e-07	6.74416e-05	3.29066e-07	2.59962e-05	[5, 6, 7, 8]	Group66	11.7117	39	None Specific Cluster	[CALCR, CNOT6L, CPSF4, FMR1, HELLS, HNRNPU, IGF2BP1, IGF2BP2, JMJD6, MARCKSL1, MET, NUP98, PTCD2, PTK2B, PUM2, RBM25, SAFB, SAFB2, SLC11A1, SRSF2, TFPI2, TNPO1]	[ACTR1B, EXOSC9, MBNL2, SRSF4, TNPO1]	[ANP32A, EXOSC3, HNRNPC, IGF2BP3, KHDRBS1, KHDRBS2, KHSRP, MAGOH, PAIP1, PRDX6, RBMX, SAFB2, XPO1, YBX3]	55.6506	12.6479	35.414	[ACTR1B, ANP32A, CALCR, CNOT6L, CPSF4, EXOSC3, EXOSC9, FMR1, HELLS, HNRNPC, HNRNPU, IGF2BP1, IGF2BP2, IGF2BP3, JMJD6, KHDRBS1, KHDRBS2, KHSRP, MAGOH, MARCKSL1, MBNL2, MET, NUP98, PAIP1, PRDX6, PTCD2, PTK2B, PUM2, RBM25, RBMX, SAFB, SAFB2, SLC11A1, SRSF2, SRSF4, TFPI2, TNPO1, XPO1, YBX3]
GO:0043484	regulation of RNA splicing	GO_BiologicalProcess-EBI-UniProt-GOA_13.06.2018_00h00	0.000203037	0.0359376	3.29066e-07	2.59962e-05	[5, 6, 7, 8, 9]	Group66	12.5	18	None Specific Cluster	[CELF1, ESRP1, FMR1, HABP4, HNRNPU, JMJD6, MARCKSL1, MBNL1, NUP98, RBM25, SRSF2]	[MBNL2, SRSF4]	[CELF1, KHDRBS1, KHDRBS2, MAGOH, PRDX6, RBMX]	59.989	10.9071	32.7213	[CELF1, ESRP1, FMR1, HABP4, HNRNPU, JMJD6, KHDRBS1, KHDRBS2, MAGOH, MARCKSL1, MBNL1, MBNL2, NUP98, PRDX6, RBM25, RBMX, SRSF2, SRSF4]
GO:0061013	regulation of mRNA catabolic process	GO_BiologicalProcess-EBI-UniProt-GOA_13.06.2018_00h00	0.00024285	0.0424987	3.29066e-07	2.59962e-05	[5, 6, 7, 8, 9]	Group66	11.3402	22	None Specific Cluster	[CALCR, CNOT6L, FMR1, HELLS, HNRNPU, IGF2BP1, IGF2BP2, PTK2B, PUM2, SLC11A1, TFPI2, TNPO1]	[ACTR1B, EXOSC9, TNPO1]	[ANP32A, EXOSC3, HNRNPC, IGF2BP3, KHSRP, PAIP1, XPO1, YBX3]	53.7722	13.443	35.8481	[ACTR1B, ANP32A, CALCR, CNOT6L, EXOSC3, EXOSC9, FMR1, HELLS, HNRNPC, HNRNPU, IGF2BP1, IGF2BP2, IGF2BP3, KHSRP, PAIP1, PTK2B, PUM2, SLC11A1, TFPI2, TNPO1, XPO1, YBX3]
GO:1902373	negative regulation of mRNA catabolic process	GO_BiologicalProcess-EBI-UniProt-GOA_13.06.2018_00h00	0.0126877	1	3.29066e-07	2.59962e-05	[5, 6, 7, 8, 9, 10]	Group66	12.3077	8	Specific for Cluster #1	[FMR1, HELLS, HNRNPU, IGF2BP1, SLC11A1]	[]	[HNRNPC, PAIP1, YBX3]	62.5	0	37.5	[FMR1, HELLS, HNRNPC, HNRNPU, IGF2BP1, PAIP1, SLC11A1, YBX3]
GO:0048024	regulation of mRNA splicing, via spliceosome	GO_BiologicalProcess-EBI-UniProt-GOA_13.06.2018_00h00	0.000143807	0.0257414	3.29066e-07	2.59962e-05	[6, 7, 8, 9, 10, 11, 12]	Group66	15.0538	14	None Specific Cluster	[FMR1, HNRNPU, JMJD6, MARCKSL1, NUP98, RBM25, SRSF2]	[MBNL2, SRSF4]	[KHDRBS1, KHDRBS2, MAGOH, PRDX6, RBMX]	50	14.2857	35.7143	[FMR1, HNRNPU, JMJD6, KHDRBS1, KHDRBS2, MAGOH, MARCKSL1, MBNL2, NUP98, PRDX6, RBM25, RBMX, SRSF2, SRSF4]
GO:0071470	cellular response to osmotic stress	GO_BiologicalProcess-EBI-UniProt-GOA_13.06.2018_00h00	0.283139	1	0.183759	1	[4, 5]	Group67	8.69565	4	None Specific Cluster	[CAB39, CASP3]	[]	[AKR1A1, YBX3]	50	0	50	[AKR1A1, CAB39, CASP3, YBX3]
GO:0071474	cellular hyperosmotic response	GO_BiologicalProcess-EBI-UniProt-GOA_13.06.2018_00h00	0.179359	1	0.183759	1	[5, 6]	Group67	12.5	2	Specific for Cluster #3	[]	[]	[AKR1A1, YBX3]	0	0	100	[AKR1A1, YBX3]
GO:0046370	fructose biosynthetic process	GO_BiologicalProcess-EBI-UniProt-GOA_13.06.2018_00h00	0.00676947	0.920648	0.183759	1	[6, 7]	Group67	66.6667	2	Specific for Cluster #3	[]	[]	[AKR1A1, SORD]	0	0	100	[AKR1A1, SORD]
GO:0019640	glucuronate catabolic process to xylulose 5-phosphate	GO_BiologicalProcess-EBI-UniProt-GOA_13.06.2018_00h00	0.0537723	1	0.183759	1	[6, 7, 8, 9, 10]	Group67	25	2	Specific for Cluster #3	[]	[]	[AKR1A1, SORD]	0	0	100	[AKR1A1, SORD]
GO:0070935	3'-UTR-mediated mRNA stabilization	GO_BiologicalProcess-EBI-UniProt-GOA_13.06.2018_00h00	0.342043	1	0.183759	1	[6, 7, 8, 9, 10, 11, 12]	Group67	8	2	Specific for Cluster #3	[]	[]	[HNRNPC, YBX3]	0	0	100	[HNRNPC, YBX3]
GO:0045682	regulation of epidermis development	GO_BiologicalProcess-EBI-UniProt-GOA_13.06.2018_00h00	0.203342	1	0.0936673	1	[3, 4, 5]	Group68	7.25806	9	None Specific Cluster	[DOCK3, FOXC1, NOTCH1]	[ROCK2]	[CTNNB1, KRT17, KRT2, PEBP1, RAC3]	33.3333	11.1111	55.5556	[CTNNB1, DOCK3, FOXC1, KRT17, KRT2, NOTCH1, PEBP1, RAC3, ROCK2]
GO:0072091	regulation of stem cell proliferation	GO_BiologicalProcess-EBI-UniProt-GOA_13.06.2018_00h00	0.14828	1	0.0936673	1	[3, 4, 5]	Group68	8.69565	6	Specific for Cluster #1	[HMGA2, HMGB2, HNRNPU, NOTCH1]	[]	[CTNNB1, HMGA2, PKLR]	61.3855	0	46.0391	[CTNNB1, HMGA2, HMGB2, HNRNPU, NOTCH1, PKLR]
GO:2000648	positive regulation of stem cell proliferation	GO_BiologicalProcess-EBI-UniProt-GOA_13.06.2018_00h00	0.152515	1	0.0936673	1	[3, 4, 5, 6]	Group68	9.30233	4	Specific for Cluster #1	[HMGA2, HNRNPU, NOTCH1]	[]	[CTNNB1, HMGA2]	64.6015	0	43.0677	[CTNNB1, HMGA2, HNRNPU, NOTCH1]
GO:0031069	hair follicle morphogenesis	GO_BiologicalProcess-EBI-UniProt-GOA_13.06.2018_00h00	0.0101237	1	0.0936673	1	[3, 4, 5, 6, 7, 8, 9]	Group68	17.8571	5	Specific for Cluster #3	[INTU, NOTCH1]	[]	[CTNNB1, KRT17, KRT25]	40	0	60	[CTNNB1, INTU, KRT17, KRT25, NOTCH1]
GO:0051797	regulation of hair follicle development	GO_BiologicalProcess-EBI-UniProt-GOA_13.06.2018_00h00	0.359836	1	0.0936673	1	[4, 5, 6, 7, 8, 9]	Group68	7.69231	2	Specific for Cluster #3	[]	[]	[CTNNB1, KRT17]	0	0	100	[CTNNB1, KRT17]
GO:0045682	regulation of epidermis development	GO_BiologicalProcess-EBI-UniProt-GOA_13.06.2018_00h00	0.203342	1	0.320596	1	[3, 4, 5]	Group69	7.25806	9	None Specific Cluster	[DOCK3, FOXC1, NOTCH1]	[ROCK2]	[CTNNB1, KRT17, KRT2, PEBP1, RAC3]	33.3333	11.1111	55.5556	[CTNNB1, DOCK3, FOXC1, KRT17, KRT2, NOTCH1, PEBP1, RAC3, ROCK2]
GO:0045684	positive regulation of epidermis development	GO_BiologicalProcess-EBI-UniProt-GOA_13.06.2018_00h00	0.010867	1	0.320596	1	[3, 4, 5, 6]	Group69	13.7255	7	None Specific Cluster	[DOCK3, FOXC1, NOTCH1]	[]	[KRT17, KRT2, PEBP1, RAC3]	42.8571	0	57.1429	[DOCK3, FOXC1, KRT17, KRT2, NOTCH1, PEBP1, RAC3]
GO:0030858	positive regulation of epithelial cell differentiation	GO_BiologicalProcess-EBI-UniProt-GOA_13.06.2018_00h00	0.0913755	1	0.320596	1	[4, 5, 6, 7]	Group69	9.45946	7	None Specific Cluster	[DOCK3, FOXC1, MESP1, NOTCH1]	[]	[CTNNB1, PEBP1, RAC3]	57.1429	0	42.8571	[CTNNB1, DOCK3, FOXC1, MESP1, NOTCH1, PEBP1, RAC3]
GO:0031069	hair follicle morphogenesis	GO_BiologicalProcess-EBI-UniProt-GOA_13.06.2018_00h00	0.0101237	1	0.320596	1	[3, 4, 5, 6, 7, 8, 9]	Group69	17.8571	5	Specific for Cluster #3	[INTU, NOTCH1]	[]	[CTNNB1, KRT17, KRT25]	40	0	60	[CTNNB1, INTU, KRT17, KRT25, NOTCH1]
GO:0035729	cellular response to hepatocyte growth factor stimulus	GO_BiologicalProcess-EBI-UniProt-GOA_13.06.2018_00h00	0.151163	1	0.320596	1	[6]	Group69	10.7143	3	Specific for Cluster #3	[DOCK3]	[]	[CTNND1, PEBP1]	33.3333	0	66.6667	[CTNND1, DOCK3, PEBP1]
GO:0045618	positive regulation of keratinocyte differentiation	GO_BiologicalProcess-EBI-UniProt-GOA_13.06.2018_00h00	0.00344537	0.516806	0.320596	1	[3, 4, 5, 6, 7, 8, 9]	Group69	22.7273	5	Specific for Cluster #1	[DOCK3, FOXC1, NOTCH1]	[]	[PEBP1, RAC3]	60	0	40	[DOCK3, FOXC1, NOTCH1, PEBP1, RAC3]
GO:0034308	primary alcohol metabolic process	GO_BiologicalProcess-EBI-UniProt-GOA_13.06.2018_00h00	0.140726	1	0.100949	1	[4, 5]	Group70	8.42105	8	None Specific Cluster	[ALDH1A2]	[ALDH1A3, ALDOC, SULT1A1]	[ADH5, AKR1A1, GPD2, SULT1A2]	12.5	37.5	50	[ADH5, AKR1A1, ALDH1A2, ALDH1A3, ALDOC, GPD2, SULT1A1, SULT1A2]
GO:0046164	alcohol catabolic process	GO_BiologicalProcess-EBI-UniProt-GOA_13.06.2018_00h00	0.126896	1	0.100949	1	[4, 5]	Group70	9.52381	6	None Specific Cluster	[PTEN, SYNJ1]	[SULT1A1]	[GPD2, SORD, SULT1A2]	33.3333	16.6667	50	[GPD2, PTEN, SORD, SULT1A1, SULT1A2, SYNJ1]
GO:0006067	ethanol metabolic process	GO_BiologicalProcess-EBI-UniProt-GOA_13.06.2018_00h00	0.0440406	1	0.100949	1	[5, 6]	Group70	14.2857	4	None Specific Cluster	[]	[ALDOC, SULT1A1]	[ADH5, SULT1A2]	0	50	50	[ADH5, ALDOC, SULT1A1, SULT1A2]
GO:0046174	polyol catabolic process	GO_BiologicalProcess-EBI-UniProt-GOA_13.06.2018_00h00	0.0391954	1	0.100949	1	[5, 6]	Group70	14.8148	4	None Specific Cluster	[PTEN, SYNJ1]	[]	[GPD2, SORD]	50	0	50	[GPD2, PTEN, SORD, SYNJ1]
GO:0019405	alditol catabolic process	GO_BiologicalProcess-EBI-UniProt-GOA_13.06.2018_00h00	0.0669696	1	0.100949	1	[5, 6, 7]	Group70	22.2222	2	Specific for Cluster #3	[]	[]	[GPD2, SORD]	0	0	100	[GPD2, SORD]
GO:0042572	retinol metabolic process	GO_BiologicalProcess-EBI-UniProt-GOA_13.06.2018_00h00	0.442165	1	0.100949	1	[4, 5, 6, 8, 9]	Group70	7.5	3	Specific for Cluster #2	[ALDH1A2]	[ALDH1A3, ALDOC]	[]	33.3333	66.6667	0	[ALDH1A2, ALDH1A3, ALDOC]
GO:0006760	folic acid-containing compound metabolic process	GO_BiologicalProcess-EBI-UniProt-GOA_13.06.2018_00h00	0.00918038	1	0.0344669	1	[4, 5, 6]	Group71	15.7895	6	None Specific Cluster	[DHFR, MTHFS, PDE7A]	[]	[ATIC, GART, SHMT2]	50	0	50	[ATIC, DHFR, GART, MTHFS, PDE7A, SHMT2]
GO:0009396	folic acid-containing compound biosynthetic process	GO_BiologicalProcess-EBI-UniProt-GOA_13.06.2018_00h00	0.000898923	0.147423	0.0344669	1	[5, 6, 7]	Group71	40	4	None Specific Cluster	[DHFR, MTHFS]	[]	[ATIC, GART]	50	0	50	[ATIC, DHFR, GART, MTHFS]
GO:0006544	glycine metabolic process	GO_BiologicalProcess-EBI-UniProt-GOA_13.06.2018_00h00	0.324094	1	0.0344669	1	[4, 5, 6, 7, 9]	Group71	8.33333	2	Specific for Cluster #3	[]	[]	[GART, SHMT2]	0	0	100	[GART, SHMT2]
GO:0009069	serine family amino acid metabolic process	GO_BiologicalProcess-EBI-UniProt-GOA_13.06.2018_00h00	0.547675	1	0.0344669	1	[5, 6, 8]	Group71	6.34921	4	Specific for Cluster #3	[]	[]	[GART, NPEPPS, SCLY, SHMT2]	0	0	100	[GART, NPEPPS, SCLY, SHMT2]
GO:0006564	L-serine biosynthetic process	GO_BiologicalProcess-EBI-UniProt-GOA_13.06.2018_00h00	0.0960447	1	0.0344669	1	[7, 8, 9, 10]	Group71	18.1818	2	Specific for Cluster #3	[]	[]	[NPEPPS, SHMT2]	0	0	100	[NPEPPS, SHMT2]
GO:0006188	IMP biosynthetic process	GO_BiologicalProcess-EBI-UniProt-GOA_13.06.2018_00h00	0.00196066	0.313705	0.0344669	1	[8, 9, 10, 11]	Group71	33.3333	4	Specific for Cluster #3	[]	[]	[ADSL, ATIC, GART, PFAS]	0	0	100	[ADSL, ATIC, GART, PFAS]
GO:0042246	tissue regeneration	GO_BiologicalProcess-EBI-UniProt-GOA_13.06.2018_00h00	0.00258215	0.397651	0.0196004	1	[3, 4, 5]	Group72	13.6986	10	Specific for Cluster #1	[GJA1, MYF6, NOTCH1, RUNX2, TEC, TGFBR2, TXK]	[ANXA1, EPPK1, NACA]	[]	70	30	0	[ANXA1, EPPK1, GJA1, MYF6, NACA, NOTCH1, RUNX2, TEC, TGFBR2, TXK]
GO:0002369	T cell cytokine production	GO_BiologicalProcess-EBI-UniProt-GOA_13.06.2018_00h00	0.10514	1	0.0196004	1	[4, 6]	Group72	9.61539	5	Specific for Cluster #2	[HELLS, SLC11A1]	[B2M, CALB2, HLA-A]	[]	40	60	0	[B2M, CALB2, HELLS, HLA-A, SLC11A1]
GO:0043403	skeletal muscle tissue regeneration	GO_BiologicalProcess-EBI-UniProt-GOA_13.06.2018_00h00	0.0422832	1	0.0196004	1	[4, 5, 6]	Group72	12.5	5	Specific for Cluster #1	[GJA1, MYF6, TGFBR2]	[ANXA1, NACA]	[]	60	40	0	[ANXA1, GJA1, MYF6, NACA, TGFBR2]
GO:0046635	positive regulation of alpha-beta T cell activation	GO_BiologicalProcess-EBI-UniProt-GOA_13.06.2018_00h00	0.403283	1	0.0196004	1	[6, 7, 8, 9]	Group72	6.84932	5	Specific for Cluster #2	[TADA1, TGFBR2]	[ANXA1, CALB2, HLA-A]	[]	40	60	0	[ANXA1, CALB2, HLA-A, TADA1, TGFBR2]
GO:0046641	positive regulation of alpha-beta T cell proliferation	GO_BiologicalProcess-EBI-UniProt-GOA_13.06.2018_00h00	0.12852	1	0.0196004	1	[7, 8, 9, 10]	Group72	11.5385	3	Specific for Cluster #2	[TGFBR2]	[CALB2, HLA-A]	[]	33.3333	66.6667	0	[CALB2, HLA-A, TGFBR2]
GO:2000516	positive regulation of CD4-positive, alpha-beta T cell activation	GO_BiologicalProcess-EBI-UniProt-GOA_13.06.2018_00h00	0.448912	1	0.0196004	1	[7, 8, 9, 10]	Group72	7.31707	3	Specific for Cluster #2	[TGFBR2]	[ANXA1, CALB2]	[]	33.3333	66.6667	0	[ANXA1, CALB2, TGFBR2]
GO:0046621	negative regulation of organ growth	GO_BiologicalProcess-EBI-UniProt-GOA_13.06.2018_00h00	2.41921e-05	0.00445134	4.02913e-05	0.00298156	[3, 4, 5, 6]	Group73	26.4706	9	Specific for Cluster #1	[CTDP1, GJA1, MEIS1, PTEN, STK3, STK4, TGFBR2]	[G6PD, STK24]	[]	77.7778	22.2222	0	[CTDP1, G6PD, GJA1, MEIS1, PTEN, STK24, STK3, STK4, TGFBR2]
GO:0035162	embryonic hemopoiesis	GO_BiologicalProcess-EBI-UniProt-GOA_13.06.2018_00h00	0.000317739	0.0552866	4.02913e-05	0.00298156	[5, 6, 7, 8]	Group73	21.6216	8	None Specific Cluster	[DOCK3, STK3, STK4, TGFBR2]	[STK24]	[KRT7, PEBP1, SCLY]	50	12.5	37.5	[DOCK3, KRT7, PEBP1, SCLY, STK24, STK3, STK4, TGFBR2]
GO:0060038	cardiac muscle cell proliferation	GO_BiologicalProcess-EBI-UniProt-GOA_13.06.2018_00h00	0.00524861	0.740054	4.02913e-05	0.00298156	[4, 5, 6, 7, 8, 9]	Group73	13.2353	9	Specific for Cluster #1	[FOXC1, GJA1, MEF2C, MEIS1, NOTCH1, PTEN, TGFBR2]	[CDK1, CYB5R3]	[]	77.7778	22.2222	0	[CDK1, CYB5R3, FOXC1, GJA1, MEF2C, MEIS1, NOTCH1, PTEN, TGFBR2]
GO:0060043	regulation of cardiac muscle cell proliferation	GO_BiologicalProcess-EBI-UniProt-GOA_13.06.2018_00h00	0.0120486	1	4.02913e-05	0.00298156	[3, 4, 5, 6, 7, 8, 9, 10, 11]	Group73	13.4615	7	Specific for Cluster #1	[GJA1, MEF2C, MEIS1, NOTCH1, PTEN, TGFBR2]	[CDK1]	[]	85.7143	14.2857	0	[CDK1, GJA1, MEF2C, MEIS1, NOTCH1, PTEN, TGFBR2]
GO:0055022	negative regulation of cardiac muscle tissue growth	GO_BiologicalProcess-EBI-UniProt-GOA_13.06.2018_00h00	0.000478627	0.0808879	4.02913e-05	0.00298156	[4, 5, 6, 7, 8, 9, 10, 11]	Group73	27.2727	6	Specific for Cluster #1	[CTDP1, GJA1, MEIS1, PTEN, TGFBR2]	[G6PD]	[]	83.3333	16.6667	0	[CTDP1, G6PD, GJA1, MEIS1, PTEN, TGFBR2]
GO:0060215	primitive hemopoiesis	GO_BiologicalProcess-EBI-UniProt-GOA_13.06.2018_00h00	0.000241911	0.0425763	4.02913e-05	0.00298156	[6, 7, 8, 9]	Group73	38.4615	5	None Specific Cluster	[STK3, STK4]	[STK24]	[KRT7, SCLY]	40	20	40	[KRT7, SCLY, STK24, STK3, STK4]
GO:0070570	regulation of neuron projection regeneration	GO_BiologicalProcess-EBI-UniProt-GOA_13.06.2018_00h00	0.0314918	1	4.02913e-05	0.00298156	[4, 5, 6, 7, 8, 9, 10, 11, 12]	Group73	13.5135	5	Specific for Cluster #1	[MAP4K4, PTEN, STK3]	[EPHA4, STK24]	[]	60	40	0	[EPHA4, MAP4K4, PTEN, STK24, STK3]
GO:0002698	negative regulation of immune effector process	GO_BiologicalProcess-EBI-UniProt-GOA_13.06.2018_00h00	0.103646	1	0.00111175	0.0767105	[3, 4, 5]	Group74	8.0292	11	None Specific Cluster	[NCOA6, SEC14L1]	[ANXA1, CALB2, HLA-A, HLA-B, PPP2CB, UFD1]	[HLA-B, IFIT1, PRKDC, SERPINB9]	17.5452	52.6355	35.0903	[ANXA1, CALB2, HLA-A, HLA-B, IFIT1, NCOA6, PPP2CB, PRKDC, SEC14L1, SERPINB9, UFD1]
GO:0050688	regulation of defense response to virus	GO_BiologicalProcess-EBI-UniProt-GOA_13.06.2018_00h00	0.00335989	0.510704	0.00111175	0.0767105	[3, 4, 5, 6, 7]	Group74	12.5	11	None Specific Cluster	[ANKRD17, NCOA6, PUM2, SEC14L1, TNFAIP3]	[APOBEC3F, DDX58, PPP2CB, UFD1]	[IFIT1, STRN4]	45.4545	36.3636	18.1818	[ANKRD17, APOBEC3F, DDX58, IFIT1, NCOA6, PPP2CB, PUM2, SEC14L1, STRN4, TNFAIP3, UFD1]
GO:0050687	negative regulation of defense response to virus	GO_BiologicalProcess-EBI-UniProt-GOA_13.06.2018_00h00	0.0101237	1	0.00111175	0.0767105	[3, 4, 5, 6, 7, 8]	Group74	17.8571	5	None Specific Cluster	[NCOA6, SEC14L1]	[PPP2CB, UFD1]	[IFIT1]	40	40	20	[IFIT1, NCOA6, PPP2CB, SEC14L1, UFD1]
GO:0002753	cytoplasmic pattern recognition receptor signaling pathway	GO_BiologicalProcess-EBI-UniProt-GOA_13.06.2018_00h00	0.000103798	0.0187875	0.00111175	0.0767105	[4, 5, 6, 7, 8, 9, 10, 11]	Group74	17.3913	12	Specific for Cluster #1	[ANKRD17, ERBIN, PUM2, SEC14L1, TAB2, TAB3, TMPO, TNFAIP3, XIAP]	[DDX58, UFD1]	[UBE2V1]	75	16.6667	8.33333	[ANKRD17, DDX58, ERBIN, PUM2, SEC14L1, TAB2, TAB3, TMPO, TNFAIP3, UBE2V1, UFD1, XIAP]
GO:0042270	protection from natural killer cell mediated cytotoxicity	GO_BiologicalProcess-EBI-UniProt-GOA_13.06.2018_00h00	0.00104424	0.169168	0.00111175	0.0767105	[5, 6, 7, 8, 9, 10]	Group74	60	3	None Specific Cluster	[]	[HLA-A, HLA-B]	[HLA-B, SERPINB9]	0	52.8321	52.8321	[HLA-A, HLA-B, SERPINB9]
GO:0039529	RIG-I signaling pathway	GO_BiologicalProcess-EBI-UniProt-GOA_13.06.2018_00h00	0.00513378	0.734131	0.00111175	0.0767105	[4, 5, 6, 7, 8, 9, 10, 11, 12, 13]	Group74	20.8333	5	Specific for Cluster #1	[ANKRD17, PUM2, SEC14L1]	[DDX58, UFD1]	[]	60	40	0	[ANKRD17, DDX58, PUM2, SEC14L1, UFD1]
GO:0070423	nucleotide-binding oligomerization domain containing signaling pathway	GO_BiologicalProcess-EBI-UniProt-GOA_13.06.2018_00h00	0.0036808	0.544758	0.00111175	0.0767105	[5, 6, 7, 8, 9, 10, 11, 12]	Group74	16.6667	7	Specific for Cluster #1	[ERBIN, TAB2, TAB3, TMPO, TNFAIP3, XIAP]	[]	[UBE2V1]	85.7143	0	14.2857	[ERBIN, TAB2, TAB3, TMPO, TNFAIP3, UBE2V1, XIAP]
GO:0021952	central nervous system projection neuron axonogenesis	GO_BiologicalProcess-EBI-UniProt-GOA_13.06.2018_00h00	0.117619	1	0.11917	1	[7, 8, 9, 10, 11, 12, 13, 14]	Group75	10.2564	4	Specific for Cluster #2	[TET2]	[C12orf57, EPHA4, EPHB3]	[]	25	75	0	[C12orf57, EPHA4, EPHB3, TET2]
GO:0050435	amyloid-beta metabolic process	GO_BiologicalProcess-EBI-UniProt-GOA_13.06.2018_00h00	0.214183	1	0.11917	1	[5, 6]	Group75	8.33333	5	Specific for Cluster #2	[NCOA6]	[EPHA4, ROCK2, TMED10]	[APEH]	20	60	20	[APEH, EPHA4, NCOA6, ROCK2, TMED10]
GO:1902991	regulation of amyloid precursor protein catabolic process	GO_BiologicalProcess-EBI-UniProt-GOA_13.06.2018_00h00	0.0505727	1	0.11917	1	[5, 6, 7]	Group75	11.9048	5	Specific for Cluster #2	[NCOA6]	[EPHA4, ROCK2, TMED10]	[FKBP1A]	20	60	20	[EPHA4, FKBP1A, NCOA6, ROCK2, TMED10]
GO:1902004	positive regulation of amyloid-beta formation	GO_BiologicalProcess-EBI-UniProt-GOA_13.06.2018_00h00	0.197132	1	0.11917	1	[5, 6, 7, 8, 9]	Group75	11.7647	2	Specific for Cluster #2	[]	[EPHA4, ROCK2]	[]	0	100	0	[EPHA4, ROCK2]
GO:0007413	axonal fasciculation	GO_BiologicalProcess-EBI-UniProt-GOA_13.06.2018_00h00	0.672987	1	0.11917	1	[4, 6, 7, 8, 9, 10, 11, 12]	Group75	6.06061	2	Specific for Cluster #2	[]	[EPHA4, EPHB3]	[]	0	100	0	[EPHA4, EPHB3]
GO:1902961	positive regulation of aspartic-type endopeptidase activity involved in amyloid precursor protein catabolic process	GO_BiologicalProcess-EBI-UniProt-GOA_13.06.2018_00h00	0.0416395	1	0.11917	1	[6, 7, 8, 9, 10, 11]	Group75	28.5714	2	Specific for Cluster #2	[]	[EPHA4, ROCK2]	[]	0	100	0	[EPHA4, ROCK2]
GO:0021955	central nervous system neuron axonogenesis	GO_BiologicalProcess-EBI-UniProt-GOA_13.06.2018_00h00	0.032537	1	0.11917	1	[6, 7, 8, 9, 10, 11, 12, 13]	Group75	12	6	None Specific Cluster	[PTEN, TET2]	[C12orf57, EPHA4, EPHB3]	[HSP90AA2P]	33.3333	50	16.6667	[C12orf57, EPHA4, EPHB3, HSP90AA2P, PTEN, TET2]
GO:0002369	T cell cytokine production	GO_BiologicalProcess-EBI-UniProt-GOA_13.06.2018_00h00	0.10514	1	0.135981	1	[4, 6]	Group76	9.61539	5	Specific for Cluster #2	[HELLS, SLC11A1]	[B2M, CALB2, HLA-A]	[]	40	60	0	[B2M, CALB2, HELLS, HLA-A, SLC11A1]
GO:0002456	T cell mediated immunity	GO_BiologicalProcess-EBI-UniProt-GOA_13.06.2018_00h00	0.519571	1	0.135981	1	[5]	Group76	5.88235	7	Specific for Cluster #2	[HELLS, SLC11A1]	[B2M, CALB2, HLA-A, HLA-B, WASF2]	[HLA-B]	26.7367	66.8418	13.3684	[B2M, CALB2, HELLS, HLA-A, HLA-B, SLC11A1, WASF2]
GO:0019885	antigen processing and presentation of endogenous peptide antigen via MHC class I	GO_BiologicalProcess-EBI-UniProt-GOA_13.06.2018_00h00	0.00617754	0.8525	0.135981	1	[5]	Group76	25	4	Specific for Cluster #2	[]	[B2M, HLA-A, HLA-B]	[HLA-B, TAPBP]	0	64.6015	43.0677	[B2M, HLA-A, HLA-B, TAPBP]
GO:0002480	antigen processing and presentation of exogenous peptide antigen via MHC class I, TAP-independent	GO_BiologicalProcess-EBI-UniProt-GOA_13.06.2018_00h00	0.0104453	1	0.135981	1	[6]	Group76	30	3	Specific for Cluster #2	[]	[B2M, HLA-A, HLA-B]	[HLA-B]	0	79.2481	26.416	[B2M, HLA-A, HLA-B]
GO:0002824	positive regulation of adaptive immune response based on somatic recombination of immune receptors built from immunoglobulin superfamily domains	GO_BiologicalProcess-EBI-UniProt-GOA_13.06.2018_00h00	0.0344669	1	0.135981	1	[5, 6, 7]	Group76	9.61539	10	None Specific Cluster	[HELLS, NSD2, SLC11A1, TADA1]	[ANXA1, B2M, HLA-A, HLA-B, TFRC]	[EXOSC3, HLA-B]	38.4101	48.0126	19.2051	[ANXA1, B2M, EXOSC3, HELLS, HLA-A, HLA-B, NSD2, SLC11A1, TADA1, TFRC]
GO:0001916	positive regulation of T cell mediated cytotoxicity	GO_BiologicalProcess-EBI-UniProt-GOA_13.06.2018_00h00	0.0533497	1	0.135981	1	[4, 5, 6, 7, 8, 9]	Group76	16.6667	3	Specific for Cluster #2	[]	[B2M, HLA-A, HLA-B]	[HLA-B]	0	79.2481	26.416	[B2M, HLA-A, HLA-B]
GO:0002709	regulation of T cell mediated immunity	GO_BiologicalProcess-EBI-UniProt-GOA_13.06.2018_00h00	0.786266	0.786266	0.135981	1	[6, 7]	Group76	5.26316	4	Specific for Cluster #2	[]	[B2M, HLA-A, HLA-B, WASF2]	[HLA-B]	0	86.1353	21.5338	[B2M, HLA-A, HLA-B, WASF2]
GO:0046641	positive regulation of alpha-beta T cell proliferation	GO_BiologicalProcess-EBI-UniProt-GOA_13.06.2018_00h00	0.12852	1	0.135981	1	[7, 8, 9, 10]	Group76	11.5385	3	Specific for Cluster #2	[TGFBR2]	[CALB2, HLA-A]	[]	33.3333	66.6667	0	[CALB2, HLA-A, TGFBR2]
GO:0070316	regulation of G0 to G1 transition	GO_BiologicalProcess-EBI-UniProt-GOA_13.06.2018_00h00	0.140145	1	0.00146586	0.0996783	[4, 5, 6]	Group77	8.95522	6	None Specific Cluster	[APAF1, DOCK3]	[RBBP7, RNF2, RRM2]	[PEBP1]	33.3333	50	16.6667	[APAF1, DOCK3, PEBP1, RBBP7, RNF2, RRM2]
GO:0030518	intracellular steroid hormone receptor signaling pathway	GO_BiologicalProcess-EBI-UniProt-GOA_13.06.2018_00h00	0.00238642	0.372282	0.00146586	0.0996783	[4, 5, 6, 7, 8]	Group77	9.90099	20	Specific for Cluster #1	[CCNH, DOCK3, HMGA2, MED12, MED4, NCOA6, NR6A1, POU4F2, PPARGC1A, SAFB, SAFB2, SRC, UFM1, WBP2]	[]	[AKR1A1, CTNNB1, HMGA2, MARS, PEBP1, RAC3, SAFB2, UBE2I, WBP2]	66.8798	0	42.9942	[AKR1A1, CCNH, CTNNB1, DOCK3, HMGA2, MARS, MED12, MED4, NCOA6, NR6A1, PEBP1, POU4F2, PPARGC1A, RAC3, SAFB, SAFB2, SRC, UBE2I, UFM1, WBP2]
GO:0035729	cellular response to hepatocyte growth factor stimulus	GO_BiologicalProcess-EBI-UniProt-GOA_13.06.2018_00h00	0.151163	1	0.00146586	0.0996783	[6]	Group77	10.7143	3	Specific for Cluster #3	[DOCK3]	[]	[CTNND1, PEBP1]	33.3333	0	66.6667	[CTNND1, DOCK3, PEBP1]
GO:0045618	positive regulation of keratinocyte differentiation	GO_BiologicalProcess-EBI-UniProt-GOA_13.06.2018_00h00	0.00344537	0.516806	0.00146586	0.0996783	[3, 4, 5, 6, 7, 8, 9]	Group77	22.7273	5	Specific for Cluster #1	[DOCK3, FOXC1, NOTCH1]	[]	[PEBP1, RAC3]	60	0	40	[DOCK3, FOXC1, NOTCH1, PEBP1, RAC3]
GO:0033143	regulation of intracellular steroid hormone receptor signaling pathway	GO_BiologicalProcess-EBI-UniProt-GOA_13.06.2018_00h00	0.105876	1	0.00146586	0.0996783	[4, 5, 6, 7, 8, 9]	Group77	8.41121	9	None Specific Cluster	[DOCK3, HMGA2, SAFB2, SRC, UFM1, WBP2]	[]	[AKR1A1, HMGA2, PEBP1, SAFB2, UBE2I, WBP2]	58.9485	0	58.9485	[AKR1A1, DOCK3, HMGA2, PEBP1, SAFB2, SRC, UBE2I, UFM1, WBP2]
GO:0030520	intracellular estrogen receptor signaling pathway	GO_BiologicalProcess-EBI-UniProt-GOA_13.06.2018_00h00	0.00400396	0.584579	0.00146586	0.0996783	[5, 6, 7, 8, 9]	Group77	12.2222	11	Specific for Cluster #1	[DOCK3, NCOA6, POU4F2, PPARGC1A, SAFB, SRC, UFM1, WBP2]	[]	[AKR1A1, MARS, PEBP1, WBP2]	70.1807	0	35.0903	[AKR1A1, DOCK3, MARS, NCOA6, PEBP1, POU4F2, PPARGC1A, SAFB, SRC, UFM1, WBP2]
GO:0033145	positive regulation of intracellular steroid hormone receptor signaling pathway	GO_BiologicalProcess-EBI-UniProt-GOA_13.06.2018_00h00	0.0155421	1	0.00146586	0.0996783	[4, 5, 6, 7, 8, 9, 10]	Group77	16.129	5	Specific for Cluster #3	[DOCK3, WBP2]	[]	[AKR1A1, PEBP1, UBE2I, WBP2]	35.9298	0	71.8596	[AKR1A1, DOCK3, PEBP1, UBE2I, WBP2]
GO:0033146	regulation of intracellular estrogen receptor signaling pathway	GO_BiologicalProcess-EBI-UniProt-GOA_13.06.2018_00h00	0.0688193	1	0.00146586	0.0996783	[5, 6, 7, 8, 9, 10]	Group77	10	6	Specific for Cluster #1	[DOCK3, SRC, UFM1, WBP2]	[]	[AKR1A1, PEBP1, WBP2]	61.3855	0	46.0391	[AKR1A1, DOCK3, PEBP1, SRC, UFM1, WBP2]
GO:0000380	alternative mRNA splicing, via spliceosome	GO_BiologicalProcess-EBI-UniProt-GOA_13.06.2018_00h00	0.00636028	0.871358	5.18826e-09	4.15061e-07	[8, 9, 10, 11, 12]	Group78	12.8571	9	None Specific Cluster	[FMR1, HNRNPU, MARCKSL1, RBM25, SRSF2]	[MBNL2]	[HNRNPM, MAGOH, RBMX]	55.5556	11.1111	33.3333	[FMR1, HNRNPM, HNRNPU, MAGOH, MARCKSL1, MBNL2, RBM25, RBMX, SRSF2]
GO:1903311	regulation of mRNA metabolic process	GO_BiologicalProcess-EBI-UniProt-GOA_13.06.2018_00h00	3.56834e-07	6.74416e-05	5.18826e-09	4.15061e-07	[5, 6, 7, 8]	Group78	11.7117	39	None Specific Cluster	[CALCR, CNOT6L, CPSF4, FMR1, HELLS, HNRNPU, IGF2BP1, IGF2BP2, JMJD6, MARCKSL1, MET, NUP98, PTCD2, PTK2B, PUM2, RBM25, SAFB, SAFB2, SLC11A1, SRSF2, TFPI2, TNPO1]	[ACTR1B, EXOSC9, MBNL2, SRSF4, TNPO1]	[ANP32A, EXOSC3, HNRNPC, IGF2BP3, KHDRBS1, KHDRBS2, KHSRP, MAGOH, PAIP1, PRDX6, RBMX, SAFB2, XPO1, YBX3]	55.6506	12.6479	35.414	[ACTR1B, ANP32A, CALCR, CNOT6L, CPSF4, EXOSC3, EXOSC9, FMR1, HELLS, HNRNPC, HNRNPU, IGF2BP1, IGF2BP2, IGF2BP3, JMJD6, KHDRBS1, KHDRBS2, KHSRP, MAGOH, MARCKSL1, MBNL2, MET, NUP98, PAIP1, PRDX6, PTCD2, PTK2B, PUM2, RBM25, RBMX, SAFB, SAFB2, SLC11A1, SRSF2, SRSF4, TFPI2, TNPO1, XPO1, YBX3]
GO:0008380	RNA splicing	GO_BiologicalProcess-EBI-UniProt-GOA_13.06.2018_00h00	3.92285e-06	0.000733573	5.18826e-09	4.15061e-07	[6, 7, 8]	Group78	9.56023	50	None Specific Cluster	[CDC40, CELF1, CELF2, CPSF4, DDX47, DHX15, ESRP1, FMR1, HABP4, HEXIM1, HNRNPU, JMJD6, MAGOHB, MARCKSL1, MBNL1, NUP98, PPARGC1A, PTEN, RBM25, SAP130, SMN2, SNRPC, SNRPE, SRSF2]	[MBNL2, SRSF4]	[BCAS2, CCAR2, CELF1, DDX1, FUS, HNRNPA3, HNRNPC, HNRNPH2, HNRNPM, KHDRBS1, KHDRBS2, KHSRP, LUC7L, MAGOH, PEBP1, PPP2CA, PRDX6, PSPC1, RBMX, SNRNP40, SNRPA1, SNRPD2, SNRPN, U2AF1, UBE2V1]	47.7582	3.97985	49.7482	[BCAS2, CCAR2, CDC40, CELF1, CELF2, CPSF4, DDX1, DDX47, DHX15, ESRP1, FMR1, FUS, HABP4, HEXIM1, HNRNPA3, HNRNPC, HNRNPH2, HNRNPM, HNRNPU, JMJD6, KHDRBS1, KHDRBS2, KHSRP, LUC7L, MAGOH, MAGOHB, MARCKSL1, MBNL1, MBNL2, NUP98, PEBP1, PPARGC1A, PPP2CA, PRDX6, PSPC1, PTEN, RBM25, RBMX, SAP130, SMN2, SNRNP40, SNRPA1, SNRPC, SNRPD2, SNRPE, SNRPN, SRSF2, SRSF4, U2AF1, UBE2V1]
GO:0043484	regulation of RNA splicing	GO_BiologicalProcess-EBI-UniProt-GOA_13.06.2018_00h00	0.000203037	0.0359376	5.18826e-09	4.15061e-07	[5, 6, 7, 8, 9]	Group78	12.5	18	None Specific Cluster	[CELF1, ESRP1, FMR1, HABP4, HNRNPU, JMJD6, MARCKSL1, MBNL1, NUP98, RBM25, SRSF2]	[MBNL2, SRSF4]	[CELF1, KHDRBS1, KHDRBS2, MAGOH, PRDX6, RBMX]	59.989	10.9071	32.7213	[CELF1, ESRP1, FMR1, HABP4, HNRNPU, JMJD6, KHDRBS1, KHDRBS2, MAGOH, MARCKSL1, MBNL1, MBNL2, NUP98, PRDX6, RBM25, RBMX, SRSF2, SRSF4]
GO:0000375	RNA splicing, via transesterification reactions	GO_BiologicalProcess-EBI-UniProt-GOA_13.06.2018_00h00	8.73113e-06	0.00162399	5.18826e-09	4.15061e-07	[7, 8, 9]	Group78	10.1737	41	None Specific Cluster	[CDC40, CELF1, CELF2, CPSF4, DHX15, FMR1, HEXIM1, HNRNPU, JMJD6, MAGOHB, MARCKSL1, NUP98, RBM25, SAP130, SMN2, SNRPC, SNRPE, SRSF2]	[MBNL2, SRSF4]	[BCAS2, CELF1, DDX1, FUS, HNRNPA3, HNRNPC, HNRNPH2, HNRNPM, KHDRBS1, KHDRBS2, KHSRP, LUC7L, MAGOH, PEBP1, PRDX6, PSPC1, RBMX, SNRNP40, SNRPA1, SNRPD2, SNRPN, U2AF1]	43.6194	4.8466	53.3126	[BCAS2, CDC40, CELF1, CELF2, CPSF4, DDX1, DHX15, FMR1, FUS, HEXIM1, HNRNPA3, HNRNPC, HNRNPH2, HNRNPM, HNRNPU, JMJD6, KHDRBS1, KHDRBS2, KHSRP, LUC7L, MAGOH, MAGOHB, MARCKSL1, MBNL2, NUP98, PEBP1, PRDX6, PSPC1, RBM25, RBMX, SAP130, SMN2, SNRNP40, SNRPA1, SNRPC, SNRPD2, SNRPE, SNRPN, SRSF2, SRSF4, U2AF1]
GO:0000245	spliceosomal complex assembly	GO_BiologicalProcess-EBI-UniProt-GOA_13.06.2018_00h00	0.00232064	0.36434	5.18826e-09	4.15061e-07	[5, 6, 7, 8, 9, 10, 11, 12]	Group78	13.0952	11	Specific for Cluster #3	[CELF1, CELF2, SMN2, SNRPC, SNRPE]	[]	[CELF1, DDX1, HNRNPC, LUC7L, RBMX, SNRPD2, SNRPN]	43.8629	0	61.4081	[CELF1, CELF2, DDX1, HNRNPC, LUC7L, RBMX, SMN2, SNRPC, SNRPD2, SNRPE, SNRPN]
GO:0000398	mRNA splicing, via spliceosome	GO_BiologicalProcess-EBI-UniProt-GOA_13.06.2018_00h00	1.46159e-05	0.00270394	5.18826e-09	4.15061e-07	[7, 8, 9, 10, 11]	Group78	10	40	None Specific Cluster	[CDC40, CELF1, CELF2, CPSF4, DHX15, FMR1, HEXIM1, HNRNPU, JMJD6, MAGOHB, MARCKSL1, NUP98, RBM25, SAP130, SMN2, SNRPC, SNRPE, SRSF2]	[MBNL2, SRSF4]	[BCAS2, CELF1, DDX1, FUS, HNRNPA3, HNRNPC, HNRNPH2, HNRNPM, KHDRBS1, KHDRBS2, LUC7L, MAGOH, PEBP1, PRDX6, PSPC1, RBMX, SNRNP40, SNRPA1, SNRPD2, SNRPN, U2AF1]	44.7008	4.96675	52.1509	[BCAS2, CDC40, CELF1, CELF2, CPSF4, DDX1, DHX15, FMR1, FUS, HEXIM1, HNRNPA3, HNRNPC, HNRNPH2, HNRNPM, HNRNPU, JMJD6, KHDRBS1, KHDRBS2, LUC7L, MAGOH, MAGOHB, MARCKSL1, MBNL2, NUP98, PEBP1, PRDX6, PSPC1, RBM25, RBMX, SAP130, SMN2, SNRNP40, SNRPA1, SNRPC, SNRPD2, SNRPE, SNRPN, SRSF2, SRSF4, U2AF1]
GO:0048024	regulation of mRNA splicing, via spliceosome	GO_BiologicalProcess-EBI-UniProt-GOA_13.06.2018_00h00	0.000143807	0.0257414	5.18826e-09	4.15061e-07	[6, 7, 8, 9, 10, 11, 12]	Group78	15.0538	14	None Specific Cluster	[FMR1, HNRNPU, JMJD6, MARCKSL1, NUP98, RBM25, SRSF2]	[MBNL2, SRSF4]	[KHDRBS1, KHDRBS2, MAGOH, PRDX6, RBMX]	50	14.2857	35.7143	[FMR1, HNRNPU, JMJD6, KHDRBS1, KHDRBS2, MAGOH, MARCKSL1, MBNL2, NUP98, PRDX6, RBM25, RBMX, SRSF2, SRSF4]
GO:0061620	glycolytic process through glucose-6-phosphate	GO_BiologicalProcess-EBI-UniProt-GOA_13.06.2018_00h00	0.0132364	1	2.64263e-05	0.00198197	[7, 8, 9, 10, 11, 12, 13, 14]	Group79	14.6341	6	None Specific Cluster	[GNPDA1, HOOK2, PGK1]	[ALDOC, GALK1]	[GNPDA1, PKLR]	46.0391	30.6927	30.6927	[ALDOC, GALK1, GNPDA1, HOOK2, PGK1, PKLR]
GO:0046364	monosaccharide biosynthetic process	GO_BiologicalProcess-EBI-UniProt-GOA_13.06.2018_00h00	0.000449409	0.0763996	2.64263e-05	0.00198197	[4, 5]	Group79	12.5	16	None Specific Cluster	[GNPDA1, PGK1, PPARGC1A, PPP4R3B, SESN2, STK4]	[ALDOC, G6PD, SLC25A1]	[AKR1A1, APEH, GNPDA1, GPD2, KHSRP, KRT17, PCK2, SORD]	36.6976	18.3488	48.9301	[AKR1A1, ALDOC, APEH, G6PD, GNPDA1, GPD2, KHSRP, KRT17, PCK2, PGK1, PPARGC1A, PPP4R3B, SESN2, SLC25A1, SORD, STK4]
GO:0046365	monosaccharide catabolic process	GO_BiologicalProcess-EBI-UniProt-GOA_13.06.2018_00h00	0.000387523	0.066654	2.64263e-05	0.00198197	[4, 5]	Group79	15.1899	12	None Specific Cluster	[FUT4, FUT9, GNPDA1, HOOK2, PGK1]	[ALDOC, GALE, GALK1]	[AKR1A1, GNPDA1, PKLR, RPE, SORD]	40.3664	24.2198	40.3664	[AKR1A1, ALDOC, FUT4, FUT9, GALE, GALK1, GNPDA1, HOOK2, PGK1, PKLR, RPE, SORD]
GO:0019320	hexose catabolic process	GO_BiologicalProcess-EBI-UniProt-GOA_13.06.2018_00h00	0.00387003	0.568895	2.64263e-05	0.00198197	[5, 6]	Group79	13.8462	9	None Specific Cluster	[FUT4, FUT9, GNPDA1, HOOK2, PGK1]	[ALDOC, GALE, GALK1]	[GNPDA1, PKLR]	53.0135	31.8081	21.2054	[ALDOC, FUT4, FUT9, GALE, GALK1, GNPDA1, HOOK2, PGK1, PKLR]
GO:0006094	gluconeogenesis	GO_BiologicalProcess-EBI-UniProt-GOA_13.06.2018_00h00	0.00269411	0.412199	2.64263e-05	0.00198197	[6, 7]	Group79	11.7117	13	None Specific Cluster	[GNPDA1, PGK1, PPARGC1A, PPP4R3B, SESN2, STK4]	[ALDOC, SLC25A1]	[APEH, GNPDA1, GPD2, KHSRP, KRT17, PCK2]	44.8578	14.9526	44.8578	[ALDOC, APEH, GNPDA1, GPD2, KHSRP, KRT17, PCK2, PGK1, PPARGC1A, PPP4R3B, SESN2, SLC25A1, STK4]
GO:0009124	nucleoside monophosphate biosynthetic process	GO_BiologicalProcess-EBI-UniProt-GOA_13.06.2018_00h00	0.0131142	1	2.64263e-05	0.00198197	[6, 7, 8]	Group79	8.78049	18	None Specific Cluster	[ARNT, GNPDA1, HOOK2, PGK1, PPARGC1A, TADA1]	[ALDOC, GALK1, TK1]	[ADSL, AK2, ATIC, ATP5I, ATP5L, GART, GMPS, GNPDA1, PFAS, PKLR]	32.7213	16.3606	54.5354	[ADSL, AK2, ALDOC, ARNT, ATIC, ATP5I, ATP5L, GALK1, GART, GMPS, GNPDA1, HOOK2, PFAS, PGK1, PKLR, PPARGC1A, TADA1, TK1]
GO:0009167	purine ribonucleoside monophosphate metabolic process	GO_BiologicalProcess-EBI-UniProt-GOA_13.06.2018_00h00	0.00711261	0.960202	2.64263e-05	0.00198197	[7, 8, 9]	Group79	8.13953	28	None Specific Cluster	[ARNT, DLG2, GNPDA1, HOOK2, NDUFA10, NDUFA2, NDUFA3, PGK1, PPARGC1A, PPIF, SDHD, TADA1]	[ALDOC, CDK1, GALK1]	[ADSL, AK2, ATIC, ATP5I, ATP5L, CLPX, DLG4, GART, GMPS, GNPDA1, NDUFA5, PFAS, PKLR, SHMT2]	42.4105	10.6026	49.4789	[ADSL, AK2, ALDOC, ARNT, ATIC, ATP5I, ATP5L, CDK1, CLPX, DLG2, DLG4, GALK1, GART, GMPS, GNPDA1, HOOK2, NDUFA10, NDUFA2, NDUFA3, NDUFA5, PFAS, PGK1, PKLR, PPARGC1A, PPIF, SDHD, SHMT2, TADA1]
GO:0009168	purine ribonucleoside monophosphate biosynthetic process	GO_BiologicalProcess-EBI-UniProt-GOA_13.06.2018_00h00	0.00720014	0.964819	2.64263e-05	0.00198197	[8, 9, 10]	Group79	9.55056	17	None Specific Cluster	[ARNT, GNPDA1, HOOK2, PGK1, PPARGC1A, TADA1]	[ALDOC, GALK1]	[ADSL, AK2, ATIC, ATP5I, ATP5L, GART, GMPS, GNPDA1, PFAS, PKLR]	34.5962	11.5321	57.6603	[ADSL, AK2, ALDOC, ARNT, ATIC, ATP5I, ATP5L, GALK1, GART, GMPS, GNPDA1, HOOK2, PFAS, PGK1, PKLR, PPARGC1A, TADA1]
GO:0006734	NADH metabolic process	GO_BiologicalProcess-EBI-UniProt-GOA_13.06.2018_00h00	0.00415539	0.602532	2.64263e-05	0.00198197	[8, 9, 10, 11]	Group79	14.8148	8	None Specific Cluster	[GNPDA1, GPD1L, HOOK2, PGK1]	[ALDOC]	[GNPDA1, GPD2, PCK2, PKLR]	47.3197	11.8299	47.3197	[ALDOC, GNPDA1, GPD1L, GPD2, HOOK2, PCK2, PGK1, PKLR]
GO:0044275	cellular carbohydrate catabolic process	GO_BiologicalProcess-EBI-UniProt-GOA_13.06.2018_00h00	0.288027	1	0.0813176	1	[4, 5]	Group80	8.51064	4	Specific for Cluster #3	[PYGM]	[]	[ABHD10, GPD2, SORD]	25	0	75	[ABHD10, GPD2, PYGM, SORD]
GO:0046164	alcohol catabolic process	GO_BiologicalProcess-EBI-UniProt-GOA_13.06.2018_00h00	0.126896	1	0.0813176	1	[4, 5]	Group80	9.52381	6	None Specific Cluster	[PTEN, SYNJ1]	[SULT1A1]	[GPD2, SORD, SULT1A2]	33.3333	16.6667	50	[GPD2, PTEN, SORD, SULT1A1, SULT1A2, SYNJ1]
GO:0019400	alditol metabolic process	GO_BiologicalProcess-EBI-UniProt-GOA_13.06.2018_00h00	0.0604894	1	0.0813176	1	[4, 5, 6]	Group80	12.9032	4	Specific for Cluster #3	[]	[GALK1]	[AKR1A1, GPD2, SORD]	0	25	75	[AKR1A1, GALK1, GPD2, SORD]
GO:0006000	fructose metabolic process	GO_BiologicalProcess-EBI-UniProt-GOA_13.06.2018_00h00	0.0197385	1	0.0813176	1	[5, 6]	Group80	18.1818	4	Specific for Cluster #3	[]	[ALDOC]	[AKR1A1, KHSRP, SORD]	0	25	75	[AKR1A1, ALDOC, KHSRP, SORD]
GO:0046174	polyol catabolic process	GO_BiologicalProcess-EBI-UniProt-GOA_13.06.2018_00h00	0.0391954	1	0.0813176	1	[5, 6]	Group80	14.8148	4	None Specific Cluster	[PTEN, SYNJ1]	[]	[GPD2, SORD]	50	0	50	[GPD2, PTEN, SORD, SYNJ1]
GO:0071474	cellular hyperosmotic response	GO_BiologicalProcess-EBI-UniProt-GOA_13.06.2018_00h00	0.179359	1	0.0813176	1	[5, 6]	Group80	12.5	2	Specific for Cluster #3	[]	[]	[AKR1A1, YBX3]	0	0	100	[AKR1A1, YBX3]
GO:0019405	alditol catabolic process	GO_BiologicalProcess-EBI-UniProt-GOA_13.06.2018_00h00	0.0669696	1	0.0813176	1	[5, 6, 7]	Group80	22.2222	2	Specific for Cluster #3	[]	[]	[GPD2, SORD]	0	0	100	[GPD2, SORD]
GO:0019585	glucuronate metabolic process	GO_BiologicalProcess-EBI-UniProt-GOA_13.06.2018_00h00	0.187217	1	0.0813176	1	[5, 6, 8]	Group80	9.67742	3	Specific for Cluster #3	[]	[]	[ABHD10, AKR1A1, SORD]	0	0	100	[ABHD10, AKR1A1, SORD]
GO:0046370	fructose biosynthetic process	GO_BiologicalProcess-EBI-UniProt-GOA_13.06.2018_00h00	0.00676947	0.920648	0.0813176	1	[6, 7]	Group80	66.6667	2	Specific for Cluster #3	[]	[]	[AKR1A1, SORD]	0	0	100	[AKR1A1, SORD]
GO:0019640	glucuronate catabolic process to xylulose 5-phosphate	GO_BiologicalProcess-EBI-UniProt-GOA_13.06.2018_00h00	0.0537723	1	0.0813176	1	[6, 7, 8, 9, 10]	Group80	25	2	Specific for Cluster #3	[]	[]	[AKR1A1, SORD]	0	0	100	[AKR1A1, SORD]
GO:0006116	NADH oxidation	GO_BiologicalProcess-EBI-UniProt-GOA_13.06.2018_00h00	0.0131056	1	0.0813176	1	[3, 9, 10, 11, 12]	Group80	50	2	Specific for Cluster #3	[]	[]	[GPD2, PCK2]	0	0	100	[GPD2, PCK2]
GO:0046621	negative regulation of organ growth	GO_BiologicalProcess-EBI-UniProt-GOA_13.06.2018_00h00	2.41921e-05	0.00445134	4.56383e-07	3.55979e-05	[3, 4, 5, 6]	Group81	26.4706	9	Specific for Cluster #1	[CTDP1, GJA1, MEIS1, PTEN, STK3, STK4, TGFBR2]	[G6PD, STK24]	[]	77.7778	22.2222	0	[CTDP1, G6PD, GJA1, MEIS1, PTEN, STK24, STK3, STK4, TGFBR2]
GO:0098751	bone cell development	GO_BiologicalProcess-EBI-UniProt-GOA_13.06.2018_00h00	0.000138189	0.024874	4.56383e-07	3.55979e-05	[4, 5, 6, 7]	Group81	19.6078	10	Specific for Cluster #1	[ABI1, DOCK3, MEIS1, NOTCH2, SRC, TET2]	[WASF2]	[KRT7, PEBP1, SCLY]	60	10	30	[ABI1, DOCK3, KRT7, MEIS1, NOTCH2, PEBP1, SCLY, SRC, TET2, WASF2]
GO:0001707	mesoderm formation	GO_BiologicalProcess-EBI-UniProt-GOA_13.06.2018_00h00	0.00775496	1	4.56383e-07	3.55979e-05	[4, 5, 6, 7, 8]	Group81	11.7647	10	Specific for Cluster #1	[FOXC1, GNPDA1, HMGA2, KDM6A, MESP1, TEC, TXNRD1]	[ITGB4]	[GNPDA1, HMGA2, KRT7, SCLY]	64.864	9.26628	37.0651	[FOXC1, GNPDA1, HMGA2, ITGB4, KDM6A, KRT7, MESP1, SCLY, TEC, TXNRD1]
GO:0030220	platelet formation	GO_BiologicalProcess-EBI-UniProt-GOA_13.06.2018_00h00	0.0440406	1	4.56383e-07	3.55979e-05	[3, 4, 5, 6, 7, 8, 9]	Group81	14.2857	4	None Specific Cluster	[CASP3, MEF2C]	[]	[KRT7, SCLY]	50	0	50	[CASP3, KRT7, MEF2C, SCLY]
GO:0021781	glial cell fate commitment	GO_BiologicalProcess-EBI-UniProt-GOA_13.06.2018_00h00	0.0611541	1	4.56383e-07	3.55979e-05	[4, 5, 7, 8, 9]	Group81	15.7895	3	Specific for Cluster #3	[]	[]	[CTNNB1, KRT7, SCLY]	0	0	100	[CTNNB1, KRT7, SCLY]
GO:0035162	embryonic hemopoiesis	GO_BiologicalProcess-EBI-UniProt-GOA_13.06.2018_00h00	0.000317739	0.0552866	4.56383e-07	3.55979e-05	[5, 6, 7, 8]	Group81	21.6216	8	None Specific Cluster	[DOCK3, STK3, STK4, TGFBR2]	[STK24]	[KRT7, PEBP1, SCLY]	50	12.5	37.5	[DOCK3, KRT7, PEBP1, SCLY, STK24, STK3, STK4, TGFBR2]
GO:0048333	mesodermal cell differentiation	GO_BiologicalProcess-EBI-UniProt-GOA_13.06.2018_00h00	0.0080522	1	4.56383e-07	3.55979e-05	[4, 5, 6, 7, 8, 9]	Group81	16.2162	6	None Specific Cluster	[HMGA2, KDM6A, MESP1]	[ITGB4]	[HMGA2, KRT7, SCLY]	46.0391	15.3464	46.0391	[HMGA2, ITGB4, KDM6A, KRT7, MESP1, SCLY]
GO:1901532	regulation of hematopoietic progenitor cell differentiation	GO_BiologicalProcess-EBI-UniProt-GOA_13.06.2018_00h00	0.0925236	1	4.56383e-07	3.55979e-05	[4, 5, 6, 7, 8, 9]	Group81	10	5	Specific for Cluster #3	[FOXC1, NOTCH1]	[]	[KRT7, PKLR, SCLY]	40	0	60	[FOXC1, KRT7, NOTCH1, PKLR, SCLY]
GO:0001672	regulation of chromatin assembly or disassembly	GO_BiologicalProcess-EBI-UniProt-GOA_13.06.2018_00h00	0.00135878	0.218763	4.56383e-07	3.55979e-05	[5, 7, 8]	Group81	36.3636	4	Specific for Cluster #3	[TLK1]	[]	[KRT7, SCLY, TPR]	25	0	75	[KRT7, SCLY, TLK1, TPR]
GO:0045646	regulation of erythrocyte differentiation	GO_BiologicalProcess-EBI-UniProt-GOA_13.06.2018_00h00	0.00475251	0.684361	4.56383e-07	3.55979e-05	[3, 5, 6, 7, 8, 9, 10]	Group81	13.4328	9	None Specific Cluster	[ARNT, DOCK3, ETS1, HMGB2, STAT5B]	[B2M]	[KRT7, PEBP1, SCLY]	55.5556	11.1111	33.3333	[ARNT, B2M, DOCK3, ETS1, HMGB2, KRT7, PEBP1, SCLY, STAT5B]
GO:0021527	spinal cord association neuron differentiation	GO_BiologicalProcess-EBI-UniProt-GOA_13.06.2018_00h00	0.251413	1	4.56383e-07	3.55979e-05	[4, 5, 6, 7, 8, 9, 10]	Group81	10	2	Specific for Cluster #3	[]	[]	[KRT7, SCLY]	0	0	100	[KRT7, SCLY]
GO:0035855	megakaryocyte development	GO_BiologicalProcess-EBI-UniProt-GOA_13.06.2018_00h00	0.000175781	0.0312891	4.56383e-07	3.55979e-05	[5, 6, 7, 8, 9, 10]	Group81	26.9231	7	None Specific Cluster	[ABI1, DOCK3, MEIS1]	[WASF2]	[KRT7, PEBP1, SCLY]	42.8571	14.2857	42.8571	[ABI1, DOCK3, KRT7, MEIS1, PEBP1, SCLY, WASF2]
GO:0043249	erythrocyte maturation	GO_BiologicalProcess-EBI-UniProt-GOA_13.06.2018_00h00	0.0971432	1	4.56383e-07	3.55979e-05	[4, 5, 6, 7, 8, 9, 10, 11]	Group81	13.0435	3	Specific for Cluster #3	[]	[G6PD]	[KRT7, SCLY]	0	33.3333	66.6667	[G6PD, KRT7, SCLY]
GO:0048821	erythrocyte development	GO_BiologicalProcess-EBI-UniProt-GOA_13.06.2018_00h00	0.00977174	1	4.56383e-07	3.55979e-05	[5, 6, 7, 8, 9, 10]	Group81	14	7	None Specific Cluster	[DOCK3, JMJD6]	[G6PD, TMOD3]	[KRT7, PEBP1, SCLY]	28.5714	28.5714	42.8571	[DOCK3, G6PD, JMJD6, KRT7, PEBP1, SCLY, TMOD3]
GO:0060215	primitive hemopoiesis	GO_BiologicalProcess-EBI-UniProt-GOA_13.06.2018_00h00	0.000241911	0.0425763	4.56383e-07	3.55979e-05	[6, 7, 8, 9]	Group81	38.4615	5	None Specific Cluster	[STK3, STK4]	[STK24]	[KRT7, SCLY]	40	20	40	[KRT7, SCLY, STK24, STK3, STK4]
GO:0060217	hemangioblast cell differentiation	GO_BiologicalProcess-EBI-UniProt-GOA_13.06.2018_00h00	0.00676947	0.920648	4.56383e-07	3.55979e-05	[5, 6, 7, 8, 9, 10]	Group81	66.6667	2	Specific for Cluster #3	[]	[]	[KRT7, SCLY]	0	0	100	[KRT7, SCLY]
GO:0060375	regulation of mast cell differentiation	GO_BiologicalProcess-EBI-UniProt-GOA_13.06.2018_00h00	0.0131056	1	4.56383e-07	3.55979e-05	[6, 7, 8, 9, 10, 11]	Group81	50	2	Specific for Cluster #3	[]	[]	[KRT7, SCLY]	0	0	100	[KRT7, SCLY]
GO:0030221	basophil differentiation	GO_BiologicalProcess-EBI-UniProt-GOA_13.06.2018_00h00	0.0211466	1	4.56383e-07	3.55979e-05	[7, 8, 9, 10, 11]	Group81	40	2	Specific for Cluster #3	[]	[]	[KRT7, SCLY]	0	0	100	[KRT7, SCLY]
GO:0031343	positive regulation of cell killing	GO_BiologicalProcess-EBI-UniProt-GOA_13.06.2018_00h00	0.0486028	1	0.0387675	1	[2, 3, 4]	Group82	10.9091	6	None Specific Cluster	[LAMP1, STAT5B, ZNF395]	[B2M, HLA-A, HLA-B]	[HLA-B]	46.0391	46.0391	15.3464	[B2M, HLA-A, HLA-B, LAMP1, STAT5B, ZNF395]
GO:0048002	antigen processing and presentation of peptide antigen	GO_BiologicalProcess-EBI-UniProt-GOA_13.06.2018_00h00	0.0284717	1	0.0387675	1	[3]	Group82	8.77193	15	None Specific Cluster	[AP1S2, CHUK, HELLS, SEC23A, SEC24A, SLC11A1]	[ACTR1B, B2M, CAPZB, CTSD, HLA-A, HLA-B, KLC1]	[ACTR3B, HLA-B, TAPBP]	39.0689	45.5804	19.5345	[ACTR1B, ACTR3B, AP1S2, B2M, CAPZB, CHUK, CTSD, HELLS, HLA-A, HLA-B, KLC1, SEC23A, SEC24A, SLC11A1, TAPBP]
GO:0001910	regulation of leukocyte mediated cytotoxicity	GO_BiologicalProcess-EBI-UniProt-GOA_13.06.2018_00h00	0.172589	1	0.0387675	1	[3, 4]	Group82	8.10811	6	None Specific Cluster	[LAMP1, STAT5B]	[B2M, HLA-A, HLA-B]	[HLA-B, SERPINB9]	30.6927	46.0391	30.6927	[B2M, HLA-A, HLA-B, LAMP1, SERPINB9, STAT5B]
GO:0002532	production of molecular mediator involved in inflammatory response	GO_BiologicalProcess-EBI-UniProt-GOA_13.06.2018_00h00	0.777379	1	0.0387675	1	[2, 5]	Group82	5.6338	4	Specific for Cluster #2	[TLR4]	[RNASEH2A, RNF2, RPSA]	[]	25	75	0	[RNASEH2A, RNF2, RPSA, TLR4]
GO:0002474	antigen processing and presentation of peptide antigen via MHC class I	GO_BiologicalProcess-EBI-UniProt-GOA_13.06.2018_00h00	0.0161469	1	0.0387675	1	[4]	Group82	12.7273	7	None Specific Cluster	[CHUK, SEC23A, SEC24A]	[B2M, HLA-A, HLA-B]	[HLA-B, TAPBP]	40.1051	40.1051	26.7367	[B2M, CHUK, HLA-A, HLA-B, SEC23A, SEC24A, TAPBP]
GO:0002478	antigen processing and presentation of exogenous peptide antigen	GO_BiologicalProcess-EBI-UniProt-GOA_13.06.2018_00h00	0.0556173	1	0.0387675	1	[4]	Group82	8.3871	13	None Specific Cluster	[AP1S2, CHUK, SEC23A, SEC24A]	[ACTR1B, B2M, CAPZB, CTSD, HLA-A, HLA-B, KLC1]	[ACTR3B, HLA-B, TAPBP]	29.9052	52.3341	22.4289	[ACTR1B, ACTR3B, AP1S2, B2M, CAPZB, CHUK, CTSD, HLA-A, HLA-B, KLC1, SEC23A, SEC24A, TAPBP]
GO:0002698	negative regulation of immune effector process	GO_BiologicalProcess-EBI-UniProt-GOA_13.06.2018_00h00	0.103646	1	0.0387675	1	[3, 4, 5]	Group82	8.0292	11	None Specific Cluster	[NCOA6, SEC14L1]	[ANXA1, CALB2, HLA-A, HLA-B, PPP2CB, UFD1]	[HLA-B, IFIT1, PRKDC, SERPINB9]	17.5452	52.6355	35.0903	[ANXA1, CALB2, HLA-A, HLA-B, IFIT1, NCOA6, PPP2CB, PRKDC, SEC14L1, SERPINB9, UFD1]
GO:0098581	detection of external biotic stimulus	GO_BiologicalProcess-EBI-UniProt-GOA_13.06.2018_00h00	0.0440406	1	0.0387675	1	[4]	Group82	14.2857	4	Specific for Cluster #2	[TLR4]	[HLA-A, HLA-B, RPSA]	[HLA-B]	21.5338	64.6015	21.5338	[HLA-A, HLA-B, RPSA, TLR4]
GO:0002369	T cell cytokine production	GO_BiologicalProcess-EBI-UniProt-GOA_13.06.2018_00h00	0.10514	1	0.0387675	1	[4, 6]	Group82	9.61539	5	Specific for Cluster #2	[HELLS, SLC11A1]	[B2M, CALB2, HLA-A]	[]	40	60	0	[B2M, CALB2, HELLS, HLA-A, SLC11A1]
GO:0002456	T cell mediated immunity	GO_BiologicalProcess-EBI-UniProt-GOA_13.06.2018_00h00	0.519571	1	0.0387675	1	[5]	Group82	5.88235	7	Specific for Cluster #2	[HELLS, SLC11A1]	[B2M, CALB2, HLA-A, HLA-B, WASF2]	[HLA-B]	26.7367	66.8418	13.3684	[B2M, CALB2, HELLS, HLA-A, HLA-B, SLC11A1, WASF2]
GO:0019885	antigen processing and presentation of endogenous peptide antigen via MHC class I	GO_BiologicalProcess-EBI-UniProt-GOA_13.06.2018_00h00	0.00617754	0.8525	0.0387675	1	[5]	Group82	25	4	Specific for Cluster #2	[]	[B2M, HLA-A, HLA-B]	[HLA-B, TAPBP]	0	64.6015	43.0677	[B2M, HLA-A, HLA-B, TAPBP]
GO:0002479	antigen processing and presentation of exogenous peptide antigen via MHC class I, TAP-dependent	GO_BiologicalProcess-EBI-UniProt-GOA_13.06.2018_00h00	0.022614	1	0.0387675	1	[6]	Group82	14.7059	5	None Specific Cluster	[CHUK]	[B2M, HLA-A, HLA-B]	[HLA-B, TAPBP]	17.9649	53.8947	35.9298	[B2M, CHUK, HLA-A, HLA-B, TAPBP]
GO:0002480	antigen processing and presentation of exogenous peptide antigen via MHC class I, TAP-independent	GO_BiologicalProcess-EBI-UniProt-GOA_13.06.2018_00h00	0.0104453	1	0.0387675	1	[6]	Group82	30	3	Specific for Cluster #2	[]	[B2M, HLA-A, HLA-B]	[HLA-B]	0	79.2481	26.416	[B2M, HLA-A, HLA-B]
GO:0002708	positive regulation of lymphocyte mediated immunity	GO_BiologicalProcess-EBI-UniProt-GOA_13.06.2018_00h00	0.147562	1	0.0387675	1	[5, 6, 7]	Group82	8.16327	8	None Specific Cluster	[LAMP1, NSD2, STAT5B]	[B2M, HLA-A, HLA-B, TFRC]	[EXOSC3, HLA-B]	35.4898	47.3197	23.6599	[B2M, EXOSC3, HLA-A, HLA-B, LAMP1, NSD2, STAT5B, TFRC]
GO:0002824	positive regulation of adaptive immune response based on somatic recombination of immune receptors built from immunoglobulin superfamily domains	GO_BiologicalProcess-EBI-UniProt-GOA_13.06.2018_00h00	0.0344669	1	0.0387675	1	[5, 6, 7]	Group82	9.61539	10	None Specific Cluster	[HELLS, NSD2, SLC11A1, TADA1]	[ANXA1, B2M, HLA-A, HLA-B, TFRC]	[EXOSC3, HLA-B]	38.4101	48.0126	19.2051	[ANXA1, B2M, EXOSC3, HELLS, HLA-A, HLA-B, NSD2, SLC11A1, TADA1, TFRC]
GO:0001916	positive regulation of T cell mediated cytotoxicity	GO_BiologicalProcess-EBI-UniProt-GOA_13.06.2018_00h00	0.0533497	1	0.0387675	1	[4, 5, 6, 7, 8, 9]	Group82	16.6667	3	Specific for Cluster #2	[]	[B2M, HLA-A, HLA-B]	[HLA-B]	0	79.2481	26.416	[B2M, HLA-A, HLA-B]
GO:0002709	regulation of T cell mediated immunity	GO_BiologicalProcess-EBI-UniProt-GOA_13.06.2018_00h00	0.786266	0.786266	0.0387675	1	[6, 7]	Group82	5.26316	4	Specific for Cluster #2	[]	[B2M, HLA-A, HLA-B, WASF2]	[HLA-B]	0	86.1353	21.5338	[B2M, HLA-A, HLA-B, WASF2]
GO:0002486	antigen processing and presentation of endogenous peptide antigen via MHC class I via ER pathway, TAP-independent	GO_BiologicalProcess-EBI-UniProt-GOA_13.06.2018_00h00	0.00676947	0.920648	0.0387675	1	[7]	Group82	66.6667	2	Specific for Cluster #2	[]	[HLA-A, HLA-B]	[HLA-B]	0	63.093	31.5465	[HLA-A, HLA-B]
GO:0042270	protection from natural killer cell mediated cytotoxicity	GO_BiologicalProcess-EBI-UniProt-GOA_13.06.2018_00h00	0.00104424	0.169168	0.0387675	1	[5, 6, 7, 8, 9, 10]	Group82	60	3	None Specific Cluster	[]	[HLA-A, HLA-B]	[HLA-B, SERPINB9]	0	52.8321	52.8321	[HLA-A, HLA-B, SERPINB9]

## Sheet: GO_Molecular_function
GOID	GOTerm	Ontology Source	Term PValue	Term PValue Corrected with Bonferroni step down	Group PValue	Group PValue Corrected with Bonferroni step down	GOLevels	GOGroups	% Associated Genes	Nr. Genes	Cluster	Genes Cluster #1	Genes Cluster #2	Genes Cluster #3	%Genes Cluster #1	%Genes Cluster #2	%Genes Cluster #3	Associated Genes Found
GO:0005520	insulin-like growth factor binding	GO_MolecularFunction-EBI-UniProt-GOA_13.06.2018_00h00	0.442022	0.884044	0.442022	0.884044	[4]	Group00	7.5	3	Specific for Cluster #2	[IGF2]	[ITGA6, ITGB4]	[]	33.3333	66.6667	0	[IGF2, ITGA6, ITGB4]
GO:0031624	ubiquitin conjugating enzyme binding	GO_MolecularFunction-EBI-UniProt-GOA_13.06.2018_00h00	0.0462251	0.785826	0.0462251	0.508476	[5]	Group01	12.1951	5	Specific for Cluster #1	[DCUN1D5, LONRF3, RNF144B, RNF166, ZMYM2]	[]	[]	100	0	0	[DCUN1D5, LONRF3, RNF144B, RNF166, ZMYM2]
GO:0045296	cadherin binding	GO_MolecularFunction-EBI-UniProt-GOA_13.06.2018_00h00	2.53094e-10	1.01237e-08	2.53094e-10	5.56806e-09	[4]	Group02	12.8535	50	None Specific Cluster	[ABI1, CNN2, DDX6, ERBIN, ERC2, FNBP1L, IDH1, INTS6, MAPRE1, MYO1B, PDLIM5, PTPRT, SNX5, SRC, STK3, STK38, STXBP6, TJP1, TMEM2, TMPO, UBAP2]	[ANXA1, BZW2, CAPZB, CLIC1, CNN2, DNAJB1, FASN, HDLBP, ITGA6, KIF5B, PPFIBP1, RAB1A, RNH1, SNX9, STK24, TMOD3, WASF2]	[ATIC, CTNNA2, CTNNA3, CTNNB1, CTNND1, DBN1, GART, NDRG1, PDLIM5, PLIN3, PRDX6, RUVBL1, TWF2, VCL]	41.5831	33.6625	27.7221	[ABI1, ANXA1, ATIC, BZW2, CAPZB, CLIC1, CNN2, CTNNA2, CTNNA3, CTNNB1, CTNND1, DBN1, DDX6, DNAJB1, ERBIN, ERC2, FASN, FNBP1L, GART, HDLBP, IDH1, INTS6, ITGA6, KIF5B, MAPRE1, MYO1B, NDRG1, PDLIM5, PLIN3, PPFIBP1, PRDX6, PTPRT, RAB1A, RNH1, RUVBL1, SNX5, SNX9, SRC, STK24, STK3, STK38, STXBP6, TJP1, TMEM2, TMOD3, TMPO, TWF2, UBAP2, VCL, WASF2]
GO:0098632	cell-cell adhesion mediator activity	GO_MolecularFunction-EBI-UniProt-GOA_13.06.2018_00h00	0.0805877	1	0.0805877	0.72529	[3]	Group03	10.4167	5	None Specific Cluster	[DSC3, PDLIM5, STXBP6]	[ANXA1, TMOD3]	[PDLIM5]	53.8947	35.9298	17.9649	[ANXA1, DSC3, PDLIM5, STXBP6, TMOD3]
GO:1990446	U1 snRNP binding	GO_MolecularFunction-EBI-UniProt-GOA_13.06.2018_00h00	0.0033918	0.111929	0.0033918	0.0610524	[5]	Group04	42.8571	3	Specific for Cluster #3	[SNRPC]	[]	[HNRNPC, SNRPD2]	33.3333	0	66.6667	[HNRNPC, SNRPC, SNRPD2]
GO:0004190	aspartic-type endopeptidase activity	GO_MolecularFunction-EBI-UniProt-GOA_13.06.2018_00h00	0.01766	0.406179	0.01766	0.24724	[6]	Group05	12.5	7	Specific for Cluster #1	[CASP3, CASP7, IGF2BP1, IGF2BP2, TAB3]	[CTSD]	[IGF2BP3]	71.4286	14.2857	14.2857	[CASP3, CASP7, CTSD, IGF2BP1, IGF2BP2, IGF2BP3, TAB3]
GO:0009000	selenocysteine lyase activity	GO_MolecularFunction-EBI-UniProt-GOA_13.06.2018_00h00	0.00676203	0.202861	0.00676203	0.101431	[4]	Group06	66.6667	2	Specific for Cluster #3	[]	[]	[KRT7, SCLY]	0	0	100	[KRT7, SCLY]
GO:0004523	RNA-DNA hybrid ribonuclease activity	GO_MolecularFunction-EBI-UniProt-GOA_13.06.2018_00h00	0.0873593	0.960952	0.0873593	0.698874	[6, 8]	Group07	13.6364	3	Specific for Cluster #2	[TFPI2]	[RNASEH2A, RNH1]	[]	33.3333	66.6667	0	[RNASEH2A, RNH1, TFPI2]
GO:0004693	cyclin-dependent protein serine/threonine kinase activity	GO_MolecularFunction-EBI-UniProt-GOA_13.06.2018_00h00	0.478687	0.478687	0.478687	0.478687	[5, 7]	Group08	6.66667	3	Specific for Cluster #2	[CCNH]	[CDK1, CDK14]	[]	33.3333	66.6667	0	[CCNH, CDK1, CDK14]
GO:0030955	potassium ion binding	GO_MolecularFunction-EBI-UniProt-GOA_13.06.2018_00h00	0.0873593	0.960952	0.0873593	0.698874	[6]	Group09	13.6364	3	Specific for Cluster #3	[]	[PNKP]	[ATP1A4, PKLR]	0	33.3333	66.6667	[ATP1A4, PKLR, PNKP]
GO:0005048	signal sequence binding	GO_MolecularFunction-EBI-UniProt-GOA_13.06.2018_00h00	0.000308198	0.0110951	0.000308198	0.00616395	[4]	Group10	17.8571	10	None Specific Cluster	[CEMIP, KPNA4, NUP98, POM121, POM121C, TNPO1]	[KPNA2, KPNA5, TNPO1]	[KPNA3, SRP68]	57.6152	28.8076	19.2051	[CEMIP, KPNA2, KPNA3, KPNA4, KPNA5, NUP98, POM121, POM121C, SRP68, TNPO1]
GO:0008139	nuclear localization sequence binding	GO_MolecularFunction-EBI-UniProt-GOA_13.06.2018_00h00	0.000316546	0.0110791	0.000308198	0.00616395	[5]	Group10	21.6216	8	None Specific Cluster	[KPNA4, NUP98, POM121, POM121C, TNPO1]	[KPNA2, KPNA5, TNPO1]	[KPNA3]	59.1497	35.4898	11.8299	[KPNA2, KPNA3, KPNA4, KPNA5, NUP98, POM121, POM121C, TNPO1]
GO:0031490	chromatin DNA binding	GO_MolecularFunction-EBI-UniProt-GOA_13.06.2018_00h00	0.00527753	0.163603	0.00527753	0.0844405	[3, 5]	Group11	10.9375	14	Specific for Cluster #1	[CHD4, CTCF, DOCK3, HMGA2, HMGN2, HNRNPU, JMJD1C, KDM6A, NOTCH1, PPARGC1A, TFPI2, WBP2]	[]	[HMGA2, HNRNPC, PEBP1, WBP2]	81.5862	0	27.1954	[CHD4, CTCF, DOCK3, HMGA2, HMGN2, HNRNPC, HNRNPU, JMJD1C, KDM6A, NOTCH1, PEBP1, PPARGC1A, TFPI2, WBP2]
GO:0031492	nucleosomal DNA binding	GO_MolecularFunction-EBI-UniProt-GOA_13.06.2018_00h00	0.298836	1	0.00527753	0.0844405	[4, 6]	Group11	8.16327	4	Specific for Cluster #1	[CHD4, HMGA2, HMGN2]	[]	[HMGA2, HNRNPC]	64.6015	0	43.0677	[CHD4, HMGA2, HMGN2, HNRNPC]
GO:0033764	steroid dehydrogenase activity, acting on the CH-OH group of donors, NAD or NADP as acceptor	GO_MolecularFunction-EBI-UniProt-GOA_13.06.2018_00h00	0.199472	1	0.251013	1	[4, 5]	Group12	9.375	3	Specific for Cluster #3	[]	[RNF2]	[HSD17B10, HSD17B8]	0	33.3333	66.6667	[HSD17B10, HSD17B8, RNF2]
GO:0003857	3-hydroxyacyl-CoA dehydrogenase activity	GO_MolecularFunction-EBI-UniProt-GOA_13.06.2018_00h00	0.0104293	0.271163	0.251013	1	[5]	Group12	30	3	Specific for Cluster #3	[]	[RNF2]	[HSD17B10, HSD17B8]	0	33.3333	66.6667	[HSD17B10, HSD17B8, RNF2]
GO:0016614	oxidoreductase activity, acting on CH-OH group of donors	GO_MolecularFunction-EBI-UniProt-GOA_13.06.2018_00h00	0.00475341	0.152109	0.00475341	0.0808079	[3]	Group13	10.0629	16	None Specific Cluster	[BDH1, GPD1L, IDH1, LDHB, PCDHB16, VKORC1L1]	[FASN, G6PD, RNF2]	[ADH5, AKR1A1, CTBP1, GPD2, HSD17B10, HSD17B8, SORD]	37.5	18.75	43.75	[ADH5, AKR1A1, BDH1, CTBP1, FASN, G6PD, GPD1L, GPD2, HSD17B10, HSD17B8, IDH1, LDHB, PCDHB16, RNF2, SORD, VKORC1L1]
GO:0016616	oxidoreductase activity, acting on the CH-OH group of donors, NAD or NADP as acceptor	GO_MolecularFunction-EBI-UniProt-GOA_13.06.2018_00h00	0.0096846	0.261484	0.00475341	0.0808079	[4]	Group13	9.85915	14	None Specific Cluster	[BDH1, GPD1L, IDH1, LDHB, PCDHB16]	[FASN, G6PD, RNF2]	[ADH5, AKR1A1, CTBP1, HSD17B10, HSD17B8, SORD]	35.7143	21.4286	42.8571	[ADH5, AKR1A1, BDH1, CTBP1, FASN, G6PD, GPD1L, HSD17B10, HSD17B8, IDH1, LDHB, PCDHB16, RNF2, SORD]
GO:0016627	oxidoreductase activity, acting on the CH-CH group of donors	GO_MolecularFunction-EBI-UniProt-GOA_13.06.2018_00h00	0.0422203	0.802185	0.0422203	0.506643	[3]	Group14	10.4478	7	None Specific Cluster	[LBR, SDHD]	[ACADVL, BLVRB, FASN]	[ACAA1, DECR1]	28.5714	42.8571	28.5714	[ACAA1, ACADVL, BLVRB, DECR1, FASN, LBR, SDHD]
GO:0016628	oxidoreductase activity, acting on the CH-CH group of donors, NAD or NADP as acceptor	GO_MolecularFunction-EBI-UniProt-GOA_13.06.2018_00h00	0.0439648	0.791367	0.0422203	0.506643	[4]	Group14	14.2857	4	None Specific Cluster	[LBR]	[BLVRB, FASN]	[DECR1]	25	50	25	[BLVRB, DECR1, FASN, LBR]
GO:0016879	ligase activity, forming carbon-nitrogen bonds	GO_MolecularFunction-EBI-UniProt-GOA_13.06.2018_00h00	0.12971	1	0.12971	0.907968	[3]	Group15	9.375	6	None Specific Cluster	[ASNS, MTHFS, UBA6]	[]	[GART, GMPS, PFAS]	50	0	50	[ASNS, GART, GMPS, MTHFS, PFAS, UBA6]
GO:0016884	carbon-nitrogen ligase activity, with glutamine as amido-N-donor	GO_MolecularFunction-EBI-UniProt-GOA_13.06.2018_00h00	0.0223117	0.468545	0.12971	0.907968	[4]	Group15	23.0769	3	Specific for Cluster #3	[ASNS]	[]	[GMPS, PFAS]	33.3333	0	66.6667	[ASNS, GMPS, PFAS]
GO:0016903	oxidoreductase activity, acting on the aldehyde or oxo group of donors	GO_MolecularFunction-EBI-UniProt-GOA_13.06.2018_00h00	0.0383871	0.767741	0.0383871	0.499032	[3]	Group16	11.5385	6	None Specific Cluster	[ALDH1A2]	[ALDH1A3, ALDOC]	[ADH5, AKR1A1, PDHA2]	16.6667	33.3333	50	[ADH5, AKR1A1, ALDH1A2, ALDH1A3, ALDOC, PDHA2]
GO:0001758	retinal dehydrogenase activity	GO_MolecularFunction-EBI-UniProt-GOA_13.06.2018_00h00	0.00756965	0.21952	0.0383871	0.499032	[5]	Group16	33.3333	3	Specific for Cluster #2	[ALDH1A2]	[ALDH1A3, ALDOC]	[]	33.3333	66.6667	0	[ALDH1A2, ALDH1A3, ALDOC]
GO:0019829	cation-transporting ATPase activity	GO_MolecularFunction-EBI-UniProt-GOA_13.06.2018_00h00	0.390844	1	0.390844	1	[5, 6, 8, 12]	Group17	7.14286	5	Specific for Cluster #3	[ATP6V1E1]	[ATP2A1]	[ATP1A4, ATP4A, ATP5L]	20	20	60	[ATP1A4, ATP2A1, ATP4A, ATP5L, ATP6V1E1]
GO:0005391	sodium:potassium-exchanging ATPase activity	GO_MolecularFunction-EBI-UniProt-GOA_13.06.2018_00h00	0.0810218	1	0.390844	1	[7, 8, 9, 10, 14]	Group17	20	2	Specific for Cluster #3	[]	[]	[ATP1A4, ATP4A]	0	0	100	[ATP1A4, ATP4A]
GO:0001099	basal RNA polymerase II transcription machinery binding	GO_MolecularFunction-EBI-UniProt-GOA_13.06.2018_00h00	0.0383871	0.767741	0.130864	0.785185	[4]	Group18	11.5385	6	Specific for Cluster #3	[CTDP1, HNRNPU]	[]	[CCAR2, RAC3, RPRD1B, RUVBL1]	33.3333	0	66.6667	[CCAR2, CTDP1, HNRNPU, RAC3, RPRD1B, RUVBL1]
GO:0070063	RNA polymerase binding	GO_MolecularFunction-EBI-UniProt-GOA_13.06.2018_00h00	0.251008	1	0.130864	0.785185	[4]	Group18	7.57576	5	Specific for Cluster #3	[CCNT2, HNRNPU]	[]	[CCAR2, RAC3, RPRD1B]	40	0	60	[CCAR2, CCNT2, HNRNPU, RAC3, RPRD1B]
GO:0000993	RNA polymerase II core binding	GO_MolecularFunction-EBI-UniProt-GOA_13.06.2018_00h00	0.0729019	1	0.130864	0.785185	[3, 5, 6]	Group18	12.1212	4	Specific for Cluster #3	[HNRNPU]	[]	[CCAR2, RAC3, RPRD1B]	25	0	75	[CCAR2, HNRNPU, RAC3, RPRD1B]
GO:0003727	single-stranded RNA binding	GO_MolecularFunction-EBI-UniProt-GOA_13.06.2018_00h00	6.70112e-05	0.00247942	6.70112e-05	0.00140724	[5]	Group19	14.6789	16	None Specific Cluster	[FMR1, HNRNPU, IFIT5, JMJD6, SNRPC]	[ACTR1B, ANXA1, DDX58, LACTB2]	[CNBP, DDX1, EIF4B, HNRNPC, KHDRBS1, KHDRBS2, RBMX]	31.25	25	43.75	[ACTR1B, ANXA1, CNBP, DDX1, DDX58, EIF4B, FMR1, HNRNPC, HNRNPU, IFIT5, JMJD6, KHDRBS1, KHDRBS2, LACTB2, RBMX, SNRPC]
GO:0008187	poly-pyrimidine tract binding	GO_MolecularFunction-EBI-UniProt-GOA_13.06.2018_00h00	0.00227633	0.0773954	6.70112e-05	0.00140724	[6]	Group19	20.6897	6	None Specific Cluster	[FMR1, HNRNPU, IFIT5]	[]	[HNRNPC, KHDRBS1, KHDRBS2]	50	0	50	[FMR1, HNRNPC, HNRNPU, IFIT5, KHDRBS1, KHDRBS2]
GO:0070717	poly-purine tract binding	GO_MolecularFunction-EBI-UniProt-GOA_13.06.2018_00h00	0.0155078	0.372188	6.70112e-05	0.00140724	[6]	Group19	16.129	5	Specific for Cluster #3	[FMR1, HNRNPU]	[]	[DDX1, KHDRBS1, KHDRBS2]	40	0	60	[DDX1, FMR1, HNRNPU, KHDRBS1, KHDRBS2]
GO:0015297	antiporter activity	GO_MolecularFunction-EBI-UniProt-GOA_13.06.2018_00h00	0.0793504	1	0.0793504	0.793504	[5]	Group20	8.47458	10	Specific for Cluster #1	[CA2, CLCN3, HELLS, SAFB, SLC11A1, SLC25A4, SLC26A11, SLC26A9, SLC4A10, SLC4A4]	[]	[]	100	0	0	[CA2, CLCN3, HELLS, SAFB, SLC11A1, SLC25A4, SLC26A11, SLC26A9, SLC4A10, SLC4A4]
GO:0099516	ion antiporter activity	GO_MolecularFunction-EBI-UniProt-GOA_13.06.2018_00h00	0.117924	1	0.0793504	0.793504	[4, 6]	Group20	8.53659	7	Specific for Cluster #1	[HELLS, SLC11A1, SLC25A4, SLC26A11, SLC26A9, SLC4A10, SLC4A4]	[]	[]	100	0	0	[HELLS, SLC11A1, SLC25A4, SLC26A11, SLC26A9, SLC4A10, SLC4A4]
GO:0015301	anion:anion antiporter activity	GO_MolecularFunction-EBI-UniProt-GOA_13.06.2018_00h00	0.0863665	1	0.0793504	0.793504	[5, 7]	Group20	10.2041	5	Specific for Cluster #1	[SLC25A4, SLC26A11, SLC26A9, SLC4A10, SLC4A4]	[]	[]	100	0	0	[SLC25A4, SLC26A11, SLC26A9, SLC4A10, SLC4A4]
GO:0140101	catalytic activity, acting on a tRNA	GO_MolecularFunction-EBI-UniProt-GOA_13.06.2018_00h00	0.425133	1	0.425133	1	[3]	Group21	6.38298	9	Specific for Cluster #3	[THUMPD3]	[FARSA, TARBP1]	[GART, LRRC47, MARS, NARS, TARS, TARSL2]	11.1111	22.2222	66.6667	[FARSA, GART, LRRC47, MARS, NARS, TARBP1, TARS, TARSL2, THUMPD3]
GO:0004812	aminoacyl-tRNA ligase activity	GO_MolecularFunction-EBI-UniProt-GOA_13.06.2018_00h00	0.014644	0.366099	0.425133	1	[4]	Group21	12.963	7	Specific for Cluster #3	[]	[FARSA]	[GART, LRRC47, MARS, NARS, TARS, TARSL2]	0	14.2857	85.7143	[FARSA, GART, LRRC47, MARS, NARS, TARS, TARSL2]
GO:0004829	threonine-tRNA ligase activity	GO_MolecularFunction-EBI-UniProt-GOA_13.06.2018_00h00	0.00676203	0.202861	0.425133	1	[5]	Group21	66.6667	2	Specific for Cluster #3	[]	[]	[TARS, TARSL2]	0	0	100	[TARS, TARSL2]
GO:0016667	oxidoreductase activity, acting on a sulfur group of donors	GO_MolecularFunction-EBI-UniProt-GOA_13.06.2018_00h00	6.42163e-05	0.00244022	0.000792774	0.0150627	[3]	Group22	17.1053	13	None Specific Cluster	[PDIA6, PGK1, SESN2, TXNRD1]	[P4HB, SH3BGRL3, SQOR, TXNL1]	[AKR1A1, GLRX3, GSR, PDIA4, TMX1]	30.7692	30.7692	38.4615	[AKR1A1, GLRX3, GSR, P4HB, PDIA4, PDIA6, PGK1, SESN2, SH3BGRL3, SQOR, TMX1, TXNL1, TXNRD1]
GO:0016860	intramolecular oxidoreductase activity	GO_MolecularFunction-EBI-UniProt-GOA_13.06.2018_00h00	0.12417	1	0.000792774	0.0150627	[3]	Group22	9.67742	6	None Specific Cluster	[GNPDA1, PDIA6]	[DDT, P4HB]	[GNPDA1, PDIA4, TMX1]	30.6927	30.6927	46.0391	[DDT, GNPDA1, P4HB, PDIA4, PDIA6, TMX1]
GO:0003756	protein disulfide isomerase activity	GO_MolecularFunction-EBI-UniProt-GOA_13.06.2018_00h00	0.0197021	0.433447	0.000792774	0.0150627	[3, 5]	Group22	18.1818	4	None Specific Cluster	[PDIA6]	[P4HB]	[PDIA4, TMX1]	25	25	50	[P4HB, PDIA4, PDIA6, TMX1]
GO:0015036	disulfide oxidoreductase activity	GO_MolecularFunction-EBI-UniProt-GOA_13.06.2018_00h00	3.05662e-05	0.00119208	0.000792774	0.0150627	[4]	Group22	21.1538	11	None Specific Cluster	[PDIA6, PGK1, TXNRD1]	[P4HB, SH3BGRL3, TXNL1]	[AKR1A1, GLRX3, GSR, PDIA4, TMX1]	27.2727	27.2727	45.4545	[AKR1A1, GLRX3, GSR, P4HB, PDIA4, PDIA6, PGK1, SH3BGRL3, TMX1, TXNL1, TXNRD1]
GO:0015035	protein disulfide oxidoreductase activity	GO_MolecularFunction-EBI-UniProt-GOA_13.06.2018_00h00	0.0155078	0.372188	0.000792774	0.0150627	[5]	Group22	16.129	5	None Specific Cluster	[TXNRD1]	[SH3BGRL3, TXNL1]	[AKR1A1, GLRX3]	20	40	40	[AKR1A1, GLRX3, SH3BGRL3, TXNL1, TXNRD1]
GO:0015037	peptide disulfide oxidoreductase activity	GO_MolecularFunction-EBI-UniProt-GOA_13.06.2018_00h00	0.00960032	0.268809	0.000792774	0.0150627	[5]	Group22	22.2222	4	None Specific Cluster	[PDIA6]	[P4HB]	[GSR, PDIA4]	25	25	50	[GSR, P4HB, PDIA4, PDIA6]

## Sheet: KEGG_pathways
Supplement file 3. Data of GO Biological process, GO Molecular function and KEGG pathways enrichment analysis
GOID	GOTerm	Ontology Source	Term PValue	Term PValue Corrected with Bonferroni step down	Group PValue	Group PValue Corrected with Bonferroni step down	GOLevels	GOGroups	% Associated Genes	Nr. Genes	Cluster	Genes Cluster #1	Genes Cluster #2	Genes Cluster #3	%Genes Cluster #1	%Genes Cluster #2	%Genes Cluster #3	Associated Genes Found
KEGG:00670	One carbon pool by folate	KEGG_20.11.2017	0.004189	0.16756	0.004189	0.113103	[-1]	Group00	25	5	Specific for Cluster #3	[DHFR, MTHFS]	[]	[ATIC, GART, SHMT2]	40	0	60	[ATIC, DHFR, GART, MTHFS, SHMT2]
KEGG:04064	NF-kappa B signaling pathway	KEGG_20.11.2017	0.0209492	0.691324	0.0209492	0.439933	[-1]	Group01	11.5789	11	Specific for Cluster #1	[CHUK, CSNK2B, CXCL12, PLAU, TAB2, TAB3, TLR4, TNFAIP3, XIAP]	[DDX58]	[UBE2I]	81.8182	9.09091	9.09091	[CHUK, CSNK2B, CXCL12, DDX58, PLAU, TAB2, TAB3, TLR4, TNFAIP3, UBE2I, XIAP]
KEGG:04115	p53 signaling pathway	KEGG_20.11.2017	0.0549635	1	0.0549635	0.93438	[-1]	Group02	11.7647	8	Specific for Cluster #1	[APAF1, CASP3, CCNG1, PTEN, RCHY1, SESN2]	[CDK1, RRM2]	[]	75	25	0	[APAF1, CASP3, CCNG1, CDK1, PTEN, RCHY1, RRM2, SESN2]
KEGG:04360	Axon guidance	KEGG_20.11.2017	0.00225445	0.094687	0.00225445	0.0631247	[-1]	Group03	11.4286	20	None Specific Cluster	[CFL2, CXCL12, MET, ROBO1, ROBO2, SEMA4B, SEMA6D, SRC]	[CAMK2D, CDC42, CFL1, EPHA4, EPHB3, GNAI2, ILK, PAK3, ROCK2]	[EPHA6, RAC2, RAC3]	40	45	15	[CAMK2D, CDC42, CFL1, CFL2, CXCL12, EPHA4, EPHA6, EPHB3, GNAI2, ILK, MET, PAK3, RAC2, RAC3, ROBO1, ROBO2, ROCK2, SEMA4B, SEMA6D, SRC]
KEGG:04370	VEGF signaling pathway	KEGG_20.11.2017	0.383495	1	0.383495	1	[-1]	Group04	8.47458	5	Specific for Cluster #3	[SRC]	[CDC42]	[PXN, RAC2, RAC3]	20	20	60	[CDC42, PXN, RAC2, RAC3, SRC]
KEGG:00040	Pentose and glucuronate interconversions	KEGG_20.11.2017	0.437454	1	0.437454	1	[-1]	Group05	8.82353	3	Specific for Cluster #3	[]	[]	[AKR1A1, RPE, SORD]	0	0	100	[AKR1A1, RPE, SORD]
KEGG:04530	Tight junction	KEGG_20.11.2017	2.41577e-05	0.0010871	2.41577e-05	0.000748888	[-1]	Group06	14.1176	24	None Specific Cluster	[DLG2, JAM3, MAP3K1, MYH1, MYL12B, PRKACB, RAB8B, RAP1A, SRC, TJP1, WHAMM]	[CDC42, MYL12B, PPP2CB, PPP2R1B, ROCK2, TUBA8]	[ACTR2, ACTR3B, MYH14, MYL12A, MYL6B, PPP2CA, TUBAL3, YBX3]	45.2521	24.6829	32.9106	[ACTR2, ACTR3B, CDC42, DLG2, JAM3, MAP3K1, MYH1, MYH14, MYL12A, MYL12B, MYL6B, PPP2CA, PPP2CB, PPP2R1B, PRKACB, RAB8B, RAP1A, ROCK2, SRC, TJP1, TUBA8, TUBAL3, WHAMM, YBX3]
KEGG:04918	Thyroid hormone synthesis	KEGG_20.11.2017	0.608849	1	0.608849	1	[-1]	Group07	6.75676	5	Specific for Cluster #3	[GNAS, PRKACB]	[]	[ATP1A4, GSR, PDIA4]	40	0	60	[ATP1A4, GNAS, GSR, PDIA4, PRKACB]
KEGG:04964	Proximal tubule bicarbonate reclamation	KEGG_20.11.2017	0.00791256	0.30859	0.00791256	0.197814	[-1]	Group08	21.7391	5	Specific for Cluster #1	[CA2, GLS, SLC4A4]	[]	[ATP1A4, PCK2]	60	0	40	[ATP1A4, CA2, GLS, PCK2, SLC4A4]
KEGG:00970	Aminoacyl-tRNA biosynthesis	KEGG_20.11.2017	0.419579	1	0.419579	1	[-1]	Group09	7.57576	5	Specific for Cluster #3	[]	[FARSA]	[MARS, NARS, TARS, TARSL2]	0	20	80	[FARSA, MARS, NARS, TARS, TARSL2]
KEGG:05120	Epithelial cell signaling in Helicobacter pylori infection	KEGG_20.11.2017	0.013183	0.461406	0.013183	0.303209	[-1]	Group10	13.2353	9	Specific for Cluster #1	[ADAM10, ATP6V1E1, CASP3, CHUK, JAM3, MET, SRC, TJP1]	[CDC42]	[]	88.8889	11.1111	0	[ADAM10, ATP6V1E1, CASP3, CDC42, CHUK, JAM3, MET, SRC, TJP1]
KEGG:05202	Transcriptional misregulation in cancer	KEGG_20.11.2017	0.0223933	0.716587	0.0223933	0.447867	[-1]	Group11	9.67742	18	Specific for Cluster #1	[CCNT2, EWSR1, HMGA2, JMJD1C, KDM6A, KLF3, MEF2C, MEIS1, MET, NSD2, PLAU, RUNX2, RXRG, TGFBR2, ZEB1]	[CDK14]	[FUS, HMGA2, TAF15]	81.8031	5.45354	16.3606	[CCNT2, CDK14, EWSR1, FUS, HMGA2, JMJD1C, KDM6A, KLF3, MEF2C, MEIS1, MET, NSD2, PLAU, RUNX2, RXRG, TAF15, TGFBR2, ZEB1]
KEGG:05216	Thyroid cancer	KEGG_20.11.2017	0.462181	1	0.462181	1	[-1]	Group12	8.10811	3	Specific for Cluster #3	[RXRG]	[]	[CTNNB1, TPR]	33.3333	0	66.6667	[CTNNB1, RXRG, TPR]
KEGG:00071	Fatty acid degradation	KEGG_20.11.2017	0.310547	1	0.310547	1	[-1]	Group13	9.09091	4	Specific for Cluster #3	[]	[ACADVL]	[ACAA1, ADH5, ECHS1]	0	25	75	[ACAA1, ACADVL, ADH5, ECHS1]
KEGG:00230	Purine metabolism	KEGG_20.11.2017	0.619603	1	0.619603	1	[-1]	Group14	6.28571	11	Specific for Cluster #3	[PDE4B, PDE7A]	[RRM2]	[ADSL, AK2, ATIC, GART, GMPS, PFAS, PKLR, POLR1C]	18.1818	9.09091	72.7273	[ADSL, AK2, ATIC, GART, GMPS, PDE4B, PDE7A, PFAS, PKLR, POLR1C, RRM2]
KEGG:00280	Valine, leucine and isoleucine degradation	KEGG_20.11.2017	0.0505006	1	0.0505006	0.909011	[-1]	Group15	12.5	6	None Specific Cluster	[AACS, AUH]	[HMGCS1]	[ACAA1, ECHS1, HSD17B10]	33.3333	16.6667	50	[AACS, ACAA1, AUH, ECHS1, HMGCS1, HSD17B10]
KEGG:03013	RNA transport	KEGG_20.11.2017	0.010229	0.368243	0.010229	0.245495	[-1]	Group16	10.5263	18	None Specific Cluster	[FMR1, MAGOHB, NUP160, NUP50, NUP98, PABPC5, POM121, POM121C, SMN2]	[EIF3C, RGPD5]	[EIF1AX, EIF4B, MAGOH, PAIP1, TPR, UBE2I, XPO1]	50	11.1111	38.8889	[EIF1AX, EIF3C, EIF4B, FMR1, MAGOH, MAGOHB, NUP160, NUP50, NUP98, PABPC5, PAIP1, POM121, POM121C, RGPD5, SMN2, TPR, UBE2I, XPO1]
KEGG:00450	Selenocompound metabolism	KEGG_20.11.2017	0.0665466	1	0.0665466	1	[-1]	Group17	17.6471	3	Specific for Cluster #3	[TXNRD1]	[]	[MARS, SCLY]	33.3333	0	66.6667	[MARS, SCLY, TXNRD1]
KEGG:03022	Basal transcription factors	KEGG_20.11.2017	0.739374	1	0.739374	1	[-1]	Group18	6.66667	3	Specific for Cluster #3	[CCNH]	[]	[TAF15, TAF9]	33.3333	0	66.6667	[CCNH, TAF15, TAF9]
KEGG:03030	DNA replication	KEGG_20.11.2017	1	1	1	1	[-1]	Group19	5.55556	2	Specific for Cluster #2	[]	[RNASEH2A, RPA3]	[]	0	100	0	[RNASEH2A, RPA3]
KEGG:03040	Spliceosome	KEGG_20.11.2017	0.000160173	0.00688744	0.000160173	0.00480519	[-1]	Group20	14.1791	19	None Specific Cluster	[CDC40, DHX15, HNRNPU, MAGOHB, RBM25, SNRPC, SNRPE, SRSF2]	[SRSF4]	[BCAS2, HNRNPA3, HNRNPC, HNRNPM, MAGOH, RBMX, SNRNP40, SNRPA1, SNRPD2, U2AF1]	42.1053	5.26316	52.6316	[BCAS2, CDC40, DHX15, HNRNPA3, HNRNPC, HNRNPM, HNRNPU, MAGOH, MAGOHB, RBM25, RBMX, SNRNP40, SNRPA1, SNRPC, SNRPD2, SNRPE, SRSF2, SRSF4, U2AF1]
KEGG:03050	Proteasome	KEGG_20.11.2017	0.739374	1	0.739374	1	[-1]	Group21	6.66667	3	Specific for Cluster #3	[]	[PSMD2]	[ADRM1, PSMC6]	0	33.3333	66.6667	[ADRM1, PSMC6, PSMD2]
KEGG:03060	Protein export	KEGG_20.11.2017	0.135883	1	0.135883	1	[-1]	Group22	13.0435	3	Specific for Cluster #3	[SRPRA]	[]	[SRP68, SRP72]	33.3333	0	66.6667	[SRP68, SRP72, SRPRA]
KEGG:00030	Pentose phosphate pathway	KEGG_20.11.2017	0.23609	1	0.23609	1	[-1]	Group23	10	3	Specific for Cluster #2	[]	[ALDOC, G6PD]	[RPE]	0	66.6667	33.3333	[ALDOC, G6PD, RPE]
KEGG:00052	Galactose metabolism	KEGG_20.11.2017	0.692426	1	0.279238	1	[-1]	Group24	6.45161	2	Specific for Cluster #2	[]	[GALE, GALK1]	[]	0	100	0	[GALE, GALK1]
KEGG:00520	Amino sugar and nucleotide sugar metabolism	KEGG_20.11.2017	0.0505006	1	0.279238	1	[-1]	Group24	12.5	6	Specific for Cluster #2	[GNPDA1]	[CYB5R3, GALE, GALK1, HEXB]	[GNPDA1, UAP1]	15.3464	61.3855	30.6927	[CYB5R3, GALE, GALK1, GNPDA1, HEXB, UAP1]
KEGG:00010	Glycolysis / Gluconeogenesis	KEGG_20.11.2017	0.013183	0.461406	0.0492185	0.935152	[-1]	Group25	13.2353	9	None Specific Cluster	[LDHB, PGK1]	[ALDH1A3, ALDOC]	[ADH5, AKR1A1, PCK2, PDHA2, PKLR]	22.2222	22.2222	55.5556	[ADH5, AKR1A1, ALDH1A3, ALDOC, LDHB, PCK2, PDHA2, PGK1, PKLR]
KEGG:00020	Citrate cycle (TCA cycle)	KEGG_20.11.2017	0.0848367	1	0.0492185	0.935152	[-1]	Group25	13.3333	4	None Specific Cluster	[IDH1, SDHD]	[]	[PCK2, PDHA2]	50	0	50	[IDH1, PCK2, PDHA2, SDHD]
KEGG:00620	Pyruvate metabolism	KEGG_20.11.2017	0.277904	1	0.0492185	0.935152	[-1]	Group25	10.2564	4	Specific for Cluster #3	[LDHB]	[]	[PCK2, PDHA2, PKLR]	25	0	75	[LDHB, PCK2, PDHA2, PKLR]
KEGG:04510	Focal adhesion	KEGG_20.11.2017	0.00245456	0.100637	0.00786762	0.204558	[-1]	Group26	11.0553	22	None Specific Cluster	[COL4A5, MET, MYL12B, PPP1CB, PPP1R12A, PTEN, RAP1A, SRC, XIAP]	[CDC42, ILK, ITGA6, ITGB4, MYL12B, PAK3, PPP1CC, ROCK2]	[CTNNB1, MYL12A, PXN, RAC2, RAC3, VCL]	40.3291	35.8481	26.8861	[CDC42, COL4A5, CTNNB1, ILK, ITGA6, ITGB4, MET, MYL12A, MYL12B, PAK3, PPP1CB, PPP1CC, PPP1R12A, PTEN, PXN, RAC2, RAC3, RAP1A, ROCK2, SRC, VCL, XIAP]
KEGG:04670	Leukocyte transendothelial migration	KEGG_20.11.2017	0.000152219	0.00669762	0.00786762	0.204558	[-1]	Group26	15.1786	17	None Specific Cluster	[CXCL12, JAM3, MYL12B, PTK2B, RAP1A, TXK]	[CDC42, GNAI2, MYL12B, ROCK2]	[CTNNA2, CTNNA3, CTNNB1, CTNND1, MYL12A, PXN, RAC2, VCL]	34.5962	23.0641	46.1282	[CDC42, CTNNA2, CTNNA3, CTNNB1, CTNND1, CXCL12, GNAI2, JAM3, MYL12A, MYL12B, PTK2B, PXN, RAC2, RAP1A, ROCK2, TXK, VCL]
KEGG:04810	Regulation of actin cytoskeleton	KEGG_20.11.2017	0.00963026	0.35632	0.00786762	0.204558	[-1]	Group26	9.90566	21	None Specific Cluster	[CFL2, F2R, MYL12B, PPP1CB, PPP1R12A, RRAS2, SRC]	[CDC42, CFL1, ITGA6, ITGB4, MYL12B, PAK3, PPP1CC, ROCK2, WASF2]	[MYH14, MYL12A, PXN, RAC2, RAC3, VCL]	32.8317	42.2121	28.1414	[CDC42, CFL1, CFL2, F2R, ITGA6, ITGB4, MYH14, MYL12A, MYL12B, PAK3, PPP1CB, PPP1CC, PPP1R12A, PXN, RAC2, RAC3, ROCK2, RRAS2, SRC, VCL, WASF2]
KEGG:05100	Bacterial invasion of epithelial cells	KEGG_20.11.2017	0.00959057	0.364441	0.00786762	0.204558	[-1]	Group26	13.1579	10	None Specific Cluster	[MET, SRC]	[CDC42, ILK, WASF2]	[CTNNA2, CTNNA3, CTNNB1, PXN, VCL]	20	30	50	[CDC42, CTNNA2, CTNNA3, CTNNB1, ILK, MET, PXN, SRC, VCL, WASF2]
KEGG:05100	Bacterial invasion of epithelial cells	KEGG_20.11.2017	0.00959057	0.364441	0.0170306	0.374673	[-1]	Group27	13.1579	10	None Specific Cluster	[MET, SRC]	[CDC42, ILK, WASF2]	[CTNNA2, CTNNA3, CTNNB1, PXN, VCL]	20	30	50	[CDC42, CTNNA2, CTNNA3, CTNNB1, ILK, MET, PXN, SRC, VCL, WASF2]
KEGG:05130	Pathogenic Escherichia coli infection	KEGG_20.11.2017	0.12756	1	0.0170306	0.374673	[-1]	Group27	10.9091	6	None Specific Cluster	[TLR4]	[CDC42, ROCK2, TUBA8]	[CTNNB1, TUBAL3]	16.6667	50	33.3333	[CDC42, CTNNB1, ROCK2, TLR4, TUBA8, TUBAL3]
KEGG:05131	Shigellosis	KEGG_20.11.2017	0.0937927	1	0.0170306	0.374673	[-1]	Group27	10.7692	7	None Specific Cluster	[CHUK, SRC]	[CDC42, ROCK2, WASF2]	[U2AF1, VCL]	28.5714	42.8571	28.5714	[CDC42, CHUK, ROCK2, SRC, U2AF1, VCL, WASF2]
KEGG:05132	Salmonella infection	KEGG_20.11.2017	0.338189	1	0.0170306	0.374673	[-1]	Group27	8.13953	7	None Specific Cluster	[TJP1, TLR4]	[CDC42, KLC1, ROCK2, WASF2]	[MYH14]	28.5714	57.1429	14.2857	[CDC42, KLC1, MYH14, ROCK2, TJP1, TLR4, WASF2]
KEGG:04520	Adherens junction	KEGG_20.11.2017	8.14493e-06	0.000374667	0.00147181	0.0426825	[-1]	Group28	20.8333	15	None Specific Cluster	[CSNK2B, MET, SRC, TGFBR2, TJP1]	[CDC42, NLK, WASF2]	[CTNNA2, CTNNA3, CTNNB1, CTNND1, RAC2, RAC3, VCL]	33.3333	20	46.6667	[CDC42, CSNK2B, CTNNA2, CTNNA3, CTNNB1, CTNND1, MET, NLK, RAC2, RAC3, SRC, TGFBR2, TJP1, VCL, WASF2]
KEGG:04670	Leukocyte transendothelial migration	KEGG_20.11.2017	0.000152219	0.00669762	0.00147181	0.0426825	[-1]	Group28	15.1786	17	None Specific Cluster	[CXCL12, JAM3, MYL12B, PTK2B, RAP1A, TXK]	[CDC42, GNAI2, MYL12B, ROCK2]	[CTNNA2, CTNNA3, CTNNB1, CTNND1, MYL12A, PXN, RAC2, VCL]	34.5962	23.0641	46.1282	[CDC42, CTNNA2, CTNNA3, CTNNB1, CTNND1, CXCL12, GNAI2, JAM3, MYL12A, MYL12B, PTK2B, PXN, RAC2, RAP1A, ROCK2, TXK, VCL]
KEGG:05100	Bacterial invasion of epithelial cells	KEGG_20.11.2017	0.00959057	0.364441	0.00147181	0.0426825	[-1]	Group28	13.1579	10	None Specific Cluster	[MET, SRC]	[CDC42, ILK, WASF2]	[CTNNA2, CTNNA3, CTNNB1, PXN, VCL]	20	30	50	[CDC42, CTNNA2, CTNNA3, CTNNB1, ILK, MET, PXN, SRC, VCL, WASF2]
KEGG:05131	Shigellosis	KEGG_20.11.2017	0.0937927	1	0.00147181	0.0426825	[-1]	Group28	10.7692	7	None Specific Cluster	[CHUK, SRC]	[CDC42, ROCK2, WASF2]	[U2AF1, VCL]	28.5714	42.8571	28.5714	[CDC42, CHUK, ROCK2, SRC, U2AF1, VCL, WASF2]
KEGG:05213	Endometrial cancer	KEGG_20.11.2017	0.259664	1	0.00147181	0.0426825	[-1]	Group28	8.62069	5	Specific for Cluster #3	[PTEN]	[ILK]	[CTNNA2, CTNNA3, CTNNB1]	20	20	60	[CTNNA2, CTNNA3, CTNNB1, ILK, PTEN]
KEGG:05100	Bacterial invasion of epithelial cells	KEGG_20.11.2017	0.00959057	0.364441	0.0761641	1	[-1]	Group29	13.1579	10	None Specific Cluster	[MET, SRC]	[CDC42, ILK, WASF2]	[CTNNA2, CTNNA3, CTNNB1, PXN, VCL]	20	30	50	[CDC42, CTNNA2, CTNNA3, CTNNB1, ILK, MET, PXN, SRC, VCL, WASF2]
KEGG:05213	Endometrial cancer	KEGG_20.11.2017	0.259664	1	0.0761641	1	[-1]	Group29	8.62069	5	Specific for Cluster #3	[PTEN]	[ILK]	[CTNNA2, CTNNA3, CTNNB1]	20	20	60	[CTNNA2, CTNNA3, CTNNB1, ILK, PTEN]
KEGG:05410	Hypertrophic cardiomyopathy (HCM)	KEGG_20.11.2017	0.809098	1	0.0761641	1	[-1]	Group29	6.0241	5	Specific for Cluster #2	[]	[ITGA6, ITGB4, TPM1, TPM2]	[DES]	0	80	20	[DES, ITGA6, ITGB4, TPM1, TPM2]
KEGG:05412	Arrhythmogenic right ventricular cardiomyopathy (ARVC)	KEGG_20.11.2017	0.123425	1	0.0761641	1	[-1]	Group29	9.72222	7	None Specific Cluster	[GJA1]	[ITGA6, ITGB4]	[CTNNA2, CTNNA3, CTNNB1, DES]	14.2857	28.5714	57.1429	[CTNNA2, CTNNA3, CTNNB1, DES, GJA1, ITGA6, ITGB4]
KEGG:05414	Dilated cardiomyopathy (DCM)	KEGG_20.11.2017	0.352336	1	0.0761641	1	[-1]	Group29	7.77778	7	None Specific Cluster	[GNAS, PRKACB]	[ITGA6, ITGB4, TPM1, TPM2]	[DES]	28.5714	57.1429	14.2857	[DES, GNAS, ITGA6, ITGB4, PRKACB, TPM1, TPM2]
KEGG:04940	Type I diabetes mellitus	KEGG_20.11.2017	1	1	0.72323	1	[-1]	Group30	4.65116	2	Specific for Cluster #2	[]	[HLA-A, HLA-B]	[HLA-B]	0	63.093	31.5465	[HLA-A, HLA-B]
KEGG:05210	Colorectal cancer	KEGG_20.11.2017	0.601812	1	0.72323	1	[-1]	Group30	6.94444	5	Specific for Cluster #3	[CASP3, TGFBR2]	[]	[CTNNB1, RAC2, RAC3]	40	0	60	[CASP3, CTNNB1, RAC2, RAC3, TGFBR2]
KEGG:05330	Allograft rejection	KEGG_20.11.2017	1	1	0.72323	1	[-1]	Group30	5.26316	2	Specific for Cluster #2	[]	[HLA-A, HLA-B]	[HLA-B]	0	63.093	31.5465	[HLA-A, HLA-B]
KEGG:05332	Graft-versus-host disease	KEGG_20.11.2017	1	1	0.72323	1	[-1]	Group30	4.87805	2	Specific for Cluster #2	[]	[HLA-A, HLA-B]	[HLA-B]	0	63.093	31.5465	[HLA-A, HLA-B]
KEGG:05416	Viral myocarditis	KEGG_20.11.2017	0.383495	1	0.72323	1	[-1]	Group30	8.47458	5	None Specific Cluster	[CASP3]	[HLA-A, HLA-B]	[HLA-B, RAC2, RAC3]	17.9649	35.9298	53.8947	[CASP3, HLA-A, HLA-B, RAC2, RAC3]
KEGG:03015	mRNA surveillance pathway	KEGG_20.11.2017	0.0175799	0.597716	0.761687	1	[-1]	Group31	12.0879	11	None Specific Cluster	[CPSF4, MAGOHB, PABPC5, PPP1CB, PPP2R5E]	[PABPN1L, PPP1CC, PPP2CB, PPP2R1B]	[MAGOH, PPP2CA]	45.4545	36.3636	18.1818	[CPSF4, MAGOH, MAGOHB, PABPC5, PABPN1L, PPP1CB, PPP1CC, PPP2CA, PPP2CB, PPP2R1B, PPP2R5E]
KEGG:04071	Sphingolipid signaling pathway	KEGG_20.11.2017	0.101192	1	0.761687	1	[-1]	Group31	9.32203	11	None Specific Cluster	[PPP2R5E, PTEN, SMPD1]	[CTSD, GNAI2, PPP2CB, PPP2R1B, ROCK2]	[PPP2CA, RAC2, RAC3]	27.2727	45.4545	27.2727	[CTSD, GNAI2, PPP2CA, PPP2CB, PPP2R1B, PPP2R5E, PTEN, RAC2, RAC3, ROCK2, SMPD1]
KEGG:04114	Oocyte meiosis	KEGG_20.11.2017	0.427137	1	0.761687	1	[-1]	Group31	7.25806	9	None Specific Cluster	[PPP1CB, PPP2R5E, PRKACB]	[CAMK2D, CDK1, PPP1CC, PPP2CB, PPP2R1B]	[PPP2CA]	33.3333	55.5556	11.1111	[CAMK2D, CDK1, PPP1CB, PPP1CC, PPP2CA, PPP2CB, PPP2R1B, PPP2R5E, PRKACB]
KEGG:04136	Autophagy	KEGG_20.11.2017	0.102156	1	0.761687	1	[-1]	Group31	12.5	4	None Specific Cluster	[ATG12]	[PPP2CB]	[ATG7, PPP2CA]	25	25	50	[ATG12, ATG7, PPP2CA, PPP2CB]
KEGG:04261	Adrenergic signaling in cardiomyocytes	KEGG_20.11.2017	0.0953858	1	0.761687	1	[-1]	Group31	9.02778	13	None Specific Cluster	[GNAS, PPP1CB, PPP2R5E, PRKACB]	[CAMK2D, GNAI2, PPP1CC, PPP2CB, PPP2R1B, TPM1, TPM2]	[ATP1A4, PPP2CA]	30.7692	53.8462	15.3846	[ATP1A4, CAMK2D, GNAI2, GNAS, PPP1CB, PPP1CC, PPP2CA, PPP2CB, PPP2R1B, PPP2R5E, PRKACB, TPM1, TPM2]
KEGG:04728	Dopaminergic synapse	KEGG_20.11.2017	0.0809672	1	0.761687	1	[-1]	Group31	9.23077	12	None Specific Cluster	[GNAS, PPP1CB, PPP2R5E, PRKACB]	[CAMK2D, GNAI2, GNB2, KIF5B, PPP1CC, PPP2CB, PPP2R1B]	[PPP2CA]	33.3333	58.3333	8.33333	[CAMK2D, GNAI2, GNAS, GNB2, KIF5B, PPP1CB, PPP1CC, PPP2CA, PPP2CB, PPP2R1B, PPP2R5E, PRKACB]
KEGG:04730	Long-term depression	KEGG_20.11.2017	0.387596	1	0.761687	1	[-1]	Group31	8.33333	5	Specific for Cluster #2	[GNAS]	[GNAI2, PPP2CB, PPP2R1B]	[PPP2CA]	20	60	20	[GNAI2, GNAS, PPP2CA, PPP2CB, PPP2R1B]
